# Supplementary material for: Genetic Architecture of Migration-Related Traits in Rainbow and Steelhead Trout, Oncorhynchus mykiss
Source: G3 (Bethesda). 2012 Sep 1;2(9):1113–27. doi: 10.1534/g3.112.003137 (PMC3429926; doi:10.1534/g3.112.003137)
Supplement: Supporting Information [file supp_2.9.1113_FileS2.txt]

Omm1032	A.1		ac	ad	-	bd	ac	bd	ad	ac	bd	bd	bd	bc	bc	ad	-	ad	ad	bd	ad	bc	ac	bc	ac	ad	bc	-	bc	bc	ad	ad	ac	bd	ac	ad	ad	bc	bc	bc	ad	ad	ac	bd	-	bd	ac	ad	ac
Omm1036	A.1		-	ad	ad	bd	bd	bc	ac	bd	bc	ad	ac	bc	ac	ac	ad	bd	bd	ad	ad	ad	-	-	ac	ac	bc	bd	bc	ac	ad	bc	bc	bd	bd	ad	ad	ac	bc	bc	-	ac	bd	bc	ac	bd	bd	ac	ad
Omm1046	A.1		bd	bd	ac	bc	ad	ac	bd	bd	bd	bd	ad	bc	ac	bc	bc	-	ac	bc	bc	bd	bd	ad	ac	bd	bd	bd	bc	ac	ad	-	bc	ac	bc	-	bc	bd	bd	bd	ac	ad	ad	ad	bd	-	ac	bd	bd
Omm1097	A.1		-	-	-	-	-	ac	bc	-	-	bd	-	-	ad	-	-	bd	-	-	bd	ac	bd	ad	ac	bc	-	ad	-	bd	ac	ac	bd	ac	bc	bc	ad	-	ad	ad	ad	ac	ad	-	ac	-	-	-	ad
Omm1135	A.1		ad	ad	bc	ad	bd	bd	bd	ac	bd	ad	bc	bd	bc	ad	ad	ac	bc	ac	ac	ac	ad	bd	bd	ac	ac	ac	ac	ad	bd	ac	ac	bc	bd	bd	ac	bd	bc	ad	bc	bc	ad	ac	ac	ac	ac	bd	ad
Omm1453	A.1		bd	-	-	bd	bc	bc	ad	ac	bc	ad	bd	bc	ad	ad	bc	bc	bd	bd	bc	bc	ad	ad	bc	bc	bd	ac	ad	ac	ad	bc	ac	bc	bd	ac	bd	ad	bc	-	bd	ad	bc	ac	ac	ad	ad	bc	ad
Omm1669	A.1		bd	bc	bd	bc	ad	ac	ac	bc	ac	bc	bc	bd	bd	bc	ad	ac	ac	-	bc	bc	ad	bc	ac	bd	bc	bd	bc	bc	ac	bd	ad	ad	bc	bd	bc	bd	ad	ad	ac	bc	ac	ad	ac	-	ad	ac	ad
Omm1688	A.1		bd	bd	bc	ad	bc	bc	ac	bd	ad	ac	bd	ac	bd	ad	bd	bc	bd	ac	ac	bc	ac	ac	bc	bd	bc	bd	bd	bc	bc	ac	ad	ad	bc	bc	bc	ac	bd	ac	bd	bc	bc	bc	ac	ad	ad	bc	bd
Omm1780	A.1		-	bd	bc	bc	ad	ac	-	bd	-	bd	bd	bc	-	bc	bc	-	ac	bc	bc	bd	bd	ad	-	-	-	bd	bc	ac	ad	ad	bc	ac	bc	bd	bc	-	-	bd	ac	ad	bd	ad	bd	bc	-	bd	ad
Omm5100	A.1		ad	bc	bc	-	ac	ad	bd	ac	ad	bc	ad	ad	bd	bd	bc	ac	ac	bc	bc	ac	bc	bc	bd	bd	ad	ac	ad	bd	bc	ad	ad	ac	ac	bc	bc	bd	ad	ad	ac	bd	ac	bd	bd	ac	ac	ad	bc
Omm5113	A.1		bc	ac	ad	bd	ad	bc	bc	ad	ac	ac	ad	ac	ac	ac	bc	ad	bd	bd	ac	bc	bc	bc	ad	ad	bd	bc	ad	bc	bc	bc	bc	ad	ac	ac	ad	bd	ac	ac	ad	ac	bc	bc	bd	-	ac	-	ac
Omm5152	A.1		bc	-	-	-	-	bc	ac	bc	-	-	-	bd	-	-	ac	ad	-	bc	bc	ad	ac	ac	ad	bd	bd	-	bc	ad	ad	bd	bc	ad	bd	bc	-	ac	bd	-	ac	-	bd	bc	ad	bc	-	-	-
Omm5192	A.1		ad	bd	ac	bc	bd	ad	ad	ac	bc	ad	ad	-	bd	ad	ad	bd	ac	ac	ad	bd	ad	bd	bd	ad	ad	ad	-	bc	bd	bd	bc	ad	ad	ad	bd	ad	bd	bc	bc	ac	bc	bd	ac	ad	-	-	ad
Omm5320	A.1		-	bd	-	bd	ad	bd	-	bd	bd	ad	bc	bc	ac	bc	ac	bd	-	-	bd	ac	bc	bd	bc	-	ad	-	ad	ad	bd	bd	bc	bc	bc	ac	-	bc	bc	bc	bd	ac	ac	ac	ad	ad	-	bc	ac
Omy1001UW	A.1		bd	ad	bd	ac	ad	bc	ac	-	ac	ad	bc	-	-	bd	ac	ad	ad	ac	ad	bd	bd	bd	ad	bd	bc	ad	bc	bc	ac	-	bc	bd	ad	bc	bc	-	ad	bc	ad	bc	bc	ad	bc	bd	ad	bc	bc
Omy1069INRA	A.1		ad	ad	bc	ac	-	bd	ad	ac	ac	ac	ad	bd	bc	ac	bd	ac	ac	ad	ac	ad	ac	bc	bd	ad	-	ac	-	ac	bd	bd	ac	bd	ad	bd	bc	ad	bc	bc	bc	bd	bc	ac	bd	ad	ac	ad	bc
Omy1190INRA	A.1		ad	bc	bd	ad	-	ac	bc	ad	bd	bc	bd	bd	bd	ad	ac	ac	bd	ad	bc	ac	bc	-	bd	ac	-	bc	bd	bd	bc	bd	bc	bc	bc	ac	bc	ac	bc	bc	bc	bc	bd	-	ad	bd	bd	bd	ad
Omy1279INRA	A.1		bc	ac	bc	-	-	-	bc	bc	-	ac	-	bc	ac	ad	ad	bc	ad	ad	ad	bd	bc	ac	ac	ac	bc	ad	ad	ac	ad	ad	ad	ad	ac	bd	ac	bd	bd	ad	bc	ad	bc	ad	bd	bc	bd	ac	ad
Omy1282INRA	A.1		ac	ac	bc	ac	bc	ad	bd	-	-	ad	bc	-	-	bc	-	bd	ad	bd	ad	-	ac	bd	bc	ac	ad	ac	bc	ac	ad	bd	bc	bd	ad	bc	bc	bc	bc	bd	bc	bc	ac	ad	ac	bd	bc	bd	ac
OmyRGT21TUF	A.1		-	ad	ac	bc	-	bd	ad	ad	-	-	-	bd	-	-	bc	-	-	ac	bc	ac	ac	bd	bd	bd	bd	ac	-	ad	bc	ad	ad	bc	ac	ac	-	bd	bd	ad	bc	-	bc	ad	ad	bc	ac	bd	bc
Ots4	A.1		ad	-	ac	ad	-	ac	ad	bd	ad	bd	bd	-	ac	-	bd	ad	-	bc	bc	bd	bd	-	ad	bd	ad	-	-	bd	bd	ac	-	bc	bd	bd	ac	-	ad	bd	ad	bc	bd	bc	-	bd	ad	-	bd
P53	A.1		bc	bd	bc	bc	bd	bc	ad	ac	-	ad	ad	bd	ac	bc	bc	-	-	bd	bc	ad	bc	bd	bd	-	ac	ac	bc	ad	ad	bd	bc	bd	ac	-	bc	ad	ad	ad	ac	bd	ac	bc	bd	bc	ad	bc	ad
SFO-8	A.1		ad	bc	ac	bd	ad	bd	ac	-	ac	bc	ad	-	-	ad	ad	bd	ac	ad	bc	bc	bd	ad	ad	ad	bd	bc	ad	ac	bd	-	bc	ad	bc	bd	bc	-	ad	bd	ac	bd	bd	ad	bd	ac	bc	ad	bd
Omm1007	A.2		bc	ba	a	-	bc	a	ba	bc	a	a	a	ac	ac	-	bc	ba	-	-	ba	ac	bc	-	bc	ba	ac	-	-	ac	ba	ac	bc	-	bc	a	ba	ac	ac	ac	ba	-	bc	a	bc	-	bc	ba	bc
Omm1020	A.2		ac	ac	ac	bc	a	ba	ba	a	ba	a	a	ba	a	ac	a	ac	-	a	ba	bc	-	bc	a	ba	ba	ac	ba	ba	a	-	a	ac	a	-	bc	ac	a	ba	-	a	bc	ac	ac	bc	a	bc	ba
Omm1026	A.2		ac	a	bc	ac	bc	a	bc	bc	ba	a	bc	bc	ac	bc	ac	ba	ac	ba	a	a	ac	bc	-	ac	ac	a	ba	ac	a	ba	ba	bc	a	ba	-	bc	bc	bc	bc	bc	ac	a	ac	bc	bc	ba	a
Omm1053	A.2		-	-	-	a	a	bc	ac	a	bc	ac	ac	bc	ac	a	ac	ba	bc	ac	ac	bc	ac	bc	bc	a	ba	ac	ac	ba	a	ac	bc	bc	ba	ba	a	-	bc	bc	ac	ba	a	ac	bc	bc	a	ba	ba
Omm1082	A.2		a	bc	ac	a	a	bc	ac	a	bc	ac	ac	bc	ac	a	ac	-	bc	a	ac	bc	ac	bc	ac	ac	ba	ac	ac	ba	a	ac	bc	bc	ba	ba	a	-	bc	ac	ac	ba	a	ac	bc	bc	a	ba	ba
Omm1084	A.2		a	a	ac	-	ac	bc	bc	a	ba	bc	a	bc	a	ba	a	ac	a	bc	bc	ac	-	bc	ac	a	ac	a	a	ac	ac	-	ba	ba	a	-	a	bc	a	bc	a	ac	ac	ac	bc	ba	ba	ac	a
Omm1088	A.2		ac	a	bc	bc	bc	ba	a	ac	ac	a	-	bc	ac	bc	a	-	ac	bc	a	-	a	bc	ac	ba	ac	-	bc	ac	ba	ac	-	a	a	ba	ba	a	ba	a	a	ba	ac	a	ac	ac	-	bc	bc
Omm1101	A.2		-	bc	a	a	a	bc	ac	a	a	ac	bc	ba	a	a	bc	ac	a	a	bc	bc	-	a	a	bc	ba	-	ba	a	ac	a	bc	ac	bc	-	-	ac	bc	ac	-	ac	a	ac	ba	ba	a	ba	ba
Omm1104	A.2		ba	ac	-	bc	a	bc	ac	a	bc	bc	bc	ba	ba	ac	ba	bc	ac	bc	ac	ba	a	ba	a	ac	ba	-	ba	ba	ac	ac	a	bc	a	bc	ac	ba	ba	ba	ac	ac	a	bc	-	bc	a	ac	ba
Omm1107	A.2		ba	bc	a	ba	ac	a	bc	ba	-	ac	bc	bc	ba	ba	ba	a	a	ac	ba	bc	a	bc	bc	-	a	a	ba	bc	bc	ac	ba	ac	ba	-	a	bc	bc	bc	ba	ac	a	ba	bc	a	bc	a	bc
Omm1120	A.2		a	ac	ba	a	bc	ba	ac	ba	ac	bc	ac	ac	a	-	ba	ba	ba	bc	ba	ac	a	ac	ac	ba	ba	ba	a	ac	ac	bc	a	bc	ba	-	ba	ac	ac	ac	a	bc	ba	ba	ac	ba	ac	ba	ac
Omm1138	A.2		ba	bc	ac	ba	ba	ac	ac	ba	bc	bc	bc	ac	ac	a	-	ba	ac	ba	bc	ac	bc	bc	bc	a	ba	ac	ac	a	ba	ac	bc	ac	ba	ba	ba	bc	ac	ac	ac	a	a	ac	ac	bc	a	a	ba
Omm1181	A.2		ba	bc	a	a	ac	a	bc	ba	bc	ac	bc	bc	ba	ba	ba	a	a	ac	ba	bc	a	bc	bc	a	a	a	ba	bc	bc	ac	ba	ac	ba	bc	a	bc	bc	bc	ba	ac	ba	a	bc	a	ac	a	bc
Omm1351	A.2		a	ba	ba	bc	a	bc	ac	ac	ac	ac	bc	ba	ac	a	a	-	bc	ac	-	-	ba	ac	ba	ac	a	ba	ac	bc	-	ac	ba	bc	-	a	ba	a	ba	-	ba	bc	ba	bc	ac	a	a	bc	a
Omm1365	A.2		bc	a	-	ba	ac	a	a	a	ba	ba	ba	ba	bc	a	bc	ba	a	bc	a	bc	-	bc	ac	a	bc	-	ac	ac	a	-	-	bc	ac	-	ac	ac	bc	bc	-	ac	a	ba	ac	ba	ac	ba	bc
Omm1438	A.2		ac	ba	bc	bc	-	ac	a	ac	ba	a	-	ba	-	-	bc	ac	ac	ba	bc	a	bc	ba	ba	ac	bc	ac	bc	a	a	a	bc	ba	ac	a	bc	a	a	a	ac	ba	ac	ac	ba	bc	a	bc	a
Omm1544	A.2		bc	a	-	-	-	bc	a	ac	ba	a	a	-	ac	-	bc	ac	ac	-	bc	a	bc	ba	ba	bc	-	bc	bc	a	a	ba	bc	bc	ac	a	bc	a	a	a	ac	ba	ac	bc	ba	bc	a	bc	a
Omm1548	A.2		a	ba	a	a	a	bc	a	ba	ba	bc	ac	bc	ba	ba	a	ba	ac	a	bc	a	ba	ba	a	a	bc	ac	ba	ba	ac	bc	ba	ac	a	a	-	ac	bc	ac	ac	ba	a	a	ba	ac	ba	a	bc
Omm1619	A.2		a	ba	a	ba	a	ac	a	a	bc	ba	bc	a	a	bc	bc	a	bc	bc	bc	ac	a	ba	ba	ba	a	ac	ac	ba	bc	bc	bc	bc	ba	ac	ba	ac	ac	bc	a	bc	a	bc	ac	a	ac	a	bc
Omm1660	A.2		-	-	a	bc	a	a	ac	ba	ac	-	ba	bc	-	ba	-	-	a	ba	ac	a	ac	bc	bc	ac	-	ac	a	bc	a	a	ac	bc	a	ac	bc	-	a	-	a	a	-	ac	bc	a	ba	-	ac
Omm1665	A.2		ba	ba	ba	a	ba	bc	bc	bc	ba	ba	ac	ac	ac	ba	ba	ac	a	bc	ac	a	ba	ac	ba	a	bc	a	a	bc	ac	ac	a	ac	ac	ba	ba	a	bc	ac	ac	a	a	ac	ba	-	bc	-	ba
Omm1774	A.2		a	-	a	-	-	bc	ba	a	ba	a	ba	a	bc	ac	a	a	-	ac	bc	ac	ba	a	a	bc	a	ba	bc	a	bc	bc	ba	a	ac	bc	a	bc	bc	ac	ba	ba	-	ba	ac	bc	ac	-	bc
Omm1776	A.2		a	-	bc	bc	ba	bc	a	-	-	-	-	ac	-	ac	bc	ac	bc	ac	ac	a	a	a	bc	-	a	a	ac	bc	ba	ba	bc	bc	ac	ba	ac	a	a	a	bc	ba	ba	a	a	ac	bc	ba	a
Omm1798	A.2		a	ac	-	bc	ba	bc	ba	ba	a	ba	bc	ac	ac	ac	bc	ba	ba	bc	a	ba	bc	ac	a	bc	bc	ac	a	bc	ac	ba	ac	bc	a	a	ba	ba	ba	ba	ac	ba	ba	ac	ac	ba	ba	ba	bc
Omm3032	A.2		bc	bc	bc	a	ac	a	ba	-	ba	bc	ba	-	-	ac	bc	bc	a	ac	ba	bc	ba	bc	bc	ba	ac	ba	a	ba	a	-	ba	bc	ac	ba	bc	-	a	ac	a	ba	a	ba	bc	a	ac	bc	ba
Omm5014	A.2		-	a	-	ac	-	ba	ac	-	ba	a	-	ba	bc	-	ac	ac	-	bc	a	ba	bc	-	a	a	-	-	bc	a	-	ac	bc	a	bc	a	-	-	-	bc	ac	-	a	ba	-	bc	-	a	bc
Omm5025	A.2		bc	bc	bc	a	ba	a	ac	ba	ac	bc	ac	bc	a	ba	bc	bc	a	ba	ac	bc	ac	bc	bc	ac	ba	ac	a	bc	a	a	ac	bc	ba	ac	bc	ac	a	ba	a	a	a	ac	bc	a	ba	bc	ac
Omm5044	A.2		a	bc	ac	a	ac	ac	ac	a	bc	ba	bc	bc	bc	-	ba	a	bc	bc	ac	ba	a	ac	ac	a	-	a	ba	ba	bc	a	a	-	ac	bc	a	ac	bc	a	ac	-	a	a	ac	a	-	bc	ba
Omm5188	A.2		ac	ba	a	-	-	bc	a	ac	a	ba	ac	bc	ac	bc	bc	bc	ba	ac	ba	a	bc	bc	bc	bc	ac	a	bc	a	ac	ba	a	bc	ba	ac	a	bc	ac	ac	a	ac	ac	bc	bc	a	ba	ac	bc
Omm5197	A.2		-	-	-	ac	a	a	ac	ba	ba	bc	bc	a	bc	bc	ac	ac	ac	ac	a	ac	bc	bc	a	a	ac	a	bc	a	bc	ac	bc	a	ac	ba	-	bc	a	bc	ac	bc	a	ba	ba	bc	bc	a	bc
Omm5200	A.2		a	bc	a	bc	-	a	a	ba	ba	a	a	-	-	ba	a	bc	bc	-	ba	ba	ba	-	bc	bc	ac	-	a	bc	ac	ac	a	bc	bc	ba	-	ba	bc	a	a	ba	bc	ba	ac	a	a	ba	ac
Omm5216	A.2		a	bc	bc	a	a	bc	a	bc	bc	a	a	a	bc	ac	ba	ac	ba	bc	bc	bc	bc	bc	ac	bc	ac	bc	ac	ac	ba	bc	ac	ac	ba	ac	ac	ac	ac	ac	ba	a	ac	bc	a	ba	ac	bc	ac
Omm5239	A.2		ba	ac	ac	bc	-	ba	ba	bc	bc	bc	ba	a	ac	bc	ba	bc	bc	a	bc	ba	bc	bc	a	a	a	ac	ac	ac	ba	ba	bc	ba	ba	ba	bc	-	ac	bc	bc	ba	-	ac	ba	ba	ac	a	ac
Omm5262	A.2		ba	bc	a	-	-	a	bc	ba	bc	ac	-	bc	ba	a	ba	a	-	ac	ba	bc	a	bc	bc	a	-	a	-	bc	bc	ac	ba	-	ba	bc	a	bc	bc	bc	ba	-	-	a	bc	a	bc	a	bc
Omy1011UW	A.2		ba	ba	-	a	-	bc	ac	ba	a	-	ba	ac	ba	a	ba	bc	ba	ac	ac	bc	ac	-	bc	ba	-	ba	ba	-	bc	ac	a	a	bc	-	ba	ac	ba	ac	ba	-	bc	bc	-	-	a	bc	ba
Omy1045INRA	A.2		a	bc	a	a	a	bc	ac	a	a	ac	a	ba	a	a	bc	ac	-	a	bc	bc	bc	a	a	bc	ba	bc	ba	a	bc	a	-	ac	bc	ac	-	ac	bc	ac	ac	ac	a	bc	ba	ba	a	ba	ba
Omy1158INRA	A.2		-	a	ba	a	a	bc	bc	ac	ba	a	bc	ba	ba	bc	ac	ac	-	a	a	a	bc	ba	ba	bc	ba	bc	a	ba	ac	a	ba	a	ac	bc	ac	bc	bc	a	ba	ac	a	bc	bc	ac	ba	bc	bc
Omy1166INRA	A.2		-	a	-	-	ac	ba	ac	bc	bc	bc	ac	a	ba	bc	-	a	a	bc	bc	a	ac	bc	ba	a	-	ac	bc	a	ba	ba	bc	ba	a	ac	ba	-	a	ac	bc	bc	ba	bc	ba	ac	bc	bc	a
Omy1167INRA	A.2		a	bc	-	bc	a	ac	bc	a	ac	ac	ac	a	ba	ac	ba	bc	bc	ac	bc	a	-	ba	ba	bc	ba	ba	ba	ba	bc	-	ba	ac	ba	-	bc	a	a	a	-	ac	ba	bc	a	bc	a	bc	ba
Omy1179INRA	A.2		ac	ac	a	bc	ba	ba	ba	ac	bc	ba	ac	ba	ac	ac	-	a	ac	a	ba	a	ba	ba	a	ac	a	ac	ac	a	-	ac	bc	bc	ac	ba	bc	ba	ac	ba	ac	ba	-	a	ba	bc	bc	ba	ac
Omy1182INRA	A.2		ac	ba	ba	ac	ac	ba	-	ba	ba	ac	ac	ac	ba	ba	bc	a	bc	-	ba	ba	ba	-	a	ba	a	a	-	ba	bc	-	a	-	-	a	ba	a	a	a	bc	ac	ba	ba	-	bc	ba	ba	a
Omy1306INRA	A.2		ac	-	ba	ac	-	a	ac	bc	bc	bc	bc	bc	ba	ac	ac	bc	a	-	ba	ac	ac	ac	bc	bc	ac	ac	bc	ac	bc	a	ac	ba	bc	bc	ba	ac	bc	bc	bc	ba	ac	ba	ac	bc	bc	bc	bc
Omy1307INRA	A.2		-	bc	bc	a	a	ba	-	bc	a	ba	ba	a	ba	ac	a	bc	ba	-	a	a	ba	-	ba	ac	ac	ba	-	a	ba	-	ba	-	-	bc	ac	ac	ba	a	ba	bc	ac	ba	-	ac	bc	ac	bc
Omy1374INRA	A.2		bc	ba	ba	bc	bc	a	bc	a	a	bc	-	bc	a	ba	bc	ba	ac	a	a	a	ba	a	ba	ba	ba	-	ba	ba	ac	a	-	ba	bc	ba	-	ba	a	ba	-	ac	ba	ba	ac	bc	ba	a	a
Omy1400	A.2		a	-	bc	bc	a	ac	ac	-	ba	a	ac	ba	-	ac	ac	-	bc	-	-	a	ac	a	a	ac	ac	ac	ac	ba	a	-	ba	a	ac	ac	a	-	a	bc	ba	bc	ba	ac	bc	ac	-	-	ac
Omy325UoG	A.2		ac	ac	ac	bc	a	ba	bc	ba	ba	bc	bc	ba	bc	bc	bc	bc	ac	ac	ba	bc	bc	bc	ba	ba	-	ba	ac	a	bc	ac	ac	ba	bc	ba	bc	bc	ba	bc	ac	ac	a	ba	a	bc	bc	a	bc
OmyFGT4TUF	A.2		ac	-	-	ba	bc	ba	bc	bc	bc	ac	bc	ba	-	bc	a	-	bc	bc	bc	ac	ba	ba	ac	ba	ba	bc	a	a	a	ba	ac	ba	bc	a	a	a	ba	-	a	a	-	ac	bc	ba	bc	ac	ba
OmyRGT46TUF	A.2		ac	ac	ac	bc	ba	ba	ba	a	ba	a	a	-	-	-	ba	-	-	a	ba	bc	a	bc	a	ba	ba	ac	ba	ba	a	ac	a	ac	a	bc	bc	ac	a	ba	ba	a	bc	ac	ac	bc	a	bc	ba
Ots100	A.2		ba	ba	ac	-	a	ac	a	a	a	a	a	bc	bc	-	bc	ac	-	-	a	ba	bc	-	ba	ac	bc	-	-	bc	bc	ac	bc	-	a	ac	bc	bc	ac	ba	ac	-	bc	ba	ba	-	a	ba	ac
Ots9	A.2		ac	a	ac	a	ac	a	ba	a	a	ac	-	ba	bc	ba	bc	a	bc	ac	a	bc	ba	a	ba	ac	ac	ac	ac	ac	a	a	ba	ba	ba	bc	ba	-	ba	ba	a	bc	bc	bc	ac	ac	ba	-	-
OtsG249	A.2		ba	ac	bc	ac	ba	bc	ac	ba	bc	-	bc	ba	a	bc	a	ac	ac	bc	ac	ba	a	a	a	ac	a	a	a	a	ac	ba	a	bc	a	bc	ac	ba	ba	ba	ac	bc	a	ac	a	-	ba	ac	a
OtsG85	A.2		a	bc	ac	a	ac	bc	ac	a	bc	ba	-	bc	bc	ba	ba	a	bc	ba	a	ba	a	ac	ac	a	a	a	ba	ba	bc	a	a	ac	ac	bc	a	ac	ac	a	ac	a	a	a	a	a	-	bc	ba
Ssa408	A.2		ba	ba	-	a	-	bc	ac	ac	ba	-	ac	ac	bc	a	ba	ac	ba	bc	ac	ba	a	-	ba	ba	-	ba	a	ba	ac	ac	a	ac	bc	-	ba	a	bc	ac	ac	-	a	bc	-	ba	bc	ac	ba
R11522	B3.7			b	ab	-	ab	a	ab	-	-	-	ab	-	ab	ab	ab	b	b	b	ab	a	-	-	-	ab	ab	b	-	-	b	-	ab	ab	a	b	b	a	b	-	ab	a	ab	ab	-	-	ab	b	a
R41246	B3.7			ab	ab	-	-	-	-	-	-	-	b	-	ab	ab	ab	b	-	-	ab	ab	a	ab	-	a	ab	b	a	-	ab	b	ab	a	a	-	a	ab	a	-	a	b	ab	a	a	-	b	-	ab
R27122	B3.7			a	-	-	-	-	b	-	-	-	-	ab	ab	b	-	-	-	b	ab	-	-	-	-	ab	ab	b	b	a	a	-	ab	ab	-	b	ab	ab	b	b	a	-	ab	a	ab	-	a	-	a
R29784	B3.7			-	ab	b	-	-	a	-	-	-	-	-	-	ab	-	b	-	-	b	-	-	-	-	ab	-	-	-	a	ab	-	a	b	-	b	-	-	ab	-	ab	ab	a	ab	a	ab	b	-	-
R17802	B3.7			b	ab	ab	-	b	b	a	-	-	-	-	b	ab	ab	ab	b	-	ab	a	-	b	a	-	b	b	b	ab	a	-	ab	-	ab	ab	a	b	a	-	a	ab	ab	-	b	ab	-	-	ab
R02153	B3.7			a	-	-	b	-	a	-	-	-	a	-	ab	ab	-	ab	b	a	ab	-	-	-	-	a	ab	ab	-	ab	a	-	b	-	ab	b	a	a	b	b	b	ab	b	ab	b	a	ab	b	ab
R19105	B3.7			a	b	ab	a	a	b	b	-	-	-	a	a	ab	-	b	-	ab	a	-	-	-	a	ab	-	ab	-	-	ab	-	ab	b	ab	b	ab	-	b	ab	b	b	ab	-	b	ab	-	a	-
R41285	B3.7			a	ab	-	-	-	b	-	-	-	b	a	a	ab	a	ab	a	-	b	ab	-	-	-	-	a	a	a	a	-	b	ab	ab	b	-	ab	ab	a	a	ab	ab	b	-	ab	a	-	-	-
R41292	B3.7			-	ab	ab	a	-	b	-	b	b	a	-	ab	b	-	a	b	-	b	-	-	-	a	ab	ab	b	-	-	-	-	-	ab	b	a	ab	b	ab	b	ab	ab	a	-	-	ab	ab	-	ab
R28803	B3.7			a	a	b	b	-	-	ab	-	ab	a	a	b	b	a	b	-	-	b	b	-	ab	a	b	a	b	-	-	-	a	-	b	ab	b	ab	ab	ab	ab	ab	b	a	b	ab	ab	b	b	-
R40719	B3.7			ab	a	a	-	-	a	-	-	b	-	a	ab	ab	a	a	a	b	-	b	-	a	a	a	a	ab	b	a	b	-	ab	ab	a	ab	-	ab	a	ab	-	b	-	-	ab	a	b	-	ab
R38869	B3.7			a	-	-	-	a	-	-	-	-	-	a	-	-	-	a	ab	a	a	-	a	-	b	ab	a	a	-	b	ab	a	ab	ab	-	a	a	b	a	b	-	ab	-	-	b	-	a	b	-
R40723	B3.7			ab	-	ab	-	-	ab	-	-	b	a	-	ab	ab	-	ab	-	-	ab	-	-	b	b	ab	ab	ab	a	ab	-	-	-	b	a	ab	ab	ab	a	ab	a	a	b	-	ab	b	ab	b	b
R41370	B3.7			b	ab	ab	a	-	b	-	a	-	-	-	ab	ab	b	a	-	-	a	-	-	-	-	-	a	ab	b	-	ab	ab	a	a	a	ab	ab	ab	b	b	a	ab	ab	ab	a	b	ab	-	b
R41371	B3.7			ab	ab	ab	-	ab	-	-	-	-	-	b	-	ab	-	-	ab	-	b	-	-	-	-	-	a	b	-	a	b	a	ab	a	ab	ab	ab	ab	a	b	ab	ab	a	a	ab	b	b	-	ab
R10502	B3.7			a	b	ab	a	-	-	-	-	b	-	-	ab	ab	a	b	-	b	a	-	-	-	-	b	a	ab	b	-	ab	-	ab	b	b	ab	-	-	b	b	b	ab	ab	-	-	b	b	-	ab
R35987	B3.7			a	a	-	-	-	a	b	a	-	b	a	ab	a	a	ab	-	a	-	a	a	-	-	b	-	b	b	b	a	b	-	-	b	-	a	a	ab	a	b	ab	a	-	ab	ab	-	-	ab
R41409	B3.7			a	ab	ab	-	a	-	-	b	b	-	-	ab	ab	b	a	-	-	a	-	-	-	-	ab	-	ab	b	ab	b	a	ab	b	a	a	a	-	a	ab	ab	-	ab	ab	ab	a	-	-	-
R29852	B3.7			ab	a	ab	-	-	a	a	-	a	-	b	ab	a	-	a	-	-	-	ab	-	a	-	b	-	ab	-	b	ab	a	b	-	b	b	b	ab	b	ab	b	ab	b	b	ab	b	b	-	b
R05124	B3.7			b	a	b	-	-	-	-	-	-	b	-	ab	ab	-	ab	-	-	ab	-	-	-	a	a	a	ab	-	a	ab	a	a	a	a	ab	a	ab	a	ab	a	-	ab	a	a	b	b	ab	ab
R40730	B3.7			-	ab	-	-	ab	-	b	-	b	-	ab	-	-	-	ab	b	-	a	-	b	ab	-	b	ab	b	b	-	-	-	ab	ab	-	-	ab	ab	ab	b	ab	b	a	-	a	-	-	-	ab
R13377	B3.7			-	ab	a	-	b	ab	-	-	a	ab	-	a	a	-	a	-	ab	a	a	-	b	-	ab	ab	ab	-	ab	ab	b	b	-	-	a	ab	a	ab	ab	ab	ab	b	-	b	ab	a	-	ab
R24774	B3.7			b	ab	ab	-	-	b	a	-	-	b	b	-	ab	-	b	-	-	ab	a	ab	-	-	a	ab	b	ab	a	b	-	ab	-	a	b	-	a	b	ab	ab	-	-	-	b	ab	-	a	ab
R41488	B3.7			ab	b	-	-	a	-	b	-	b	b	-	a	ab	a	b	b	-	a	b	ab	-	-	ab	-	ab	b	ab	ab	-	ab	b	-	b	ab	ab	b	-	-	-	ab	a	b	-	ab	-	ab
R41521	B3.7			b	a	ab	-	-	a	-	-	-	-	-	ab	-	-	ab	-	-	a	-	ab	-	-	b	-	a	-	-	b	ab	b	-	a	b	-	ab	b	b	-	ab	ab	-	ab	b	b	-	-
R16875	B3.7			b	-	-	-	a	-	ab	-	-	b	a	ab	ab	ab	ab	b	-	ab	a	-	a	b	-	ab	ab	-	ab	ab	a	ab	b	b	a	ab	-	a	ab	ab	ab	a	-	ab	a	b	b	ab
R17595	B3.7			-	-	-	-	-	-	-	a	a	-	-	ab	a	-	ab	-	-	ab	b	b	-	a	-	-	ab	-	a	a	-	ab	-	b	-	a	b	b	b	b	-	a	-	a	ab	b	a	-
R27968	B3.7			b	b	-	b	ab	a	-	-	ab	b	a	-	ab	ab	-	a	-	-	-	-	-	-	ab	-	ab	-	-	-	-	-	-	-	ab	ab	-	a	-	a	-	-	ab	ab	-	-	b	-
R41566	B3.7			b	ab	ab	ab	-	a	-	-	-	a	a	ab	a	ab	ab	ab	ab	-	a	-	-	ab	-	-	ab	-	b	a	ab	ab	a	ab	b	ab	ab	ab	b	ab	ab	ab	b	b	-	-	b	ab
R40744	B3.7			a	a	a	-	-	-	-	-	-	a	a	a	ab	-	ab	-	b	b	ab	b	-	-	ab	a	ab	-	ab	ab	a	b	ab	ab	a	a	ab	a	a	a	a	ab	-	ab	ab	a	-	-
R41585	B3.7			ab	a	ab	-	-	-	a	-	a	-	-	ab	ab	a	a	-	a	ab	-	-	-	ab	ab	ab	ab	-	-	ab	b	a	a	ab	ab	b	ab	b	ab	ab	ab	-	a	-	b	ab	ab	a
R13738	B3.7			a	-	ab	-	a	b	-	a	-	-	-	ab	ab	a	ab	ab	-	ab	-	a	-	-	-	-	b	-	b	a	ab	ab	a	b	-	-	ab	ab	b	a	ab	ab	ab	a	ab	b	a	a
R04693	B3.7			a	b	ab	-	-	-	-	-	a	-	a	ab	a	a	-	-	-	-	-	-	b	a	ab	b	ab	b	-	ab	-	a	b	ab	b	-	ab	b	-	-	b	ab	ab	b	ab	-	-	-
R04462	B3.7			a	a	-	-	-	b	-	-	b	-	-	ab	-	b	-	b	a	ab	-	a	a	-	ab	b	ab	-	-	ab	ab	b	a	b	ab	b	ab	ab	b	-	b	ab	ab	a	-	-	-	ab
R39679	B3.7			ab	ab	a	-	-	ab	ab	a	ab	-	ab	a	-	a	a	a	-	a	-	-	ab	-	-	b	ab	-	-	ab	-	b	a	ab	ab	ab	-	ab	ab	ab	ab	b	a	b	ab	a	-	ab
R07614	B3.7			-	a	a	b	-	-	-	-	-	-	-	ab	b	-	a	-	-	a	-	-	-	ab	ab	a	b	-	b	-	b	b	b	b	ab	a	b	a	ab	a	ab	ab	-	a	b	a	ab	b
R01364	B3.7			ab	b	-	-	ab	b	a	a	-	b	a	ab	b	b	a	-	b	b	ab	b	a	a	ab	b	ab	-	-	ab	ab	-	b	ab	b	b	a	ab	a	ab	ab	-	-	a	ab	b	a	-
R16925	B3.7			a	b	ab	a	a	-	-	b	-	-	-	-	-	b	b	b	b	-	-	-	-	b	b	-	a	-	b	-	-	a	-	b	ab	b	-	ab	-	ab	-	ab	-	a	a	b	b	ab
R36303	B3.7			ab	-	ab	-	-	ab	-	a	-	-	ab	ab	a	a	ab	-	-	b	a	-	-	-	ab	ab	a	ab	-	ab	a	b	-	b	-	-	-	ab	ab	ab	a	-	ab	ab	b	-	-	ab
R22379	B3.7			ab	ab	ab	-	-	a	ab	a	-	a	b	b	a	b	ab	ab	a	-	a	-	-	-	b	ab	a	-	ab	ab	a	ab	b	ab	-	b	ab	b	b	ab	b	b	b	a	ab	ab	b	b
R19821	B3.7			ab	ab	ab	-	-	-	-	a	b	-	b	ab	-	b	a	-	a	b	ab	-	-	a	a	ab	a	-	a	a	-	ab	-	-	a	b	ab	ab	ab	b	ab	b	a	ab	a	ab	-	-
R27511	B3.7			a	-	b	-	a	b	ab	-	ab	-	-	b	b	-	b	-	b	b	b	b	-	a	b	a	ab	-	ab	ab	-	a	-	-	b	ab	ab	-	ab	a	b	a	-	ab	ab	b	b	ab
R28105	B3.7			b	ab	ab	a	-	a	b	b	a	-	b	ab	a	ab	a	-	-	ab	-	-	-	-	a	b	b	-	-	a	-	ab	b	a	-	ab	ab	b	b	b	a	ab	b	b	b	ab	-	ab
R41743	B3.7			-	-	ab	-	b	-	ab	b	-	-	b	ab	ab	-	b	a	b	-	-	-	a	-	a	ab	a	-	-	ab	b	ab	a	a	ab	a	-	a	a	a	b	ab	-	ab	ab	b	ab	ab
R07096	B3.7			b	-	a	-	-	-	-	-	a	-	a	ab	ab	-	ab	-	-	ab	-	a	-	-	ab	b	b	-	b	ab	a	b	b	-	ab	a	-	ab	ab	b	ab	b	-	b	b	b	-	-
R41783	B3.7			ab	b	-	-	ab	-	b	-	ab	ab	-	ab	a	ab	a	-	ab	a	-	b	a	-	ab	a	a	b	ab	b	-	ab	b	a	ab	ab	ab	ab	-	ab	ab	ab	a	ab	ab	b	-	b
R41798	B3.7			b	b	ab	-	-	b	-	-	a	b	a	ab	ab	b	b	-	-	b	-	b	-	b	a	ab	ab	a	a	ab	-	ab	b	a	ab	ab	ab	-	a	a	a	a	a	b	-	b	-	ab
R18423	B3.7			-	ab	b	-	-	-	b	-	ab	-	a	ab	ab	ab	ab	-	ab	a	a	ab	-	-	ab	ab	b	a	b	ab	-	b	-	ab	-	a	b	a	ab	ab	ab	ab	-	a	b	ab	-	ab
R08706	B3.7			ab	a	ab	-	b	-	b	a	a	-	a	ab	ab	-	-	-	-	b	-	a	-	b	a	a	-	ab	ab	-	-	b	ab	ab	a	a	ab	ab	a	a	a	ab	ab	ab	ab	a	-	ab
R41826	B3.7			b	ab	a	-	-	-	-	-	-	b	a	a	a	a	a	b	b	ab	-	ab	a	a	-	a	ab	-	b	ab	a	b	-	ab	b	b	-	b	b	b	-	b	-	ab	ab	b	b	b
R03911	B3.7			a	b	a	-	-	-	-	b	a	a	b	ab	b	-	-	-	b	ab	-	ab	-	a	ab	ab	ab	-	ab	-	-	ab	-	a	b	ab	ab	b	ab	-	ab	b	a	ab	-	a	-	-
R02971	B3.7			b	-	-	a	b	-	b	b	-	-	-	a	a	b	a	-	b	ab	-	-	-	-	b	a	-	a	b	ab	a	b	a	a	b	b	b	b	b	b	ab	b	b	ab	a	-	b	b
R33500	B3.7			a	ab	-	-	a	-	b	a	-	-	-	-	ab	a	ab	a	b	ab	b	-	-	-	ab	a	ab	-	a	a	-	ab	-	b	a	ab	-	-	b	b	b	ab	b	ab	b	b	ab	-
R20313	B3.7			ab	a	a	-	-	-	ab	-	-	-	-	a	a	-	a	-	a	b	-	-	-	a	a	ab	b	-	b	ab	-	a	ab	a	ab	a	ab	a	ab	ab	ab	b	ab	a	a	a	-	ab
R41885	B3.7			a	ab	ab	b	a	-	a	-	ab	-	a	ab	b	-	a	b	-	ab	b	-	-	-	b	-	b	a	b	ab	-	b	-	-	ab	a	b	a	ab	a	ab	ab	b	b	b	-	a	ab
R40779	B3.7			b	-	-	-	-	-	-	-	-	a	ab	-	ab	-	b	-	-	ab	a	b	-	-	b	b	a	-	-	ab	-	a	-	ab	b	b	a	ab	a	ab	ab	ab	-	b	-	a	-	ab
R41898	B3.7			ab	ab	-	ab	-	b	a	-	a	b	a	a	ab	a	a	a	-	b	b	-	a	-	-	b	ab	b	b	ab	-	ab	b	-	b	ab	-	ab	a	ab	ab	a	-	a	ab	b	a	-
R41904	B3.7			b	a	-	-	-	ab	a	-	-	-	-	b	-	-	a	b	-	b	-	-	a	b	ab	ab	ab	a	ab	ab	-	ab	a	a	a	ab	ab	a	-	a	a	-	b	a	ab	ab	-	ab
R26490	B3.7			a	b	-	a	b	-	a	ab	-	b	-	-	ab	ab	-	-	ab	-	b	b	-	b	ab	-	a	-	a	ab	-	a	a	b	a	b	b	ab	-	a	b	ab	-	a	b	-	-	-
R41927	B3.7			a	a	a	-	-	-	ab	b	-	-	-	a	b	-	a	-	b	-	-	a	a	a	-	ab	ab	-	b	-	b	b	-	a	ab	ab	a	ab	-	-	-	b	b	ab	a	b	-	a
R40784	B3.7			ab	a	a	-	-	-	a	-	a	a	a	ab	ab	b	ab	a	b	b	b	ab	ab	-	ab	a	ab	-	-	a	a	b	-	ab	-	a	ab	ab	a	a	ab	ab	ab	ab	-	a	a	-
R36287	B3.7			ab	b	-	-	-	-	b	-	-	ab	a	ab	a	b	a	b	a	ab	-	-	a	b	a	ab	ab	-	ab	ab	b	b	-	ab	ab	a	-	ab	-	a	-	a	-	a	a	ab	ab	ab
R36340	B3.7			a	ab	ab	-	a	-	a	a	b	-	b	a	ab	-	b	-	b	b	-	-	a	-	ab	ab	ab	-	a	ab	-	b	-	b	ab	b	-	ab	-	b	ab	b	-	b	b	a	-	b
R41972	B3.7			a	-	-	a	b	a	b	-	a	-	-	ab	a	a	a	a	-	b	-	-	-	-	-	ab	-	-	ab	a	b	b	-	b	a	ab	ab	a	a	a	a	ab	ab	ab	a	-	a	ab
R40792	B3.7			ab	ab	ab	-	b	-	ab	-	b	a	b	ab	a	ab	b	a	a	-	-	-	-	-	-	ab	ab	b	ab	ab	-	ab	b	a	ab	a	b	ab	b	-	ab	ab	-	b	b	a	ab	-
R42014	B3.7			ab	-	ab	-	-	a	b	b	ab	-	-	ab	b	-	a	b	-	ab	a	-	-	-	ab	a	a	a	ab	b	-	ab	b	ab	a	ab	a	a	ab	ab	b	ab	a	a	ab	a	b	ab
R12228	B3.7			a	b	-	a	-	-	-	-	-	-	-	a	ab	-	a	a	b	a	-	-	-	-	ab	ab	a	-	-	b	b	b	-	b	b	a	ab	b	-	-	ab	-	ab	a	-	a	b	a
R27276	B3.7			a	a	ab	-	a	ab	a	b	b	-	ab	b	-	a	a	a	-	a	b	a	b	a	-	ab	-	ab	ab	ab	ab	-	ab	-	a	b	a	ab	ab	ab	a	ab	-	-	b	ab	ab	ab
R10199	B3.7			a	ab	b	-	ab	ab	a	ab	-	b	ab	ab	ab	-	b	b	-	ab	b	ab	-	b	ab	-	ab	-	-	a	b	a	a	b	ab	ab	ab	ab	ab	a	b	ab	ab	a	a	b	-	a
R42060	B3.7			ab	ab	-	b	-	-	b	a	b	-	-	ab	ab	-	ab	b	b	b	-	b	a	-	a	-	ab	a	-	-	ab	a	a	b	a	b	ab	ab	ab	-	ab	ab	ab	b	a	-	a	ab
R09922	B3.7			a	ab	-	b	-	-	ab	-	ab	-	-	ab	a	-	-	a	ab	ab	-	a	b	-	a	ab	-	-	ab	-	a	ab	a	b	a	ab	ab	a	b	-	ab	ab	-	a	-	b	-	a
R42073	B3.7			a	b	ab	-	-	a	-	-	-	b	b	a	ab	-	b	-	-	a	-	-	-	-	ab	ab	ab	-	a	-	-	ab	-	b	b	ab	ab	b	-	-	b	ab	a	b	ab	-	a	ab
R42083	B3.7			ab	a	ab	-	-	-	-	-	-	ab	-	ab	ab	-	ab	b	-	b	a	-	-	-	a	ab	a	a	-	a	-	a	a	ab	ab	b	b	a	ab	ab	b	b	-	ab	-	ab	ab	ab
R42093	B3.7			ab	a	b	-	b	b	b	-	-	b	-	ab	ab	a	-	ab	-	b	-	a	-	a	ab	a	b	a	a	b	-	ab	a	ab	ab	-	-	a	b	ab	ab	a	-	ab	ab	b	b	-
R38679	B3.7			ab	ab	a	-	a	a	-	-	a	-	-	a	-	-	ab	-	-	a	b	ab	b	a	a	a	b	-	b	ab	-	a	a	a	-	ab	ab	ab	ab	ab	ab	a	-	ab	a	-	ab	-
R05800	B3.7			ab	a	ab	-	-	a	-	-	-	-	a	ab	-	-	-	-	-	-	-	a	-	b	b	a	b	-	b	a	-	-	-	b	a	a	ab	b	a	-	a	a	b	ab	a	-	-	-
R19525	B3.7			ab	b	a	-	-	a	b	a	a	-	b	ab	a	ab	a	a	-	-	-	-	a	-	b	a	a	b	-	b	b	ab	a	a	-	ab	ab	ab	-	-	ab	-	-	b	a	b	-	b
R24544	B3.7			b	a	-	a	-	a	-	-	-	-	-	ab	a	-	b	a	-	-	b	-	ab	b	a	a	ab	-	-	-	-	ab	b	a	ab	ab	ab	ab	a	b	b	b	ab	ab	ab	b	-	ab
R29546	B3.7			a	b	b	b	-	-	ab	a	-	-	-	b	ab	ab	b	-	a	ab	b	-	b	-	a	b	ab	b	a	ab	-	a	-	ab	a	a	a	a	a	-	ab	a	a	ab	-	a	a	a
R42140	B3.7			b	ab	-	-	b	-	b	b	a	b	-	b	ab	ab	a	-	-	a	-	-	b	-	-	b	-	-	b	ab	-	a	a	ab	-	ab	ab	ab	ab	a	ab	a	-	a	a	-	ab	a
R33974	B3.7			a	a	b	-	a	-	a	-	-	-	b	b	ab	ab	-	-	ab	b	-	ab	-	-	ab	ab	a	-	ab	ab	ab	ab	ab	a	ab	a	ab	a	-	a	a	a	ab	a	b	b	-	-
R42147	B3.7			-	-	ab	b	-	-	ab	-	-	-	-	ab	ab	-	ab	b	a	ab	ab	b	-	-	b	b	ab	-	ab	ab	ab	b	-	b	ab	b	ab	b	-	b	a	ab	-	b	a	a	ab	ab
R27668	B3.7			a	-	ab	-	-	-	-	a	b	a	-	ab	a	-	b	b	-	b	-	b	-	ab	ab	-	ab	a	b	a	-	a	-	-	b	ab	ab	ab	a	ab	b	b	b	ab	ab	ab	-	ab
R37553	B3.7			ab	-	b	-	-	-	a	b	a	b	-	b	a	b	b	b	-	ab	a	-	ab	-	ab	a	ab	b	-	-	a	a	-	b	ab	a	-	a	a	ab	ab	ab	-	a	ab	a	b	ab
R29327	B3.7			a	ab	-	-	-	a	-	-	ab	a	a	b	b	-	a	-	-	ab	-	ab	a	b	b	ab	ab	-	a	ab	a	a	-	a	a	a	-	a	b	ab	-	-	-	-	a	a	b	b
R18610	B3.7			ab	a	b	a	b	-	ab	-	-	-	b	ab	ab	-	ab	a	-	-	ab	b	-	b	ab	b	b	-	a	a	ab	b	-	ab	ab	a	ab	a	a	a	b	b	a	a	ab	b	-	a
R42200	B3.7			a	ab	ab	-	-	-	-	-	-	a	a	ab	-	a	-	ab	-	b	-	ab	-	a	b	-	a	ab	-	a	ab	ab	ab	b	a	ab	b	a	ab	ab	b	b	b	a	ab	-	ab	a
R40248	B3.7			ab	b	-	-	-	a	a	-	-	a	-	ab	b	b	ab	b	-	ab	b	-	-	-	b	b	b	ab	b	b	-	ab	b	b	ab	b	-	b	ab	-	a	a	b	b	a	ab	b	-
R42209	B3.7			a	a	ab	b	-	-	a	-	-	-	b	a	-	-	-	a	-	b	-	-	a	-	a	a	-	b	a	-	-	b	-	ab	ab	ab	b	ab	-	b	ab	b	-	b	b	-	-	b
R42217	B3.7			a	ab	a	-	-	-	a	-	-	-	-	a	b	-	a	-	-	b	-	ab	-	a	ab	ab	b	-	ab	ab	-	b	b	b	ab	a	a	ab	ab	a	ab	b	ab	b	ab	-	-	ab
R42223	B3.7			a	ab	ab	-	-	-	-	-	a	-	b	ab	ab	-	b	-	-	b	-	-	-	-	a	b	b	-	ab	b	-	ab	-	b	a	a	ab	ab	ab	ab	-	ab	-	ab	ab	ab	-	ab
R18258	B3.7			ab	a	-	-	-	-	-	-	a	b	a	ab	-	a	ab	-	ab	b	-	ab	-	ab	ab	ab	-	a	-	a	-	b	ab	b	a	a	ab	a	a	b	-	-	ab	b	-	b	-	-
R42271	B3.7			a	a	a	-	b	-	a	a	a	a	-	ab	-	-	-	ab	-	b	a	-	-	-	ab	a	-	-	ab	a	-	b	ab	ab	a	a	ab	a	a	a	ab	ab	ab	ab	ab	a	ab	-
R40815	B3.7			ab	ab	ab	-	b	-	-	ab	-	-	b	ab	-	b	a	a	a	ab	a	-	-	-	-	-	a	b	ab	ab	a	-	-	ab	a	b	ab	b	b	ab	-	-	b	a	b	ab	b	b
R42296	B3.7			a	ab	-	-	-	-	-	-	-	-	-	-	-	a	a	-	b	b	-	-	a	-	-	ab	ab	-	ab	a	a	ab	ab	b	ab	ab	b	ab	b	a	-	b	ab	ab	-	ab	-	-
R37038	B3.7			a	a	b	b	-	-	b	-	-	b	a	ab	a	a	b	-	ab	b	-	-	a	a	-	b	ab	-	-	-	ab	b	ab	b	ab	ab	ab	a	a	b	ab	ab	b	b	-	a	-	ab
R24041	B3.7			-	a	a	a	-	ab	-	a	-	a	a	ab	ab	-	a	a	-	b	-	a	-	b	ab	-	ab	ab	-	a	a	b	a	-	a	a	-	ab	ab	a	ab	ab	a	ab	ab	-	ab	b
R02723	B3.7			-	-	a	-	a	-	a	-	-	a	-	ab	ab	-	a	-	-	b	-	b	b	-	ab	b	ab	b	-	ab	ab	b	b	ab	ab	a	-	ab	-	-	-	a	-	b	a	ab	ab	-
R07101	B3.7			-	a	ab	-	b	a	-	b	-	-	-	ab	-	-	ab	-	a	b	-	a	-	a	-	b	ab	-	b	ab	-	b	ab	b	ab	a	-	a	a	b	ab	ab	b	b	a	ab	ab	ab
R42468	B3.7			a	a	ab	ab	ab	-	-	-	-	-	a	ab	a	b	a	b	a	b	-	-	-	b	ab	a	ab	-	ab	ab	-	ab	-	b	ab	ab	a	b	a	b	a	ab	a	ab	b	-	-	a
R03397	B3.7			ab	ab	b	-	-	b	ab	-	-	a	b	-	ab	a	b	a	a	ab	a	-	a	-	ab	ab	ab	ab	ab	a	-	b	-	b	ab	b	ab	-	-	ab	ab	ab	a	a	b	ab	-	ab
R16703	B3.7			-	ab	-	-	b	a	a	-	ab	-	-	a	a	a	ab	ab	-	a	-	-	a	-	b	b	a	-	-	b	a	ab	ab	-	a	b	ab	-	b	ab	ab	a	-	ab	-	a	a	ab
R01847	B3.7			b	ab	-	b	a	ab	-	-	a	-	a	-	a	ab	ab	b	a	-	-	-	b	-	ab	-	b	-	-	ab	-	b	b	-	ab	a	b	-	a	b	ab	-	ab	b	ab	b	-	ab
R07027	B3.7			a	ab	-	a	-	a	-	-	-	a	ab	ab	ab	a	a	-	-	ab	ab	-	-	-	ab	ab	ab	ab	a	a	-	ab	ab	b	-	ab	ab	b	b	a	b	-	a	ab	ab	ab	-	a
R42533	B3.7			ab	a	ab	a	a	-	b	-	a	a	-	-	a	a	ab	-	b	ab	-	ab	-	a	ab	b	-	-	a	a	ab	-	-	b	ab	a	b	b	b	b	ab	a	-	a	b	-	-	-
R23795	B3.7			ab	ab	-	-	-	a	ab	-	-	ab	a	-	ab	-	ab	b	a	a	a	-	-	ab	ab	-	b	-	a	ab	a	a	a	a	b	ab	ab	a	a	ab	ab	-	a	a	ab	b	a	ab
R10400	B3.7			b	ab	ab	b	b	a	b	-	ab	-	-	ab	-	-	b	-	-	b	-	-	a	-	b	b	a	-	b	b	ab	a	b	-	b	ab	ab	ab	ab	ab	ab	ab	ab	b	-	ab	ab	-
R42544	B3.7			ab	a	ab	a	-	a	b	-	-	-	-	ab	a	a	ab	b	a	ab	-	-	a	-	ab	a	ab	b	ab	ab	-	ab	-	b	a	ab	b	a	ab	-	ab	a	-	ab	-	b	b	-
R34680	B3.7			a	ab	ab	-	-	-	ab	ab	ab	-	ab	ab	-	-	a	-	a	ab	-	-	-	-	b	a	b	b	-	ab	a	ab	b	b	-	b	ab	b	b	b	a	ab	-	-	b	a	ab	a
R42563	B3.7			b	ab	a	a	-	a	ab	-	ab	-	b	ab	b	-	ab	-	-	-	a	-	-	a	b	ab	a	ab	a	ab	a	-	-	-	b	ab	ab	a	a	b	ab	b	ab	-	ab	a	-	b
R38957	B3.7			-	ab	-	-	-	-	b	a	a	b	a	b	ab	a	-	-	a	a	a	a	-	b	ab	ab	b	a	a	a	-	a	a	a	-	ab	a	a	a	ab	-	b	-	a	-	b	a	-
R42580	B3.7			-	ab	-	b	-	-	b	-	-	-	-	b	ab	-	b	b	-	b	-	a	-	-	-	ab	ab	a	b	-	a	a	a	b	a	b	a	ab	b	b	ab	ab	b	b	b	b	-	-
R16129	B3.7			a	a	-	-	a	-	b	-	b	-	b	ab	ab	a	a	a	a	a	-	a	-	a	b	a	-	-	b	ab	-	ab	-	-	ab	ab	ab	ab	-	b	b	b	b	a	-	a	-	-
R42592	B3.7			a	b	ab	ab	-	-	ab	-	-	b	-	-	ab	b	b	b	-	b	b	-	-	-	ab	ab	a	ab	ab	a	a	a	-	b	ab	b	-	ab	a	a	b	-	a	a	a	ab	-	-
R31009	B3.7			ab	a	-	-	-	-	-	a	-	-	-	ab	a	-	ab	-	-	ab	-	a	ab	a	b	a	b	-	b	a	-	ab	b	b	a	a	a	-	a	b	ab	a	b	ab	ab	b	b	-
R09120	B3.7			b	ab	-	-	-	a	-	b	a	-	-	-	a	-	ab	b	a	ab	b	ab	b	a	ab	b	b	-	-	ab	-	b	-	ab	ab	a	b	ab	ab	b	-	b	ab	b	b	b	ab	-
R42679	B3.7			a	a	b	b	-	-	-	-	ab	-	-	b	ab	-	b	b	-	b	b	b	-	-	b	-	ab	a	ab	ab	-	a	-	ab	b	ab	ab	ab	ab	a	-	a	ab	-	b	ab	b	ab
R30555	B3.7			a	ab	-	-	-	-	-	-	b	-	b	a	-	-	b	-	-	b	-	b	-	ab	ab	-	a	b	-	ab	-	b	b	b	ab	b	-	b	b	ab	-	-	ab	b	ab	a	b	ab
R42686	B3.7			a	ab	b	-	-	-	-	a	b	-	a	a	-	-	a	-	-	-	-	-	-	a	b	ab	ab	-	b	ab	-	ab	a	b	-	ab	-	ab	ab	b	-	b	b	a	-	ab	ab	a
R12833	B3.7			ab	a	ab	-	ab	-	-	-	-	a	-	-	a	a	ab	a	b	b	b	b	-	-	ab	a	ab	-	-	ab	-	b	ab	ab	a	a	ab	ab	a	a	a	ab	-	-	-	a	-	-
R23962	B3.7			-	ab	ab	-	-	-	-	b	ab	a	-	ab	ab	-	b	-	-	ab	-	a	-	ab	-	b	ab	-	-	ab	a	ab	-	ab	-	a	ab	a	a	a	ab	-	b	b	ab	-	-	ab
R42728	B3.7			ab	ab	ab	-	a	-	ab	-	-	b	-	ab	ab	-	ab	b	-	-	-	ab	a	ab	ab	-	ab	-	a	ab	-	a	-	b	-	b	ab	ab	ab	ab	ab	ab	ab	b	-	b	a	-
R28604	B3.7			ab	a	ab	a	-	-	-	-	-	a	b	b	a	-	-	a	ab	ab	-	ab	-	b	ab	-	a	-	ab	ab	a	ab	b	b	a	ab	b	b	b	ab	b	-	-	a	b	b	b	ab
R40864	B3.7			a	-	ab	-	-	ab	b	-	-	-	-	ab	ab	a	b	-	-	a	b	-	-	-	ab	b	ab	a	b	ab	-	b	ab	ab	b	a	b	ab	b	ab	a	b	b	ab	b	ab	-	ab
R20771	B3.7			b	-	-	-	-	-	b	b	-	-	a	b	ab	-	a	-	-	a	-	ab	-	b	ab	ab	b	-	ab	ab	-	a	a	a	ab	ab	b	-	-	ab	b	a	-	a	ab	b	a	ab
R25682	B3.7			-	a	a	-	-	-	-	-	a	a	a	ab	-	-	a	ab	b	ab	b	-	-	-	ab	-	ab	a	b	a	-	b	-	-	a	a	b	ab	ab	a	ab	-	a	ab	-	-	-	b
R11332	B3.7			ab	a	-	-	-	-	-	a	a	b	-	-	a	ab	ab	-	-	ab	-	-	-	b	ab	a	-	ab	-	ab	-	ab	b	b	a	ab	ab	a	-	-	ab	a	ab	ab	a	b	b	ab
R28132	B3.7			b	b	ab	b	-	a	b	-	a	b	a	ab	ab	-	b	-	-	-	ab	b	-	ab	-	b	b	ab	ab	ab	ab	b	b	ab	b	a	-	ab	ab	ab	-	ab	ab	a	a	ab	b	ab
R27731	B3.7			ab	a	a	-	-	-	b	b	ab	-	-	a	-	-	ab	b	-	a	ab	-	-	-	ab	-	ab	-	-	ab	a	b	a	ab	ab	-	-	b	b	b	a	b	-	a	a	b	b	b
R13281	B3.7			ab	-	a	-	b	-	-	a	a	-	a	b	ab	b	a	b	-	ab	ab	-	a	-	ab	a	ab	-	a	a	-	b	-	-	a	a	b	a	-	a	ab	ab	a	ab	a	a	a	b
R42795	B3.7			b	ab	-	-	a	-	-	-	b	b	-	-	a	-	ab	-	a	ab	ab	-	-	-	ab	b	b	b	b	a	-	ab	-	a	ab	b	ab	b	b	b	a	ab	b	ab	b	ab	a	ab
R06987	B3.7			ab	ab	ab	-	a	-	b	-	-	-	b	ab	a	a	b	b	-	a	b	b	ab	-	ab	ab	ab	-	ab	b	-	a	b	b	ab	ab	ab	b	a	a	-	ab	ab	ab	b	ab	a	b
R26353	B3.7			a	ab	a	-	a	a	a	b	-	-	-	-	b	-	a	-	ab	a	b	ab	-	a	ab	-	ab	-	-	b	-	-	b	a	a	a	ab	a	b	-	ab	a	-	ab	a	ab	-	-
R38442	B3.7			ab	ab	b	-	a	-	-	ab	a	-	a	-	ab	-	b	-	b	b	b	ab	-	a	b	ab	a	a	ab	ab	a	a	b	-	b	ab	b	ab	ab	ab	ab	a	b	a	-	b	b	ab
R40003	B3.7			ab	-	-	-	-	-	ab	-	b	-	-	ab	ab	b	a	b	a	ab	b	-	-	-	ab	b	ab	-	ab	ab	-	b	-	-	ab	a	-	ab	ab	ab	ab	a	a	a	-	ab	ab	-
R42825	B3.7			ab	a	-	-	-	-	b	-	a	b	ab	a	-	a	-	b	b	ab	-	b	-	-	ab	a	b	-	ab	ab	-	b	a	ab	ab	ab	-	-	-	b	a	-	-	a	ab	b	-	b
R42879	B3.7			a	b	-	-	a	-	-	-	-	ab	-	ab	-	-	a	a	-	ab	ab	-	a	a	b	ab	-	-	ab	ab	-	b	-	b	ab	a	b	a	ab	-	-	-	ab	ab	b	a	a	-
R40878	B3.7			-	-	-	a	a	-	-	-	a	-	-	-	a	b	b	-	-	ab	-	b	-	b	ab	b	-	ab	b	ab	b	a	-	-	b	b	a	b	ab	-	-	ab	-	ab	b	b	ab	-
R42886	B3.7			-	a	-	b	-	-	b	-	-	b	b	ab	a	-	ab	-	-	a	a	a	-	-	-	a	-	-	-	ab	-	a	-	-	ab	ab	ab	ab	ab	-	ab	b	ab	a	-	ab	-	-
R42910	B3.7			b	ab	ab	-	b	b	-	-	-	b	a	-	ab	a	ab	-	ab	b	-	-	-	b	-	b	b	-	ab	b	-	ab	a	a	a	ab	a	a	a	a	ab	ab	b	ab	b	b	-	ab
R23109	B3.7			a	a	ab	-	-	ab	b	-	-	-	-	a	a	-	ab	-	-	ab	b	a	-	-	ab	b	a	b	ab	ab	-	a	-	b	a	b	a	-	b	ab	-	a	ab	ab	-	a	-	ab
R22973	B3.7			ab	-	ab	-	ab	-	b	-	-	-	-	-	ab	-	ab	-	-	-	-	b	-	a	-	a	ab	-	-	a	-	ab	-	b	a	b	ab	b	-	ab	ab	ab	b	ab	ab	ab	b	-
R40334	B3.7			ab	ab	-	a	b	a	-	b	-	-	-	b	ab	a	a	-	-	a	b	ab	-	a	a	a	ab	ab	ab	ab	-	ab	-	ab	ab	-	b	-	b	ab	b	ab	-	ab	a	b	-	ab
R40356	B3.7			a	a	ab	-	ab	-	ab	a	b	-	-	ab	ab	a	a	-	-	a	b	a	-	-	b	ab	ab	-	b	-	-	-	-	-	ab	ab	ab	ab	-	-	b	b	b	a	a	-	-	ab
R34593	B3.7			a	a	ab	-	-	a	b	-	a	b	-	ab	a	a	ab	a	a	ab	a	-	a	b	b	a	-	-	b	a	ab	ab	b	-	a	a	ab	-	a	b	ab	a	b	ab	a	b	b	-
R42963	B3.7			ab	ab	-	-	-	a	a	-	ab	-	ab	ab	-	a	a	a	a	a	-	-	a	a	a	a	ab	ab	b	ab	b	ab	a	ab	ab	ab	b	a	b	ab	b	-	ab	ab	a	b	-	ab
R34871	B3.7			a	ab	ab	b	a	ab	a	ab	b	-	a	ab	-	-	a	-	ab	ab	-	-	-	-	b	-	b	a	b	-	b	-	-	b	ab	a	b	a	ab	-	b	ab	-	ab	b	a	-	b
R06496	B3.7			-	a	a	-	-	-	a	-	-	-	-	ab	ab	-	a	-	-	-	a	-	-	ab	-	-	ab	-	ab	a	-	b	a	ab	a	a	b	a	-	a	ab	ab	a	ab	a	a	-	-
R43021	B3.7			b	ab	ab	-	b	b	-	-	-	-	b	-	-	-	-	-	-	b	b	ab	-	a	ab	-	ab	-	ab	a	-	ab	-	-	b	b	ab	b	ab	ab	-	b	-	ab	b	ab	a	ab
R38701	B3.7			b	b	a	-	b	-	ab	-	-	b	b	a	-	-	a	ab	a	a	b	ab	-	b	ab	b	-	-	ab	ab	-	b	b	ab	a	ab	ab	ab	ab	b	-	b	ab	ab	ab	ab	-	ab
R00437	B3.7			b	-	ab	a	a	a	ab	b	-	b	-	-	b	-	a	b	ab	a	ab	a	-	b	ab	ab	a	-	-	ab	a	b	a	a	ab	ab	ab	b	b	b	-	ab	-	ab	b	b	ab	ab
R16048	B3.7			a	ab	b	-	a	b	b	-	a	a	b	ab	ab	a	b	ab	-	ab	-	-	b	a	a	b	b	a	-	b	-	a	a	b	ab	a	-	ab	b	ab	-	ab	ab	-	-	ab	ab	-
R00369	B3.7			ab	a	ab	-	b	-	-	-	b	b	a	-	a	ab	ab	a	a	b	a	b	b	-	b	ab	a	b	a	ab	ab	b	-	-	a	ab	ab	ab	ab	ab	ab	b	a	b	-	a	-	ab
R35634	B3.7			a	b	ab	a	-	-	-	-	-	-	-	ab	b	-	-	-	-	a	b	-	ab	-	ab	ab	-	b	-	b	ab	-	b	ab	b	b	-	a	b	b	ab	ab	ab	ab	-	b	-	-
R34447	B3.7			b	a	ab	-	b	a	ab	b	-	b	b	b	ab	b	ab	-	a	ab	b	a	a	a	a	a	ab	-	-	a	-	ab	-	a	a	ab	ab	-	a	b	-	ab	b	ab	b	-	b	ab
R43085	B3.7			-	-	ab	b	ab	-	b	a	a	b	-	-	ab	b	b	-	b	b	-	-	-	b	ab	ab	b	-	ab	ab	b	b	-	ab	-	a	-	ab	ab	a	b	ab	ab	a	a	-	-	ab
R40902	B3.7			-	ab	ab	-	-	-	ab	-	b	a	a	-	-	a	ab	b	-	b	-	-	a	a	ab	a	a	a	-	b	-	ab	-	a	a	ab	-	a	a	ab	b	b	-	a	b	-	b	-
R43095	B3.7			b	ab	ab	a	a	a	ab	b	b	-	b	b	ab	-	ab	a	a	ab	b	a	ab	-	ab	a	ab	a	b	a	-	ab	-	a	a	ab	ab	ab	a	b	ab	-	-	ab	ab	-	b	ab
R19036	B3.7			b	ab	-	-	-	-	-	-	-	-	-	ab	ab	-	ab	-	-	b	a	b	-	-	ab	b	b	a	ab	ab	a	ab	-	ab	-	-	a	ab	ab	a	a	ab	ab	ab	a	ab	ab	-
R43111	B3.7			a	ab	ab	a	-	-	-	a	-	ab	-	-	a	-	b	-	a	ab	-	-	b	a	ab	-	ab	a	a	a	-	ab	b	-	-	a	ab	ab	b	ab	ab	ab	ab	ab	-	-	a	a
R25107	B3.7			b	a	-	b	-	-	-	-	-	-	-	ab	a	a	ab	b	a	-	-	b	-	b	ab	b	b	b	-	-	ab	b	-	ab	ab	a	ab	ab	a	-	b	ab	-	b	ab	-	-	-
R08829	B3.7			a	ab	-	a	-	-	b	-	a	a	ab	-	ab	-	ab	a	-	ab	a	-	-	a	-	a	b	-	b	ab	-	ab	b	ab	b	a	-	ab	b	ab	-	b	b	a	ab	b	ab	-
R40908	B3.7			b	ab	ab	a	-	b	b	a	-	-	b	ab	ab	-	b	-	a	ab	b	-	-	-	-	b	b	-	ab	a	-	ab	a	b	b	b	ab	b	ab	-	a	ab	-	ab	ab	b	a	-
R43128	B3.7			-	a	-	a	-	-	-	-	-	-	b	ab	a	a	a	-	-	ab	-	-	b	-	ab	ab	ab	-	-	-	-	a	-	ab	ab	b	ab	b	ab	-	ab	ab	a	ab	b	-	ab	a
R43132	B3.7			ab	ab	a	-	a	-	a	-	-	b	-	b	-	-	a	a	b	a	b	-	-	-	ab	a	ab	-	a	ab	a	b	-	a	-	a	-	ab	a	a	ab	ab	a	a	a	ab	b	-
R11835	B3.7			ab	-	a	-	b	-	-	-	-	-	a	a	ab	-	a	-	ab	a	a	-	-	b	ab	b	-	-	ab	a	b	b	-	ab	ab	ab	-	ab	ab	ab	ab	b	a	b	ab	a	ab	ab
R05751	B3.7			a	a	-	-	a	b	ab	-	-	a	-	b	b	b	b	b	-	b	-	-	ab	-	b	a	ab	-	-	-	a	a	ab	ab	b	-	ab	ab	ab	ab	b	a	-	ab	-	ab	-	ab
R15988	B3.7			a	ab	ab	-	a	a	-	-	ab	ab	a	b	b	ab	a	b	b	-	-	a	-	-	-	ab	ab	-	b	b	a	a	-	-	a	a	ab	a	b	-	-	ab	ab	b	a	-	b	-
R08145	B3.7			b	ab	ab	a	-	-	a	-	b	-	ab	ab	ab	a	-	-	-	-	a	b	-	-	a	a	ab	-	ab	ab	ab	ab	ab	ab	-	b	ab	b	b	ab	ab	b	-	b	ab	a	b	ab
R43198	B3.7			a	b	-	-	b	ab	-	-	-	-	b	ab	b	b	ab	a	b	b	b	a	-	-	ab	a	a	-	-	ab	-	a	ab	ab	ab	b	ab	ab	b	a	a	ab	ab	-	ab	a	b	ab
R27109	B3.7			ab	ab	ab	b	-	ab	ab	-	b	ab	-	-	-	-	ab	-	-	ab	-	a	-	a	-	ab	a	-	-	a	-	b	b	b	ab	a	ab	ab	ab	ab	ab	ab	ab	a	ab	b	b	a
R43223	B3.7			ab	-	ab	-	-	a	ab	-	b	ab	ab	a	-	-	ab	a	-	-	-	a	b	a	a	ab	a	-	-	a	-	ab	-	b	a	a	ab	ab	ab	ab	ab	a	ab	a	ab	b	b	-
R09171	B3.7			b	b	ab	-	-	-	-	-	b	ab	-	a	ab	-	b	-	ab	-	-	b	b	-	-	-	-	ab	ab	a	-	b	-	b	ab	b	ab	ab	ab	a	a	-	-	ab	ab	b	ab	ab
R43229	B3.7			a	ab	b	-	a	-	b	b	-	a	-	ab	ab	b	ab	ab	-	ab	ab	-	b	b	b	a	a	-	ab	ab	-	ab	b	b	ab	ab	b	b	ab	b	a	ab	ab	ab	a	a	b	ab
R05449	B3.7			ab	a	a	-	-	-	a	a	-	-	a	-	-	a	-	a	-	-	a	-	ab	-	-	a	ab	-	-	-	a	b	a	-	a	a	ab	a	a	a	a	b	-	ab	b	-	-	a
R30424	B3.7			a	a	b	b	a	-	-	ab	-	a	a	b	ab	ab	b	-	b	b	ab	ab	-	-	ab	a	ab	-	-	ab	-	a	b	-	b	ab	-	ab	ab	a	b	a	-	-	ab	ab	-	-
R43286	B3.7			b	ab	a	-	-	-	a	-	a	ab	b	a	b	-	a	-	a	a	ab	-	b	-	a	b	a	b	ab	a	ab	ab	-	b	ab	ab	b	ab	-	-	b	-	-	a	a	b	-	b
R43331	B3.7			ab	ab	-	-	-	-	ab	b	-	-	-	-	ab	b	b	-	-	b	-	a	-	b	ab	ab	-	-	b	ab	b	a	a	b	a	b	a	-	b	b	-	ab	b	b	-	ab	a	ab
R43333	B3.7			b	a	-	a	ab	-	ab	-	ab	b	a	-	a	a	-	a	b	b	-	-	-	-	ab	ab	ab	a	ab	a	-	b	-	b	a	a	ab	a	a	b	-	ab	b	b	a	b	-	-
R08791	B3.7			b	a	a	-	-	-	ab	-	b	-	a	-	ab	-	-	b	ab	b	-	ab	-	a	a	ab	b	-	-	ab	-	a	a	a	ab	ab	-	a	b	ab	ab	b	-	a	-	a	-	ab
R10965	B3.7			a	-	b	b	a	-	-	a	b	-	a	b	b	-	b	b	b	b	b	-	-	a	b	a	ab	-	ab	ab	a	a	b	-	b	ab	ab	ab	ab	ab	b	a	b	ab	ab	b	-	ab
R22913	B3.7			a	b	ab	-	b	-	ab	-	b	a	-	ab	ab	-	ab	-	-	-	-	b	-	-	ab	a	a	-	-	ab	-	a	a	ab	ab	b	a	ab	b	a	-	ab	-	a	ab	-	ab	ab
R43416	B3.7			ab	a	ab	-	-	b	ab	-	-	ab	-	ab	ab	-	a	-	a	ab	b	b	-	-	ab	ab	ab	a	ab	ab	b	a	-	ab	a	b	ab	b	ab	ab	ab	ab	ab	-	b	b	ab	ab
R30748	B3.7			a	b	ab	a	-	b	a	-	b	-	a	ab	-	ab	ab	-	a	b	b	-	b	b	-	b	ab	b	-	ab	a	b	-	ab	ab	-	ab	ab	ab	ab	-	a	ab	b	-	ab	ab	ab
R05436	B3.7			ab	ab	b	-	a	b	-	ab	ab	-	-	b	ab	-	-	b	-	b	b	-	-	a	ab	a	ab	-	ab	ab	-	a	b	b	ab	ab	ab	ab	ab	ab	b	-	b	a	a	b	b	a
R43459	B3.7			b	b	-	a	a	-	a	a	ab	a	ab	a	ab	-	b	a	a	-	ab	-	-	-	ab	-	ab	-	-	a	-	a	-	-	ab	b	b	b	ab	b	-	ab	-	ab	ab	b	b	a
R06763	B3.7			ab	ab	ab	-	ab	-	-	-	ab	-	b	b	a	a	b	b	-	a	-	-	a	ab	ab	-	ab	b	b	b	-	a	b	b	ab	ab	a	b	a	a	-	ab	ab	ab	b	a	a	b
R43482	B3.7			ab	ab	-	-	a	-	-	-	ab	-	b	ab	ab	-	b	a	-	a	-	-	b	-	b	ab	a	-	-	ab	-	-	ab	b	a	ab	ab	b	b	-	ab	a	ab	b	-	b	-	ab
R40622	B3.7			-	ab	a	a	-	-	ab	a	-	a	-	a	ab	-	ab	a	-	-	a	-	-	b	a	a	ab	b	ab	ab	ab	-	-	-	a	a	ab	ab	a	a	a	ab	-	-	-	a	-	-
R43495	B3.7			b	ab	-	b	b	-	b	-	b	-	b	ab	a	-	b	-	a	b	-	-	a	-	ab	ab	ab	a	ab	a	b	-	ab	b	b	b	ab	b	a	ab	ab	b	a	ab	b	-	-	b
R20495	B3.7			ab	-	-	-	-	a	ab	-	-	-	-	-	-	-	ab	a	b	b	-	a	b	a	a	ab	ab	ab	ab	ab	a	a	ab	ab	ab	ab	a	b	a	ab	ab	b	-	a	b	ab	ab	b
R10756	B3.7			-	ab	a	a	-	b	-	a	a	-	ab	ab	ab	-	a	a	a	ab	a	a	-	ab	-	a	ab	a	a	ab	-	-	-	ab	ab	b	ab	b	a	ab	a	ab	-	a	a	a	a	b
R43552	B3.7			-	a	ab	-	b	ab	-	-	a	a	-	ab	a	b	ab	b	b	ab	a	a	ab	-	-	-	b	a	a	ab	a	ab	-	ab	a	a	ab	b	a	a	ab	a	-	ab	b	a	a	ab
R43574	B3.7			ab	ab	a	-	a	-	-	b	-	-	b	ab	-	-	ab	-	-	ab	b	b	-	a	-	b	-	-	-	-	ab	b	b	ab	a	a	ab	a	ab	ab	ab	ab	b	b	b	b	b	ab
R18282	B3.7			ab	-	a	-	ab	-	a	-	a	-	-	a	b	-	a	b	b	ab	b	a	-	b	ab	ab	a	-	ab	a	a	b	-	ab	-	a	-	ab	-	-	-	ab	-	b	-	ab	ab	b
R43596	B3.7			ab	ab	-	-	a	b	b	b	a	-	a	ab	b	-	ab	-	a	b	b	a	-	ab	a	ab	b	-	a	b	ab	-	a	ab	-	ab	ab	a	b	ab	ab	a	-	b	-	ab	-	ab
R43600	B3.7			b	a	-	b	-	-	-	b	a	b	a	ab	ab	a	ab	b	a	a	-	-	-	ab	-	b	-	b	b	ab	-	b	-	ab	ab	a	ab	ab	a	b	b	ab	ab	b	ab	-	a	ab
R19178	B3.7			ab	a	-	a	a	b	-	-	-	-	b	a	a	-	-	a	b	b	-	ab	-	a	ab	ab	ab	-	a	a	-	ab	ab	b	ab	a	b	b	b	b	b	a	-	a	ab	b	ab	ab
R35018	B3.7			a	ab	-	-	-	-	a	-	b	b	b	a	a	-	b	a	-	b	-	b	a	-	ab	-	a	-	a	ab	-	b	-	b	ab	ab	ab	-	b	b	ab	b	a	b	-	a	b	-
R43653	B3.7			ab	a	a	-	-	-	b	a	-	-	ab	a	b	a	a	a	-	-	-	a	-	a	ab	b	a	-	ab	a	-	b	a	a	ab	b	a	b	b	ab	ab	ab	-	b	ab	b	a	a
R43662	B3.7			b	-	-	-	-	a	-	b	-	-	-	ab	a	ab	a	-	a	-	-	b	-	b	a	b	b	b	ab	a	a	ab	a	a	ab	ab	ab	b	b	b	a	a	ab	b	-	ab	a	a
R43672	B3.7			ab	b	ab	-	-	-	-	b	-	-	-	ab	ab	a	-	b	-	b	a	-	-	-	ab	a	-	-	ab	ab	ab	-	-	-	b	ab	-	a	a	ab	ab	a	a	ab	-	ab	ab	ab
R43682	B3.7			-	a	ab	-	-	-	-	-	-	-	a	ab	b	a	a	b	a	ab	b	a	-	-	ab	a	ab	-	-	a	-	a	-	ab	-	b	ab	b	a	b	-	b	-	-	-	ab	-	ab
R17533	B3.7			ab	-	-	-	-	ab	ab	-	a	-	ab	a	b	-	ab	a	b	a	ab	a	-	-	ab	a	-	-	ab	b	-	b	-	ab	ab	b	-	ab	a	b	ab	-	ab	ab	a	-	a	a
R20282	B3.7			ab	a	a	ab	-	-	b	-	ab	a	a	a	a	-	a	-	-	-	-	ab	a	-	a	-	-	-	b	-	-	a	-	-	ab	ab	ab	a	-	-	ab	b	-	a	a	-	-	b
R26065	B3.7			ab	-	ab	-	a	-	-	a	-	a	a	-	ab	-	-	-	b	b	ab	-	-	a	a	-	ab	-	-	ab	-	b	b	-	a	a	ab	-	-	a	a	a	-	-	ab	a	a	-
R05228	B3.7			ab	a	a	-	b	b	a	-	-	-	-	ab	ab	a	a	-	a	a	-	-	b	a	ab	ab	-	a	ab	ab	b	a	a	ab	-	b	ab	b	ab	ab	-	b	-	ab	b	-	ab	ab
R31040	B3.7			a	a	ab	-	ab	ab	-	-	a	-	-	ab	b	-	ab	-	ab	ab	b	a	-	-	ab	ab	a	-	-	-	-	ab	-	b	a	a	a	a	a	-	ab	b	-	ab	-	-	b	ab
R30335	B3.7			a	ab	b	-	-	-	-	-	-	-	-	-	b	-	ab	-	-	ab	a	-	-	ab	b	a	a	-	ab	ab	-	ab	-	b	b	b	b	b	ab	b	ab	-	ab	ab	a	a	-	-
R43717	B3.7			b	a	a	-	b	-	a	-	-	-	-	ab	a	-	ab	b	-	a	b	a	b	-	ab	b	-	-	b	ab	-	b	-	ab	ab	a	ab	ab	a	b	-	-	ab	b	a	b	-	-
R21160	B3.7			ab	b	-	a	b	ab	b	-	b	-	ab	ab	ab	-	a	a	b	b	b	-	-	-	ab	a	ab	b	ab	a	a	a	ab	ab	ab	a	-	a	ab	-	-	-	-	-	b	-	b	-
R26038	B3.7			ab	-	-	-	-	-	a	a	a	-	-	ab	ab	-	ab	-	-	ab	-	a	-	-	a	-	b	-	a	-	a	ab	b	ab	ab	a	ab	a	a	a	-	ab	b	b	-	b	a	-
R34146	B3.7			-	a	ab	-	-	-	-	a	b	-	ab	ab	a	-	ab	-	-	ab	a	-	-	-	b	a	ab	-	b	a	ab	b	b	b	a	a	a	ab	a	b	ab	a	b	ab	ab	-	-	ab
R16732	B3.7			-	b	ab	b	-	-	-	a	ab	-	b	ab	a	a	a	-	ab	a	-	-	-	ab	ab	-	a	-	-	b	b	ab	a	a	ab	a	ab	ab	ab	ab	ab	-	ab	b	ab	b	-	b
R26955	B3.7			b	b	-	-	-	-	-	-	-	-	-	ab	-	ab	ab	-	b	b	-	ab	a	-	-	a	b	-	ab	ab	ab	b	-	a	ab	a	ab	ab	a	ab	ab	b	b	a	ab	ab	ab	a
R43779	B3.7			ab	-	-	-	-	-	-	-	-	-	ab	ab	ab	-	ab	-	-	b	-	-	-	-	ab	b	ab	a	ab	a	-	b	a	ab	ab	ab	a	-	ab	a	a	-	ab	ab	ab	-	ab	ab
R28339	B3.7			ab	-	ab	b	-	-	a	b	-	a	a	a	-	-	a	a	-	-	a	a	-	-	ab	ab	-	ab	ab	a	-	b	a	a	a	ab	ab	a	b	b	-	ab	b	ab	-	-	-	a
R34801	B3.7			-	ab	b	-	-	b	b	-	-	a	b	a	ab	ab	b	b	ab	b	-	-	b	-	-	-	ab	-	b	ab	ab	a	a	b	a	b	a	ab	b	b	ab	ab	b	b	b	ab	-	-
R43798	B3.7			-	ab	b	a	a	b	a	b	-	-	b	ab	ab	-	a	ab	ab	a	b	-	-	a	a	a	b	ab	-	-	b	b	a	ab	a	b	-	ab	ab	ab	ab	ab	ab	ab	a	ab	-	ab
R16018	B3.7			-	ab	-	-	-	-	-	b	a	a	-	a	a	b	a	b	-	b	-	-	a	-	a	ab	b	a	ab	ab	-	a	-	a	ab	ab	ab	a	-	-	ab	b	b	ab	a	a	-	-
R27780	B3.7			ab	b	ab	-	b	-	ab	-	-	a	a	ab	b	b	ab	-	-	ab	-	ab	-	-	ab	-	ab	-	ab	ab	a	a	-	a	ab	b	ab	a	-	a	a	b	b	ab	-	a	-	-
R11358	B3.7			b	ab	ab	-	-	-	-	a	-	-	a	ab	a	a	a	-	ab	a	-	b	-	b	ab	ab	ab	-	b	ab	-	ab	a	ab	a	b	-	ab	a	a	ab	a	-	-	-	b	-	-
R07555	B3.7			-	a	ab	-	-	-	-	b	-	-	a	-	-	-	ab	-	b	b	-	-	b	a	a	ab	ab	ab	ab	-	a	a	-	ab	ab	ab	-	ab	a	ab	-	b	ab	a	b	ab	b	b
R05962	B3.7			ab	-	-	-	-	a	-	-	a	-	-	ab	b	-	-	-	-	ab	b	-	-	ab	a	b	a	-	a	b	-	ab	a	a	b	b	b	a	b	a	ab	-	a	ab	ab	a	a	ab
R04655	B3.7			ab	-	a	-	-	a	-	b	b	b	-	a	ab	b	ab	b	ab	b	a	-	a	b	ab	b	ab	-	ab	ab	ab	b	a	ab	ab	ab	-	ab	a	a	a	ab	-	ab	b	ab	ab	b
R29621	B3.7			a	ab	ab	ab	-	a	a	ab	a	ab	a	-	b	ab	a	-	b	a	-	b	-	-	ab	b	ab	b	ab	b	a	ab	-	a	a	a	b	a	-	ab	b	ab	ab	ab	a	ab	b	a
R25189	B3.7			a	ab	-	-	ab	a	-	a	b	-	-	ab	ab	a	a	a	-	a	ab	-	a	-	-	ab	ab	-	b	-	a	ab	a	b	ab	ab	ab	ab	ab	b	b	b	b	-	a	a	-	-
R27248	B3.7			ab	ab	-	b	ab	ab	a	-	a	b	b	-	-	b	ab	ab	-	-	b	-	-	-	a	-	a	a	a	b	-	a	a	a	b	b	-	ab	b	a	ab	b	a	ab	-	a	-	a
R31928	B3.7			a	ab	ab	a	-	-	-	-	-	-	b	ab	ab	ab	ab	-	-	ab	b	b	-	-	ab	a	ab	-	ab	-	a	ab	-	ab	-	a	a	ab	b	b	b	ab	-	ab	-	ab	-	a
R22317	B3.7			-	ab	ab	ab	-	-	b	a	b	ab	-	b	ab	b	-	a	-	-	-	-	-	b	b	-	a	-	-	ab	b	a	a	-	ab	b	a	b	ab	-	ab	a	b	a	a	a	a	-
R43943	B3.7			ab	-	ab	-	-	-	ab	-	a	-	a	-	ab	b	a	b	ab	b	-	a	a	-	a	ab	a	-	b	-	ab	a	ab	a	ab	ab	ab	a	ab	ab	ab	-	b	a	a	a	b	-
R20045	B3.7			-	b	-	a	-	-	-	b	b	b	a	-	b	a	ab	a	-	b	a	-	-	-	ab	b	ab	a	ab	a	-	a	b	ab	-	ab	ab	ab	a	ab	a	a	-	ab	ab	-	-	ab
R43947	B3.7			ab	ab	b	-	b	-	ab	-	ab	a	-	ab	b	-	b	-	-	b	-	a	-	-	ab	ab	ab	-	b	ab	a	a	-	b	a	b	a	ab	b	b	ab	ab	b	b	b	ab	-	b
R25061	B3.7			a	-	-	-	b	a	b	a	-	-	-	ab	a	-	a	-	-	a	-	-	-	b	ab	a	a	b	a	b	-	ab	b	a	ab	ab	ab	-	ab	a	ab	ab	-	b	ab	b	-	b
R24583	B3.7			ab	b	b	b	-	-	-	-	-	-	-	b	-	-	ab	-	-	-	-	-	b	a	b	a	ab	-	-	-	-	a	b	a	ab	ab	b	ab	b	-	b	ab	ab	ab	a	-	a	ab
R10462	B3.7			ab	-	-	-	-	b	-	-	-	b	-	-	ab	-	a	-	-	b	b	b	a	b	ab	b	b	a	a	-	-	ab	b	ab	b	ab	a	ab	a	a	ab	a	a	a	a	b	a	ab
R15029	B3.7			b	b	-	-	b	-	b	ab	-	-	-	ab	a	b	b	-	-	-	a	b	-	a	ab	b	-	-	a	ab	b	-	a	-	-	b	ab	b	a	ab	ab	ab	a	a	b	b	a	-
R43995	B3.7			a	a	-	-	-	-	-	b	b	a	-	-	ab	-	ab	ab	-	a	b	a	b	-	b	a	a	-	a	ab	-	a	-	b	ab	-	ab	ab	b	-	a	a	ab	b	ab	-	ab	b
R43999	B3.7			a	a	a	ab	a	-	-	-	-	-	-	-	ab	-	ab	-	-	ab	ab	-	-	-	b	ab	a	-	ab	b	-	ab	ab	b	ab	a	ab	a	a	a	-	-	-	ab	a	-	b	b
R44010	B3.7			a	a	-	a	a	-	-	-	ab	-	-	ab	ab	b	a	ab	-	-	b	a	a	-	a	a	-	-	a	ab	-	b	ab	ab	a	a	ab	ab	b	ab	ab	ab	-	a	ab	b	ab	-
R44034	B3.7			ab	ab	-	a	-	-	b	-	-	-	-	a	-	ab	ab	-	-	a	-	-	-	a	b	a	ab	-	ab	b	-	b	b	ab	b	a	b	b	ab	-	b	ab	-	a	-	a	b	-
R44043	B3.7			-	-	-	-	a	ab	b	-	ab	ab	-	-	a	-	b	-	-	a	b	b	-	a	-	a	ab	ab	-	b	-	a	b	-	ab	ab	a	b	a	a	-	a	ab	ab	-	-	a	b
R29925	B3.7			a	-	-	-	-	-	-	-	-	a	-	ab	ab	-	a	b	-	ab	-	-	-	b	-	b	ab	ab	a	ab	-	ab	a	b	-	b	ab	ab	b	a	a	a	-	ab	ab	a	a	ab
R44067	B3.7			a	ab	ab	-	-	-	a	a	-	-	a	ab	b	-	a	-	a	ab	-	-	ab	ab	ab	b	ab	b	-	b	-	a	ab	a	a	a	ab	a	b	-	ab	a	-	b	-	a	-	ab
R01086	B3.7			ab	b	ab	-	-	-	ab	-	b	-	b	a	ab	b	a	ab	-	a	ab	-	-	ab	ab	ab	a	b	a	-	-	-	-	a	ab	a	-	b	ab	ab	-	ab	ab	b	-	b	b	b
R41002	B3.7			ab	a	-	-	-	-	-	a	-	-	a	ab	b	-	a	ab	b	-	-	a	-	ab	ab	ab	ab	-	ab	a	-	b	-	ab	a	a	-	ab	ab	a	-	ab	-	b	a	-	-	-
R15143	B3.7			a	ab	a	-	ab	-	-	-	-	a	-	a	ab	-	a	-	b	ab	-	a	-	a	ab	ab	ab	b	b	a	-	b	-	a	ab	ab	a	ab	b	ab	b	b	b	ab	a	b	-	a
R15590	B3.7			b	b	ab	-	-	-	a	-	-	-	b	ab	ab	b	b	-	-	ab	a	b	-	b	a	ab	b	a	a	ab	ab	-	-	a	-	-	-	-	-	-	a	a	a	b	ab	a	ab	ab
R27486	B3.7			ab	-	ab	-	-	-	-	-	a	-	b	-	a	a	b	b	ab	a	-	b	ab	-	ab	ab	ab	-	-	-	a	a	b	b	ab	ab	-	b	a	a	a	a	-	ab	b	ab	-	b
R37025	B3.7			ab	b	-	-	-	-	-	b	-	-	-	a	ab	-	b	-	ab	a	-	ab	b	-	ab	ab	ab	-	ab	ab	b	ab	b	b	b	ab	ab	b	ab	b	ab	ab	ab	b	ab	ab	a	ab
R44143	B3.7			b	-	ab	-	ab	-	b	a	-	-	a	ab	a	-	-	-	-	ab	-	-	-	-	b	a	b	-	b	a	-	ab	b	b	a	a	ab	ab	a	-	ab	-	-	ab	a	b	b	b
R44162	B3.7			a	a	a	-	-	-	-	-	-	-	-	a	b	-	a	-	-	ab	-	a	-	-	a	ab	ab	b	b	ab	b	ab	ab	a	ab	ab	a	a	b	a	ab	-	-	ab	-	-	-	ab
R44177	B3.7			ab	-	b	-	-	-	-	-	a	ab	-	ab	-	b	ab	-	-	a	a	-	-	ab	b	-	a	a	ab	a	ab	ab	-	b	-	ab	b	b	b	ab	-	ab	-	ab	a	-	-	a
R40073	B3.7			a	-	b	-	-	-	ab	-	-	b	a	b	b	b	b	-	-	b	b	-	ab	-	b	a	ab	-	ab	ab	-	a	-	ab	b	-	ab	ab	ab	ab	b	-	b	ab	ab	b	b	ab
R11179	B3.7			b	a	-	-	ab	a	b	b	-	-	a	ab	a	-	-	b	-	-	-	ab	-	-	ab	b	b	b	b	-	a	b	-	ab	ab	a	-	ab	ab	b	ab	b	-	b	b	b	ab	ab
R35708	B3.7			ab	-	a	-	-	-	-	-	a	a	-	ab	b	ab	a	-	b	ab	b	-	a	-	ab	ab	ab	-	-	a	a	b	a	ab	a	a	b	ab	ab	a	ab	-	-	b	-	ab	-	-
R37917	B3.7			b	ab	-	-	-	-	-	-	b	-	-	ab	-	-	b	-	b	b	-	b	-	-	b	b	a	-	ab	ab	a	a	b	ab	b	ab	ab	ab	ab	ab	ab	ab	-	ab	-	ab	-	b
R41014	B3.7			b	-	ab	a	-	a	b	-	a	-	a	a	b	a	b	-	-	a	b	ab	-	-	b	ab	b	-	b	ab	-	ab	b	a	-	a	ab	ab	ab	ab	ab	a	b	ab	b	ab	b	ab
R21313	B3.7			b	-	ab	-	a	ab	-	a	-	-	ab	ab	a	ab	b	ab	b	ab	-	b	-	-	-	ab	b	-	ab	b	b	ab	-	a	ab	ab	a	b	ab	ab	ab	a	ab	ab	b	a	-	ab
R26289	B3.7			a	ab	ab	-	b	b	b	a	a	-	a	b	ab	b	ab	b	-	ab	-	-	-	-	ab	ab	a	-	ab	a	-	ab	-	-	a	a	b	a	ab	a	-	ab	b	a	b	ab	-	b
R44235	B3.7			ab	b	ab	-	a	-	-	b	-	b	-	-	b	-	a	b	b	b	-	-	-	ab	ab	ab	ab	a	ab	b	b	ab	a	b	ab	b	a	ab	a	b	b	a	ab	a	ab	b	b	-
R44244	B3.7			ab	ab	ab	-	-	-	a	-	b	-	b	-	-	-	ab	-	b	ab	-	b	-	-	ab	-	a	-	ab	ab	ab	b	b	ab	ab	b	ab	b	b	ab	-	b	b	b	b	a	b	ab
R44256	B3.7			a	b	a	-	a	ab	b	ab	-	-	ab	a	ab	-	ab	-	-	a	-	a	-	a	ab	ab	a	-	ab	-	-	ab	-	b	b	ab	b	-	ab	b	b	ab	ab	b	a	b	b	-
R44294	B3.7			a	-	a	-	-	-	-	a	b	-	-	a	ab	-	ab	-	b	ab	b	-	-	-	ab	-	ab	-	ab	ab	b	a	-	ab	b	ab	b	a	a	a	ab	ab	b	b	ab	b	a	b
R39908	B3.7			-	ab	b	-	a	-	-	b	-	a	-	ab	ab	-	b	-	ab	ab	b	-	-	-	ab	ab	-	-	ab	ab	-	a	b	ab	b	ab	b	ab	ab	-	ab	ab	b	a	a	b	ab	ab
R39128	B3.7			ab	-	ab	-	-	b	-	-	a	a	-	-	a	b	ab	b	ab	a	b	b	b	b	a	a	ab	ab	-	ab	-	b	-	ab	b	ab	ab	ab	b	ab	b	b	b	ab	-	-	b	ab
R28594	B3.7			b	a	ab	-	-	-	-	-	-	b	-	ab	a	a	ab	-	-	-	-	b	-	b	-	ab	ab	a	-	a	-	b	ab	b	a	a	ab	a	a	b	ab	ab	ab	b	a	b	-	-
R04661	B3.7			a	ab	a	ab	ab	-	-	ab	a	-	b	b	b	-	a	-	-	ab	-	-	a	ab	ab	-	ab	b	b	ab	a	ab	ab	ab	-	a	-	ab	ab	ab	a	a	ab	b	b	ab	b	ab
R44329	B3.7			-	ab	-	-	-	a	b	b	b	-	-	a	b	-	ab	-	ab	b	-	-	-	-	a	b	-	a	ab	b	b	b	-	b	ab	ab	-	ab	a	a	a	ab	a	ab	b	ab	ab	b
R04217	B3.7			b	a	ab	-	-	-	b	-	b	-	b	ab	ab	b	a	ab	b	-	-	a	-	-	ab	a	-	a	b	-	a	b	-	-	a	ab	ab	a	a	-	ab	ab	b	ab	ab	ab	b	-
R35208	B3.7			ab	-	b	-	b	-	-	-	-	a	-	-	b	ab	b	-	-	b	-	a	-	b	ab	ab	ab	-	b	a	-	a	a	b	a	b	a	ab	b	b	ab	ab	b	b	b	ab	a	b
R14500	B3.7			ab	-	-	-	a	b	-	-	-	-	-	b	b	b	b	b	a	a	a	-	b	a	-	b	ab	a	ab	b	-	b	-	ab	ab	b	b	b	ab	ab	ab	ab	ab	ab	a	ab	-	ab
R18113	B3.7			-	ab	ab	-	-	-	-	-	-	a	b	ab	ab	-	b	-	b	a	ab	b	-	-	ab	b	-	b	b	a	b	ab	-	ab	ab	ab	b	b	a	ab	ab	b	-	ab	-	a	a	-
R11855	B3.7			-	ab	ab	-	a	-	-	-	-	a	a	b	ab	b	-	-	a	ab	ab	b	-	-	ab	ab	-	b	-	ab	-	-	b	b	ab	b	ab	b	b	b	-	-	b	b	-	-	-	ab
R09614	B3.7			b	-	ab	ab	-	b	-	a	-	-	-	ab	ab	ab	b	-	a	ab	a	b	-	b	-	b	b	-	ab	b	-	-	-	a	ab	ab	a	b	ab	-	-	ab	ab	b	b	ab	-	ab
R13457	B3.7			ab	-	b	a	b	-	-	a	a	-	a	-	ab	-	-	a	a	ab	-	-	a	-	ab	a	ab	-	-	ab	-	b	b	ab	ab	ab	a	b	b	b	a	ab	-	a	ab	a	-	ab
R26540	B3.7			ab	a	ab	a	a	-	-	-	a	ab	-	-	-	a	ab	-	-	-	a	-	-	-	-	ab	-	b	a	a	b	-	-	b	ab	a	b	b	b	ab	ab	a	a	a	-	b	-	ab
R35947	B3.7			b	a	ab	-	-	b	-	b	b	ab	a	-	ab	-	ab	a	a	b	b	a	-	-	ab	ab	-	-	-	a	a	ab	b	a	ab	b	a	-	-	b	ab	ab	-	b	a	b	b	-
R32073	B3.7			a	ab	ab	b	a	-	-	-	-	b	a	a	b	b	a	b	ab	-	-	ab	-	-	ab	-	b	-	ab	ab	b	b	b	b	ab	a	-	a	ab	a	ab	ab	b	ab	b	a	-	-
R14948	B3.7			ab	a	-	-	-	-	-	-	a	a	ab	-	a	b	ab	ab	-	ab	a	-	-	ab	ab	ab	b	-	ab	ab	ab	ab	-	ab	a	a	-	b	a	a	ab	a	-	-	b	a	a	ab
R44466	B3.7			b	-	-	-	b	-	-	-	-	a	b	a	ab	ab	a	a	a	a	a	-	ab	-	a	b	ab	a	ab	-	-	b	a	ab	a	ab	ab	ab	ab	b	a	ab	a	ab	-	a	a	-
R27496	B3.7			ab	b	ab	a	-	b	-	-	b	-	-	-	ab	a	ab	a	-	-	-	-	-	-	a	a	a	-	ab	ab	-	-	-	ab	b	ab	b	a	ab	ab	-	ab	ab	ab	a	b	-	-
R03665	B3.7			a	ab	a	-	-	-	-	-	ab	b	a	ab	-	-	a	-	-	ab	ab	-	ab	-	-	ab	ab	-	-	b	-	ab	b	a	a	a	ab	a	b	-	ab	a	a	ab	a	-	b	-
R22441	B3.7			ab	ab	a	-	-	-	b	-	b	b	ab	a	b	-	ab	-	b	b	a	-	-	-	a	b	ab	-	-	a	-	b	a	b	ab	ab	a	ab	a	a	a	ab	-	ab	b	-	-	b
R04527	B3.7			b	ab	-	-	b	-	-	b	a	a	-	b	b	-	a	-	-	-	a	b	-	-	ab	ab	b	ab	b	-	-	a	-	a	ab	ab	b	ab	ab	a	ab	a	-	a	ab	b	-	-
R44572	B3.7			a	ab	-	b	-	b	-	a	-	-	-	ab	ab	a	ab	-	-	ab	-	a	b	-	ab	-	b	-	-	-	-	ab	a	b	a	ab	b	ab	b	a	ab	ab	-	a	-	-	b	ab
R13541	B3.7			ab	ab	-	b	a	-	a	-	a	b	a	-	a	-	a	a	b	b	-	b	-	-	ab	b	ab	-	ab	-	a	ab	-	ab	-	-	a	ab	a	-	ab	a	a	-	-	b	a	a
R44588	B3.7			b	ab	ab	-	-	-	b	-	a	-	-	ab	a	-	b	a	-	a	a	-	a	ab	ab	-	a	-	a	a	-	ab	-	ab	b	ab	a	ab	a	ab	ab	-	-	ab	ab	ab	a	ab
R04741	B3.7			a	ab	-	-	-	-	a	-	ab	a	-	a	ab	b	a	-	a	b	-	a	ab	b	ab	ab	ab	-	ab	a	-	b	a	a	ab	ab	ab	a	b	b	ab	b	ab	ab	-	ab	-	a
R10083	B3.7			ab	ab	ab	a	ab	ab	b	-	-	-	-	a	b	ab	ab	-	b	b	b	-	-	-	ab	b	ab	-	-	b	-	b	a	b	ab	ab	a	ab	a	a	a	ab	-	ab	b	b	ab	b
R18884	B3.7			ab	ab	ab	-	-	b	-	-	-	-	-	ab	a	b	a	-	b	b	-	a	-	a	a	-	a	-	a	a	-	ab	a	b	a	b	ab	a	ab	ab	ab	-	-	ab	a	-	-	ab
R44609	B3.7			b	a	-	a	b	-	-	ab	ab	-	a	ab	ab	ab	ab	ab	ab	ab	b	-	-	a	ab	b	b	b	b	-	a	ab	-	ab	b	-	-	ab	b	a	a	ab	b	b	ab	b	b	-
R35994	B3.7			ab	a	a	b	-	-	a	-	a	-	-	ab	ab	ab	ab	-	b	ab	b	a	b	-	-	b	b	-	-	a	-	-	-	ab	ab	a	-	a	a	a	ab	ab	-	b	a	b	a	ab
R21100	B3.7			ab	a	b	b	a	a	ab	-	-	ab	-	b	b	-	b	b	ab	b	b	a	-	-	-	a	-	-	-	ab	a	a	b	b	-	ab	-	ab	ab	-	b	a	-	ab	-	-	b	-
R44636	B3.7			b	ab	ab	b	-	-	b	-	-	-	b	a	-	-	b	ab	ab	ab	-	-	a	b	ab	ab	ab	-	-	a	-	b	b	b	b	b	ab	b	a	ab	-	b	a	ab	b	b	-	-
R13996	B3.7			-	ab	ab	ab	-	-	-	-	-	b	ab	ab	b	a	ab	-	-	a	b	a	-	a	a	ab	a	-	a	ab	ab	ab	ab	b	ab	ab	b	ab	ab	ab	b	ab	-	a	ab	b	-	ab
R23674	B3.7			-	a	a	-	-	-	-	-	b	-	-	a	b	-	ab	-	b	-	-	-	-	b	a	b	ab	a	-	ab	-	b	-	ab	ab	ab	-	ab	-	a	a	ab	ab	ab	b	a	-	b
R41066	B3.7			b	-	ab	a	-	b	-	ab	b	-	-	-	b	-	a	-	-	a	-	a	b	-	ab	a	-	-	ab	ab	b	a	ab	a	ab	ab	-	b	b	-	ab	ab	ab	a	b	ab	-	ab
R44684	B3.7			-	ab	-	-	a	-	b	a	-	a	b	-	a	a	b	b	-	a	b	b	-	ab	ab	ab	ab	-	a	-	a	a	b	b	ab	ab	ab	b	a	a	a	a	-	ab	b	-	a	b
R17020	B3.7			b	a	ab	a	-	-	-	-	b	b	-	ab	ab	b	ab	-	a	ab	-	a	-	-	ab	a	ab	-	-	a	a	ab	-	a	a	ab	ab	ab	a	b	b	-	b	ab	ab	-	b	ab
R11861	B3.7			b	ab	-	-	-	b	b	-	a	a	b	a	a	-	b	-	-	-	b	b	-	ab	ab	ab	-	-	-	a	-	b	ab	b	b	b	ab	b	a	-	ab	-	-	a	b	b	-	a
R36321	B3.7			-	-	ab	ab	b	a	a	-	b	ab	a	ab	ab	-	a	ab	-	ab	a	-	a	b	ab	a	a	a	ab	b	-	ab	b	ab	a	a	ab	a	ab	ab	b	ab	-	a	ab	a	b	ab
R23886	B3.7			b	b	-	b	a	a	-	a	a	ab	a	-	ab	-	-	-	b	b	-	ab	-	ab	ab	-	b	-	ab	ab	ab	b	b	a	ab	ab	ab	ab	a	-	b	b	b	ab	ab	ab	-	ab
R39743	B3.7			ab	-	ab	a	ab	-	b	a	b	-	-	-	-	-	b	b	ab	a	-	b	-	-	-	ab	ab	-	-	b	a	a	b	b	ab	ab	ab	b	a	a	-	ab	ab	-	b	ab	a	b
R39698	B3.7			a	a	-	-	-	-	a	-	-	a	ab	-	b	-	ab	-	-	ab	-	a	-	-	b	a	a	a	ab	-	ab	a	b	b	ab	a	ab	a	a	a	b	ab	b	ab	-	-	-	ab
R41075	B3.7			b	a	ab	-	b	a	b	-	a	b	-	ab	-	-	ab	b	ab	b	ab	-	-	b	ab	b	ab	-	b	ab	ab	b	a	b	ab	a	ab	a	a	b	-	ab	-	b	a	ab	a	-
R36489	B3.7			b	-	ab	a	-	-	b	-	-	-	-	a	ab	-	b	b	ab	ab	-	-	b	b	ab	b	b	-	-	a	b	b	a	b	b	b	-	ab	ab	-	a	ab	-	-	a	b	a	-
R21964	B3.7			a	a	-	b	-	-	-	-	-	ab	ab	ab	ab	b	ab	b	-	a	-	-	-	-	-	b	ab	-	ab	ab	-	a	-	b	ab	b	ab	ab	b	ab	ab	a	-	b	b	ab	-	b
R27334	B3.7			b	b	ab	-	-	b	-	-	-	-	-	b	ab	-	b	-	b	b	ab	-	b	-	a	ab	ab	a	a	-	-	ab	b	a	ab	ab	ab	ab	ab	a	a	a	a	b	b	-	ab	ab
R44804	B3.7			ab	a	b	ab	-	b	-	-	-	-	b	b	b	ab	b	-	-	b	-	-	ab	ab	ab	-	ab	ab	b	ab	-	a	a	b	a	b	-	-	b	b	-	b	-	b	b	-	a	-
R34185	B3.7			a	b	ab	b	b	-	-	a	-	-	a	b	a	-	b	a	ab	b	a	ab	-	a	ab	ab	-	a	-	ab	b	a	b	b	ab	ab	ab	a	a	-	-	ab	-	ab	a	a	ab	ab
R44821	B3.7			-	ab	ab	-	-	-	-	a	-	-	b	ab	-	a	b	ab	ab	a	b	b	-	-	ab	ab	ab	-	ab	b	a	a	b	b	ab	b	ab	b	a	a	a	-	ab	b	b	-	a	b
R38274	B3.7			ab	b	ab	-	-	-	a	-	a	b	-	ab	ab	a	a	a	-	b	-	-	a	-	ab	b	-	b	-	-	ab	ab	b	ab	b	ab	a	ab	a	-	ab	ab	a	ab	-	-	a	-
R10335	B3.7			ab	a	-	-	a	-	-	-	b	-	b	-	b	b	ab	-	ab	a	b	-	-	-	b	b	ab	-	ab	-	a	ab	-	-	a	ab	a	b	b	b	ab	ab	ab	ab	-	ab	-	ab
R00418	B3.7			b	b	-	-	ab	-	-	-	-	-	ab	ab	ab	ab	b	b	-	b	-	b	-	b	ab	ab	b	-	ab	ab	ab	b	b	ab	b	a	b	a	ab	ab	b	ab	ab	a	a	-	-	ab
R41086	B3.7			b	-	-	-	-	-	ab	b	-	b	-	ab	ab	-	b	-	-	b	b	b	-	b	-	ab	-	a	a	ab	-	ab	b	a	ab	ab	ab	ab	ab	a	a	-	-	b	b	-	-	ab
R44874	B3.7			ab	ab	-	-	-	b	-	ab	a	a	-	ab	ab	-	ab	-	-	ab	b	-	-	a	ab	-	ab	ab	b	a	-	ab	b	b	a	b	a	b	b	ab	a	ab	b	ab	ab	-	b	ab
R44875	B3.7			ab	ab	ab	-	b	ab	-	-	b	-	-	ab	ab	-	b	b	-	ab	-	b	ab	ab	b	b	a	-	b	a	a	-	-	ab	b	ab	ab	ab	ab	a	a	ab	b	a	-	-	b	ab
R33318	B3.7			b	b	-	-	-	a	ab	-	-	ab	b	ab	-	-	ab	-	-	b	-	-	-	-	a	-	b	-	b	-	-	b	b	a	ab	ab	ab	b	a	a	b	b	ab	-	ab	ab	-	ab
R41092	B3.7			-	a	-	-	-	-	-	-	-	a	a	ab	ab	b	a	-	-	b	-	a	-	a	a	-	b	a	ab	ab	-	a	-	-	ab	ab	ab	a	ab	-	ab	b	b	a	-	a	b	-
R44920	B3.7			ab	b	ab	-	-	b	-	-	b	-	b	ab	-	ab	ab	a	a	b	-	-	-	-	ab	ab	-	-	-	ab	-	b	-	b	a	ab	ab	ab	ab	-	ab	-	-	-	b	ab	ab	-
R44953	B3.7			a	a	b	-	-	-	-	-	b	-	-	a	ab	-	b	-	-	ab	-	-	-	-	ab	b	b	-	ab	b	-	a	-	a	ab	a	ab	ab	ab	b	ab	ab	b	-	a	ab	ab	b
R44956	B3.7			-	ab	ab	-	b	b	ab	-	-	b	b	b	ab	-	ab	-	-	ab	ab	b	-	-	-	b	b	-	a	-	ab	b	-	-	-	a	ab	ab	a	-	b	b	a	a	ab	b	a	a
R44967	B3.7			a	b	ab	-	b	-	b	a	ab	-	b	ab	ab	-	-	-	ab	ab	-	-	-	a	ab	a	ab	-	ab	-	-	ab	-	-	ab	b	a	b	ab	b	-	ab	ab	a	ab	a	b	a
R22578	B3.7			ab	ab	a	-	-	-	-	a	-	b	a	ab	a	ab	a	-	-	a	ab	-	-	-	ab	ab	ab	b	a	ab	-	b	b	a	b	a	b	ab	a	a	ab	ab	a	-	a	ab	-	-
R27226	B3.7			a	-	ab	-	-	-	a	a	b	-	b	a	a	-	b	a	-	b	-	-	a	-	ab	ab	ab	-	a	ab	-	b	b	b	ab	ab	ab	ab	ab	-	-	b	-	b	ab	a	ab	-
R34446	B3.7			ab	a	ab	a	-	-	ab	-	-	-	-	ab	ab	a	ab	a	-	ab	ab	ab	-	a	ab	ab	ab	-	a	a	-	ab	ab	b	ab	a	b	b	b	b	ab	a	a	a	-	b	-	ab
R16076	B3.7			ab	b	ab	-	-	-	-	-	b	-	a	a	ab	-	b	-	-	a	b	b	-	-	-	-	ab	-	a	ab	-	a	-	b	b	ab	ab	b	-	b	b	ab	ab	b	ab	ab	-	-
R39919	B3.7			b	b	ab	-	b	-	-	-	b	-	-	-	a	-	ab	b	-	ab	-	-	b	-	ab	b	b	-	ab	-	b	ab	-	a	ab	b	ab	b	b	b	ab	-	ab	ab	b	ab	-	a
R40694	B3.7			b	-	ab	-	-	-	-	a	-	-	b	-	ab	a	b	-	ab	-	-	a	-	-	ab	ab	a	-	a	a	b	ab	b	ab	ab	ab	a	ab	ab	ab	ab	ab	-	ab	-	ab	-	ab
R06996	B3.7			a	ab	ab	b	-	b	a	a	b	b	b	a	-	-	b	-	b	b	-	-	-	-	-	ab	a	-	ab	ab	-	b	-	b	ab	-	ab	-	ab	b	ab	b	a	b	-	a	ab	ab
R45042	B3.7			b	-	-	-	-	b	a	b	-	-	-	a	b	-	ab	-	a	a	b	a	-	ab	a	b	a	ab	-	-	a	ab	-	b	ab	ab	b	ab	b	ab	b	b	-	a	ab	b	-	ab
R45057	B3.7			b	-	-	-	-	b	b	ab	ab	-	-	ab	ab	-	b	-	-	ab	b	a	b	-	ab	a	ab	ab	-	a	-	-	b	a	a	ab	ab	ab	a	b	b	ab	-	-	-	b	b	ab
R45059	B3.7			ab	-	ab	b	a	a	ab	-	ab	b	a	ab	ab	-	ab	-	b	b	ab	a	b	a	ab	ab	ab	-	ab	ab	a	a	ab	ab	ab	ab	-	ab	a	-	ab	b	ab	a	b	-	ab	b
R31437	B3.7			a	a	a	a	-	-	-	-	-	a	-	a	ab	ab	a	-	-	ab	b	a	-	-	ab	-	-	-	ab	-	-	b	a	ab	a	-	b	ab	ab	-	ab	ab	-	ab	-	ab	-	ab
R04448	B3.7			a	ab	ab	-	a	-	-	a	-	-	-	ab	ab	a	-	a	-	ab	b	b	-	-	ab	a	ab	-	b	a	-	ab	b	b	a	-	a	ab	b	b	b	ab	-	-	-	b	ab	a
R18467	B3.7			b	a	ab	-	-	-	-	-	-	-	a	b	ab	a	ab	a	ab	ab	-	-	b	a	a	b	b	-	ab	-	a	ab	ab	-	-	a	ab	a	a	a	a	ab	b	-	-	b	a	a
R45083	B3.7			a	-	a	-	-	-	a	b	-	-	a	ab	-	b	ab	ab	b	b	b	b	-	-	-	b	ab	-	ab	ab	-	b	-	ab	ab	ab	ab	ab	ab	-	ab	a	a	b	a	ab	ab	-
R41108	B3.7			a	b	ab	b	-	a	-	-	-	-	-	ab	b	ab	ab	b	-	ab	-	-	b	-	ab	ab	ab	b	ab	b	-	ab	a	b	ab	a	b	ab	b	a	ab	ab	a	a	b	a	a	ab
R00619	B3.7			b	b	a	-	-	-	-	a	a	-	-	ab	ab	ab	ab	a	b	b	a	-	-	-	ab	ab	b	-	-	ab	-	b	-	a	ab	-	ab	ab	a	ab	b	b	-	a	-	ab	-	ab
R45095	B3.7			ab	ab	ab	-	b	-	ab	-	a	a	-	a	b	-	a	b	-	b	-	-	-	-	ab	b	ab	-	b	ab	-	a	-	ab	ab	ab	ab	a	ab	ab	ab	b	b	a	ab	a	b	-
R13158	B3.7			ab	a	a	-	b	ab	-	a	a	-	a	ab	b	a	a	ab	b	ab	-	-	-	-	ab	ab	ab	-	ab	a	a	-	-	ab	a	a	b	ab	-	a	ab	ab	ab	b	ab	ab	-	-
R45103	B3.7			ab	a	-	ab	-	ab	-	-	a	ab	-	ab	ab	b	ab	-	a	b	-	-	a	-	ab	ab	ab	-	ab	-	a	a	-	ab	-	a	b	a	a	ab	ab	ab	ab	-	a	ab	-	ab
R01951	B3.7			ab	ab	b	-	a	-	-	-	a	-	a	ab	ab	b	b	-	-	b	-	-	ab	-	ab	ab	ab	-	-	ab	-	a	b	ab	b	ab	-	ab	ab	ab	ab	a	ab	a	ab	b	ab	ab
R45132	B3.7			b	-	ab	-	b	-	ab	-	-	b	a	-	a	ab	ab	b	a	-	b	ab	-	-	ab	-	ab	a	ab	ab	a	ab	a	-	a	a	ab	a	ab	-	ab	ab	ab	-	-	b	a	ab
R14655	B3.7			a	ab	ab	-	b	-	a	-	-	-	-	ab	b	a	a	a	-	-	-	-	-	-	-	ab	ab	ab	ab	a	b	ab	b	-	b	ab	-	b	b	a	b	ab	-	ab	ab	ab	b	ab
R45148	B3.7			a	a	ab	-	a	-	ab	a	-	-	ab	ab	-	-	a	-	a	b	-	-	-	b	ab	a	ab	a	a	-	a	b	b	b	ab	ab	ab	b	a	b	ab	-	-	ab	b	ab	ab	ab
R45151	B3.7			-	-	ab	a	a	-	-	b	-	-	a	ab	ab	-	ab	b	-	ab	a	-	-	-	-	-	-	b	-	ab	a	b	-	b	ab	b	ab	b	b	b	a	ab	-	b	-	a	a	ab
R39512	B3.7			ab	a	-	b	-	-	ab	-	-	-	-	b	ab	a	ab	b	b	-	ab	a	-	a	b	b	b	b	ab	b	b	ab	a	b	ab	ab	ab	b	ab	a	-	ab	b	a	-	a	a	-
R30262	B3.7			ab	ab	b	-	b	-	ab	-	-	-	-	a	ab	ab	b	-	-	b	-	-	-	b	ab	ab	ab	-	b	ab	-	a	-	b	a	b	-	ab	b	b	-	ab	b	b	-	ab	a	b
R02818	B3.7			ab	-	-	-	-	a	b	-	-	b	-	b	ab	-	b	-	-	-	-	-	b	-	ab	-	a	b	a	ab	b	b	-	b	ab	ab	ab	b	ab	-	ab	a	a	b	b	b	a	a
R45184	B3.7			b	-	ab	-	-	-	-	-	-	-	-	a	-	-	b	b	-	ab	-	-	b	-	ab	ab	-	-	-	a	-	b	ab	b	b	b	ab	b	a	ab	ab	-	ab	a	b	b	a	a
R36869	B3.7			b	ab	ab	-	-	-	b	-	-	-	-	a	a	ab	a	-	-	ab	-	-	b	b	a	b	-	-	ab	a	a	ab	-	a	ab	ab	ab	b	b	-	a	ab	ab	b	b	b	-	-
R45192	B3.7			a	-	-	-	-	-	b	a	-	b	-	ab	ab	-	ab	ab	-	ab	b	b	-	b	-	a	ab	ab	-	a	a	ab	b	ab	a	a	a	ab	b	b	b	ab	-	ab	-	ab	-	a
R45233	B3.7			-	ab	ab	-	-	a	-	a	-	-	-	ab	ab	b	a	-	a	b	-	a	a	-	ab	ab	a	-	a	b	a	ab	-	ab	ab	a	b	ab	a	ab	-	ab	a	a	a	b	ab	ab
R25917	B3.7			ab	ab	a	-	ab	-	b	a	a	a	a	ab	ab	-	a	b	ab	-	-	a	-	-	a	-	ab	a	ab	a	ab	a	-	a	ab	ab	ab	a	ab	ab	-	b	-	a	a	a	b	ab
R45241	B3.7			ab	-	ab	a	b	-	ab	b	ab	-	b	ab	b	-	ab	-	-	-	b	a	b	a	b	ab	ab	-	a	ab	b	-	b	ab	b	a	a	ab	b	ab	ab	-	ab	-	ab	a	b	-
R35480	B3.7			ab	b	ab	-	b	b	b	a	-	a	b	ab	ab	ab	ab	b	-	a	-	b	-	b	-	ab	ab	-	ab	-	b	-	ab	ab	ab	ab	b	ab	b	ab	ab	a	ab	b	a	-	ab	a
R19614	B3.7			-	-	ab	-	-	a	b	a	b	a	-	ab	-	a	ab	-	b	ab	-	a	-	-	a	a	ab	-	ab	b	-	ab	ab	a	ab	ab	b	a	ab	ab	ab	a	ab	ab	a	b	-	a
R45260	B3.7			a	ab	ab	-	-	-	-	-	-	-	-	a	a	a	-	-	a	ab	-	-	-	-	b	b	a	b	b	b	-	ab	ab	b	a	b	ab	ab	b	-	ab	ab	-	ab	-	a	a	ab
R18431	B3.7			ab	-	ab	-	ab	b	-	-	ab	b	-	ab	ab	-	a	b	a	ab	b	-	-	-	b	ab	b	a	b	ab	-	ab	b	b	a	b	ab	b	b	-	ab	ab	b	ab	ab	a	b	ab
R26893	B3.7			b	b	ab	-	a	a	-	-	-	b	a	ab	-	a	a	-	ab	a	a	-	a	b	-	-	ab	-	ab	b	-	ab	-	a	b	ab	-	ab	ab	a	ab	ab	b	ab	a	ab	-	a
R41129	B3.7			ab	a	ab	-	a	-	-	-	-	ab	ab	-	a	-	ab	a	-	ab	a	-	a	-	ab	ab	ab	b	a	a	-	ab	a	b	ab	a	b	b	b	b	b	a	a	a	ab	b	ab	a
R12830	B3.7			a	a	b	-	a	-	-	b	-	ab	-	b	b	-	b	b	-	b	-	b	ab	-	-	a	ab	ab	ab	a	a	a	-	-	-	ab	-	ab	ab	ab	b	a	ab	ab	a	b	b	ab
R20794	B3.7			a	a	a	-	-	b	-	-	-	a	a	a	-	a	a	-	b	b	-	a	-	-	a	ab	ab	-	b	ab	-	ab	-	a	ab	-	a	ab	b	ab	ab	b	-	ab	a	b	ab	ab
R08453	B3.7			ab	ab	ab	-	-	-	-	b	-	-	-	-	-	ab	b	-	-	b	ab	-	-	ab	ab	b	-	-	-	-	-	a	a	a	b	-	a	ab	b	ab	ab	ab	a	b	a	ab	-	b
R04108	B3.7			ab	ab	-	-	-	-	-	-	b	-	-	ab	ab	-	a	-	b	ab	-	b	-	a	a	a	a	-	ab	ab	-	-	b	a	ab	ab	-	a	ab	ab	-	-	a	ab	a	b	-	ab
R45325	B3.7			a	ab	ab	-	b	b	a	-	b	a	a	-	b	b	a	a	a	-	b	ab	b	-	-	a	ab	-	b	-	-	a	b	b	a	-	ab	ab	b	ab	-	a	b	ab	-	a	b	ab
R35852	B3.7			ab	ab	-	-	b	-	b	ab	ab	ab	b	ab	ab	b	b	b	-	ab	-	-	b	b	ab	ab	b	a	-	a	b	b	a	ab	b	ab	b	b	ab	b	ab	ab	-	b	b	ab	a	ab
R45337	B3.7			ab	a	ab	a	a	-	ab	a	a	b	-	ab	a	a	ab	a	b	ab	b	-	a	a	-	-	ab	b	a	ab	a	ab	b	b	-	a	b	b	b	b	b	a	a	a	-	b	ab	-
R45342	B3.7			a	-	ab	b	a	b	-	a	b	b	-	b	a	-	a	-	-	b	a	-	-	a	-	-	a	a	a	ab	ab	b	a	b	a	b	-	ab	-	ab	ab	b	a	ab	a	-	a	b
R08976	B3.7			b	b	ab	-	b	b	ab	a	ab	a	a	-	a	-	-	-	ab	b	ab	-	-	a	a	a	ab	-	ab	ab	ab	-	ab	ab	ab	-	ab	a	ab	ab	ab	ab	ab	ab	b	a	-	ab
R06828	B3.7			ab	-	a	b	a	-	a	-	a	-	-	ab	b	-	a	ab	-	ab	-	a	a	-	ab	b	ab	a	ab	-	-	a	ab	ab	-	a	b	ab	ab	ab	-	a	b	b	-	ab	b	b
R45384	B3.7			a	-	a	-	-	-	ab	-	-	a	-	a	b	ab	a	-	-	ab	-	a	-	-	-	ab	ab	b	b	a	b	b	-	a	ab	b	a	ab	ab	-	b	b	-	ab	a	b	ab	ab
R45385	B3.7			a	ab	-	-	a	-	a	-	a	-	a	a	b	ab	-	-	-	b	a	a	-	a	b	b	a	-	ab	ab	-	a	b	-	a	ab	a	ab	a	ab	a	ab	a	b	ab	-	-	-
R45386	B3.7			a	ab	a	-	-	-	-	-	-	-	b	ab	ab	a	a	-	ab	b	-	-	-	-	ab	b	ab	-	a	ab	-	a	-	b	b	a	ab	ab	a	a	ab	ab	ab	b	a	b	a	b
R45387	B3.7			b	ab	ab	-	a	-	-	-	a	-	ab	ab	a	a	b	b	-	ab	a	ab	-	b	b	b	ab	b	a	ab	ab	b	-	ab	b	b	ab	b	ab	b	ab	ab	a	b	a	a	ab	ab
R05614	B3.7			a	-	ab	ab	a	-	a	-	b	-	-	a	-	b	b	-	b	b	-	-	-	-	ab	-	ab	-	-	ab	b	b	-	b	ab	ab	ab	-	b	b	ab	b	-	b	ab	a	-	b
R41140	B3.7			ab	-	ab	a	ab	-	-	-	ab	-	a	ab	ab	-	ab	-	-	b	-	a	ab	-	ab	a	b	a	a	b	-	ab	-	-	ab	b	ab	a	b	ab	a	a	a	ab	ab	b	-	ab
R10078	B3.7			-	-	ab	ab	-	-	a	-	-	b	a	b	ab	a	a	-	ab	ab	-	ab	-	a	a	a	a	ab	-	ab	a	ab	b	ab	a	ab	a	a	ab	ab	b	ab	a	a	-	a	b	ab
R20070	B3.7			a	-	-	-	a	-	b	-	b	-	b	ab	ab	-	ab	b	b	-	b	b	-	b	ab	a	ab	a	ab	a	-	ab	b	ab	a	a	a	ab	b	b	b	ab	ab	ab	ab	-	-	-
R45423	B3.7			b	ab	ab	a	-	a	ab	-	-	-	b	-	b	b	a	b	-	ab	a	a	-	-	b	-	ab	-	ab	b	a	ab	-	-	a	ab	ab	ab	a	ab	ab	ab	-	ab	-	ab	-	-
R06199	B3.7			b	ab	ab	-	-	-	-	-	b	b	a	ab	ab	ab	ab	-	-	ab	ab	ab	-	-	ab	-	ab	-	ab	ab	-	ab	b	b	a	a	ab	a	ab	ab	-	a	-	ab	-	b	-	-
R06237	B3.7			b	ab	-	-	-	-	a	-	-	b	b	-	-	-	a	-	b	a	-	a	-	b	ab	-	b	a	ab	-	a	-	-	a	b	ab	b	ab	ab	a	-	-	-	ab	a	-	-	ab
R26890	B3.7			a	ab	-	a	b	-	-	ab	ab	a	a	ab	a	-	a	-	-	ab	b	a	-	a	ab	-	ab	b	ab	b	a	ab	-	ab	a	ab	-	a	-	a	-	ab	b	ab	b	a	a	-
R45448	B3.7			-	-	b	-	-	-	-	-	ab	-	-	ab	-	b	a	-	-	-	a	-	a	ab	a	a	ab	b	a	ab	-	ab	a	-	a	ab	ab	ab	-	b	b	ab	a	ab	a	-	a	-
R45458	B3.7			ab	a	b	-	-	-	b	-	-	-	-	b	-	-	b	b	-	b	b	a	-	-	ab	a	ab	a	ab	-	a	a	-	ab	b	ab	ab	-	ab	ab	b	-	b	ab	ab	-	b	ab
R12565	B3.7			b	-	ab	ab	-	-	b	-	-	a	a	ab	ab	-	-	ab	-	ab	-	b	-	a	ab	b	a	-	b	ab	a	a	b	ab	b	ab	ab	ab	ab	-	a	-	b	ab	b	-	-	b
R06301	B3.7			b	-	ab	-	-	a	-	-	a	-	-	ab	a	-	ab	-	ab	-	a	-	a	-	ab	-	ab	a	ab	-	a	b	-	b	a	a	ab	a	a	b	ab	ab	b	b	a	b	ab	ab
R45522	B3.7			a	ab	b	-	b	a	a	-	-	b	ab	a	a	ab	b	-	b	-	-	ab	-	-	ab	ab	ab	ab	ab	a	b	a	a	-	ab	ab	-	ab	ab	a	b	ab	-	a	a	b	-	-
R45525	B3.7			b	b	ab	-	-	a	-	-	b	-	b	-	b	-	a	-	-	a	a	ab	a	b	ab	ab	ab	b	ab	b	-	ab	-	a	b	ab	b	ab	-	a	ab	-	a	ab	a	ab	-	a
R45528	B3.7			ab	a	-	ab	-	-	b	-	-	-	a	ab	a	-	ab	b	-	b	ab	-	-	-	ab	ab	ab	-	-	a	-	b	-	b	a	a	a	a	a	b	ab	ab	-	b	a	b	b	-
R45542	B3.7			b	ab	-	-	-	-	b	-	-	-	-	ab	ab	-	ab	-	-	a	a	-	-	b	b	ab	-	b	-	a	a	ab	b	a	ab	ab	ab	ab	b	-	b	a	ab	-	a	ab	-	ab
R37951	B3.7			b	b	ab	-	-	-	-	a	a	a	b	ab	ab	-	b	b	-	b	a	b	a	b	-	-	b	-	ab	ab	b	b	-	ab	b	a	b	ab	-	-	b	ab	ab	-	a	ab	a	ab
R45545	B3.7			-	b	a	-	a	a	-	-	a	a	b	-	ab	ab	a	-	a	-	-	b	-	-	b	b	-	b	ab	-	-	b	b	-	ab	b	ab	b	ab	b	a	ab	-	b	a	a	ab	ab
R45549	B3.7			ab	ab	-	-	-	b	-	b	ab	-	-	ab	ab	ab	ab	-	b	ab	-	-	b	-	-	ab	ab	a	-	ab	ab	ab	b	a	-	b	ab	-	-	b	ab	-	b	ab	-	a	ab	ab
R07409	B3.7			ab	-	-	ab	-	b	a	a	a	-	a	-	ab	a	ab	b	b	ab	-	-	-	a	-	b	b	b	b	a	a	ab	-	ab	ab	a	b	a	a	a	ab	ab	b	b	a	b	a	a
R33768	B3.7			ab	ab	ab	-	b	-	b	-	-	ab	-	ab	ab	ab	b	-	-	ab	-	-	-	b	-	b	ab	-	b	ab	a	ab	b	ab	-	ab	ab	ab	-	a	a	b	b	ab	-	-	ab	ab
R39653	B3.7			a	-	ab	-	b	-	b	ab	a	a	-	ab	b	-	b	-	ab	b	-	a	b	a	ab	ab	-	a	a	-	b	ab	b	ab	b	a	a	ab	b	ab	ab	b	a	ab	b	a	b	ab
R45587	B3.7			ab	ab	ab	b	-	-	b	-	-	-	a	ab	ab	ab	b	ab	-	ab	-	-	-	-	b	b	ab	a	b	ab	-	ab	-	ab	b	ab	ab	ab	ab	a	a	b	b	ab	b	-	ab	ab
R20062	B3.7			a	ab	ab	-	-	b	b	-	b	-	ab	ab	ab	a	ab	-	-	-	-	-	b	-	ab	a	ab	-	b	a	a	ab	b	b	a	ab	a	ab	b	b	b	-	-	ab	-	b	-	a
R45607	B3.7			b	b	ab	-	b	-	-	-	-	-	-	ab	ab	-	b	ab	-	ab	-	-	-	b	ab	a	-	b	ab	-	ab	a	b	a	a	b	b	b	ab	b	b	ab	ab	a	-	b	b	b
R06423	B3.7			a	-	b	-	-	b	ab	-	ab	a	a	-	ab	a	ab	a	-	ab	ab	a	-	-	ab	ab	b	-	b	ab	-	ab	a	b	a	ab	ab	ab	b	a	ab	ab	b	a	-	b	-	a
R28394	B3.7			a	ab	ab	-	b	-	-	-	-	ab	a	ab	a	a	ab	-	-	a	b	-	-	a	b	-	ab	b	ab	b	-	ab	-	b	a	ab	ab	a	b	a	ab	a	-	-	ab	a	a	b
R23774	B3.7			-	ab	ab	-	-	ab	-	-	-	-	ab	ab	ab	b	a	-	a	ab	ab	-	-	-	b	ab	b	b	-	b	-	ab	-	b	a	b	ab	b	b	b	a	ab	b	ab	ab	a	b	a
R41211	B3.7			a	a	-	a	-	b	b	-	a	b	a	ab	ab	a	a	-	a	-	b	-	-	-	ab	a	ab	a	-	ab	-	a	-	ab	a	b	ab	b	a	b	ab	b	-	ab	b	ab	ab	ab
R41225	B3.7			-	-	b	-	-	b	a	-	-	a	a	b	ab	ab	ab	a	-	ab	-	-	b	-	ab	-	-	-	a	ab	-	a	-	ab	a	ab	a	a	a	a	ab	ab	-	b	ab	a	a	a
Gabarap	B3.7			ab	-	ab	b	-	ab	a	ab	ab	b	-	ab	a	-	-	b	b	ab	b	ab	ab	b	ab	ab	ab	ab	ab	a	b	a	a	b	ab	ab	ab	ab	ab	a	ab	ab	b	a	a	b	ab	ab
Omm1059	B3.7			a	a	ab	a	-	ab	a	b	b	ab	ab	ab	ab	ab	a	a	a	a	ab	a	ab	ab	ab	ab	a	ab	ab	ab	ab	a	ab	ab	a	b	a	ab	ab	ab	a	ab	ab	-	b	ab	ab	ab
Omm1087	B3.7			b	ab	ab	a	b	a	ab	ab	ab	ab	a	ab	ab	b	b	ab	a	ab	a	-	ab	ab	ab	ab	b	ab	ab	a	b	ab	ab	ab	-	b	ab	b	ab	ab	ab	a	ab	a	ab	b	b	a
Omm1117	B3.7			b	ab	ab	b	a	ab	ab	ab	a	b	ab	ab	a	b	b	ab	-	-	ab	ab	ab	ab	ab	ab	ab	-	b	b	ab	ab	ab	a	a	ab	ab	-	a	b	a	ab	ab	ab	ab	ab	ab	ab
Omm1193	B3.7			-	-	ab	a	a	-	-	-	a	ab	ab	-	a	a	-	a	b	-	ab	ab	a	a	ab	ab	ab	b	-	a	ab	ab	ab	-	-	a	b	-	b	b	ab	a	-	a	-	-	ab	-
Omm1214	B3.7			b	b	b	-	a	-	a	-	a	-	-	a	a	-	-	-	b	-	ab	-	b	b	a	b	-	ab	a	b	-	ab	-	a	b	ab	ab	b	-	ab	ab	a	ab	b	-	-	-	-
Omm1312	B3.7			ab	ab	ab	ab	ab	b	b	ab	a	ab	b	a	ab	b	b	ab	ab	ab	b	ab	b	ab	ab	b	b	b	b	a	ab	ab	a	ab	b	b	ab	b	ab	ab	a	ab	a	b	ab	-	a	ab
Omm1313	B3.7			a	ab	a	ab	a	b	a	a	b	ab	-	a	ab	b	b	a	b	b	b	-	a	ab	ab	ab	a	b	b	ab	b	b	b	b	ab	-	ab	-	-	-	a	b	a	b	-	a	b	ab
Omm1415	B3.7			a	-	b	b	ab	ab	a	b	-	ab	ab	b	ab	ab	a	a	ab	ab	a	a	ab	ab	ab	a	a	a	ab	b	a	a	b	a	a	a	ab	ab	ab	b	b	ab	b	ab	ab	a	-	-
Omm1423	B3.7			ab	ab	b	a	ab	ab	b	a	ab	ab	b	ab	ab	a	b	b	ab	a	b	b	ab	ab	ab	ab	ab	ab	ab	b	a	a	b	b	ab	ab	ab	b	a	a	a	a	ab	ab	b	ab	a	b
Omm1454	B3.7			b	ab	ab	-	b	ab	ab	ab	ab	ab	ab	a	ab	a	a	a	ab	a	a	ab	ab	b	ab	ab	-	ab	a	ab	b	-	a	ab	a	ab	a	-	ab	ab	ab	b	ab	b	ab	-	ab	ab
Omm3044	B3.7			a	a	b	b	ab	ab	a	b	b	ab	ab	b	a	ab	a	a	ab	ab	a	a	ab	ab	ab	a	a	a	ab	b	a	a	b	a	ab	a	ab	ab	ab	b	b	ab	b	ab	ab	a	ab	ab
Omm3111	B3.7			ab	ab	a	b	-	ab	a	b	ab	ab	-	ab	ab	-	a	a	ab	b	a	a	ab	ab	ab	ab	ab	ab	ab	a	b	b	a	a	ab	ab	ab	a	b	b	b	b	ab	ab	a	ab	b	a
Omm3142	B3.7			ab	-	ab	b	a	-	-	b	ab	a	a	ab	ab	ab	-	b	-	b	-	-	-	ab	a	-	b	a	-	b	ab	a	-	-	-	b	a	a	a	ab	ab	-	a	b	-	a	b	b
Omm5106	B3.7			-	ab	ab	a	-	b	ab	b	-	-	-	a	-	-	a	-	-	b	ab	b	ab	b	ab	ab	ab	b	-	ab	ab	b	ab	ab	a	b	-	ab	b	ab	ab	-	ab	ab	ab	a	ab	b
Omm5138	B3.7			ab	ab	ab	ab	ab	ab	-	ab	ab	ab	a	a	ab	-	ab	b	a	b	ab	ab	ab	b	ab	ab	ab	ab	b	b	-	ab	b	a	ab	ab	ab	-	ab	a	a	b	ab	ab	b	ab	-	ab
Omy1013INRA	B3.7			b	-	b	ab	ab	ab	-	ab	ab	-	b	ab	b	b	ab	ab	b	ab	a	-	b	b	a	a	b	-	ab	a	b	ab	ab	a	b	a	ab	ab	ab	-	ab	b	a	-	ab	b	b	a
Omy1096INRA	B3.7			ab	ab	b	b	a	ab	ab	a	b	b	b	ab	ab	ab	ab	b	a	b	ab	ab	-	ab	a	ab	ab	a	ab	ab	ab	a	a	b	a	b	ab	ab	ab	ab	a	-	a	b	a	b	a	ab
Omy1185INRA	B3.7			a	a	b	b	a	b	ab	ab	-	ab	a	b	b	ab	b	b	ab	b	b	ab	ab	a	b	a	ab	ab	b	ab	a	a	b	ab	-	ab	ab	ab	ab	ab	b	a	ab	ab	ab	-	b	ab
Omy1298INRA	B3.7			ab	a	b	b	b	ab	a	ab	ab	a	-	b	ab	b	a	ab	ab	b	a	ab	a	b	ab	ab	ab	a	b	ab	ab	ab	a	a	a	ab	ab	a	ab	a	a	ab	ab	a	ab	ab	-	b
Omy1328INRA	B3.7			ab	ab	ab	a	a	b	ab	b	ab	a	-	a	a	ab	a	ab	ab	b	ab	b	ab	b	ab	ab	ab	-	b	ab	ab	b	-	ab	a	b	-	ab	b	ab	-	ab	ab	ab	ab	a	ab	b
Omy1342INRA	B3.7			ab	-	b	a	b	ab	-	a	ab	-	a	a	b	ab	a	-	b	ab	b	-	a	ab	ab	-	ab	ab	ab	a	-	b	a	ab	a	a	b	ab	-	-	ab	ab	a	-	ab	ab	ab	ab
Omy1508INRA	B3.7			b	a	-	-	-	a	ab	ab	ab	b	-	-	a	-	ab	b	-	ab	ab	ab	-	-	ab	ab	-	a	-	ab	a	ab	b	-	a	a	ab	a	ab	ab	ab	-	-	ab	a	b	-	-
Omy1510INRA	B3.7			ab	ab	a	ab	ab	a	ab	ab	a	ab	a	ab	b	a	-	ab	b	a	ab	ab	-	b	b	ab	b	b	b	b	a	ab	b	a	b	a	ab	b	ab	ab	a	-	b	ab	b	ab	-	ab
Omy1793	B3.7			ab	ab	a	b	ab	ab	a	b	ab	ab	a	ab	b	b	a	a	ab	-	a	-	ab	ab	ab	ab	ab	ab	-	a	b	-	a	a	ab	ab	ab	a	b	b	ab	b	ab	ab	a	ab	ab	a
Ssa407	B3.7			b	-	b	ab	-	ab	b	b	a	ab	a	-	b	-	a	b	-	a	ab	ab	b	-	b	ab	ab	-	-	ab	a	a	-	ab	ab	ab	ab	-	ab	a	ab	a	b	a	-	b	ab	-
SMOLT	C.8				a	a	o	a	o	a	a	a	a	a	a	a	a	o	o	a	a	a	a	a	o	-	a	o	a	a	a	a	a	a	o	a	a	a	o	o	a	a	a	o	a	a	o	a	a
R38105	D1.10			a	a	a	-	-	-	a	ab	a	-	a	ab	ab	-	a	-	-	ab	-	-	-	-	a	-	ab	-	a	a	a	ab	ab	ab	-	a	ab	ab	-	a	-	ab	a	ab	ab	-	ab	a
R42267	D1.10			ab	ab	a	a	a	a	-	ab	ab	ab	-	ab	a	-	ab	-	-	ab	-	-	-	-	ab	ab	a	-	ab	ab	a	-	a	ab	a	a	ab	ab	ab	a	ab	a	ab	ab	a	a	-	ab
R40823	D1.10			a	-	-	ab	-	a	ab	a	-	-	-	a	a	a	ab	ab	a	a	-	-	a	-	ab	-	ab	a	a	-	a	ab	-	ab	a	a	ab	a	ab	a	ab	a	ab	a	-	a	-	a
R42559	D1.10			-	ab	ab	-	ab	-	-	-	a	a	-	ab	a	-	ab	a	ab	a	-	ab	-	a	ab	ab	a	-	-	a	-	a	a	ab	ab	-	a	a	a	ab	-	a	a	ab	a	a	a	a
R01715	D1.10			a	ab	-	-	-	-	a	a	a	-	ab	ab	a	-	ab	-	a	ab	-	a	-	-	a	a	a	-	a	-	a	a	ab	-	ab	ab	a	a	a	ab	a	-	ab	-	a	a	-	-
R05885	D1.10			ab	a	a	-	-	-	ab	-	-	a	a	ab	a	-	ab	-	-	-	a	-	-	a	a	ab	ab	-	a	ab	-	a	a	-	ab	ab	a	ab	a	a	a	ab	ab	a	ab	-	a	-
R42938	D1.10			a	ab	ab	-	-	a	-	a	-	-	-	ab	a	ab	ab	-	-	a	-	-	ab	-	ab	-	a	-	a	ab	-	a	-	ab	a	a	ab	ab	a	a	ab	-	a	a	-	a	a	ab
R38936	D1.10			ab	a	a	-	a	-	-	-	-	a	ab	a	ab	-	a	a	ab	a	-	a	-	-	-	ab	a	-	-	ab	ab	a	-	a	a	ab	-	ab	ab	a	ab	a	-	ab	a	a	a	ab
R40892	D1.10			a	-	ab	ab	-	-	-	a	a	-	a	a	-	a	a	ab	a	ab	-	a	-	a	ab	a	ab	-	ab	-	a	ab	-	ab	a	a	ab	a	a	a	ab	a	-	a	-	a	a	a
R01564	D1.10			-	ab	a	-	-	a	-	a	a	-	a	-	a	-	a	-	-	ab	-	a	-	a	-	-	ab	-	ab	ab	-	-	a	ab	a	ab	ab	a	-	ab	ab	-	ab	a	-	a	a	-
R43129	D1.10			a	-	ab	-	a	a	a	-	-	-	ab	ab	a	-	ab	-	ab	ab	ab	-	a	a	a	ab	a	-	ab	ab	ab	a	ab	ab	ab	ab	a	ab	a	ab	a	ab	ab	ab	ab	ab	-	-
R19623	D1.10			ab	a	ab	a	ab	-	a	a	-	a	-	ab	a	-	ab	ab	-	a	-	-	-	-	ab	a	ab	a	ab	a	-	ab	-	-	ab	ab	ab	a	-	-	-	ab	-	a	ab	a	-	a
R14288	D1.10			a	ab	ab	-	-	a	a	a	ab	a	-	-	ab	a	ab	a	a	-	a	a	ab	ab	-	ab	ab	-	a	ab	-	a	ab	ab	ab	ab	ab	-	a	-	-	-	a	a	ab	a	-	ab
R17311	D1.10			a	ab	ab	-	ab	-	-	-	-	-	-	ab	ab	ab	a	-	a	ab	a	a	-	-	ab	ab	ab	-	-	a	a	ab	ab	ab	ab	a	a	ab	ab	ab	ab	ab	a	ab	a	a	ab	ab
R17089	D1.10			ab	a	a	ab	-	-	-	a	a	ab	-	a	a	ab	a	a	-	a	a	-	-	-	ab	ab	ab	-	-	a	a	ab	-	a	-	a	a	ab	a	a	a	ab	a	a	a	a	-	-
R45541	D1.10			a	ab	-	a	-	a	a	a	a	-	-	ab	ab	a	-	a	a	a	a	a	ab	a	-	ab	ab	-	ab	-	a	a	ab	a	ab	a	ab	ab	a	ab	a	a	a	ab	a	ab	-	-
Clock1B	D2.15			ab	-	ab	ab	-	a	ab	ab	ab	ab	ab	ab	ab	ab	ab	ab	a	a	a	ab	ab	ab	ab	ab	ab	-	ab	ab	ab	a	ab	a	ab	ab	a	ab	ab	ab	ab	a	ab	a	ab	ab	ab	ab
Dio	D1.10			a	ab	ab	a	a	ab	a	ab	ab	a	a	a	ab	a	ab	a	ab	ab	ab	ab	ab	ab	a	ab	a	ab	a	a	ab	ab	a	a	ab	a	a	a	a	a	ab	a	a	-	a	ab	a	ab
GHR2	D1.10			ab	ab	ab	a	a	ab	ab	ab	ab	ab	a	a	ab	a	ab	a	a	ab	a	a	ab	a	ab	ab	ab	ab	a	ab	a	a	a	a	a	ab	ab	a	ab	a	a	a	a	ab	ab	a	ab	a
Omm1015	D1.10			a	ab	a	a	a	a	a	ab	ab	ab	-	a	ab	a	a	a	ab	ab	a	a	a	a	ab	ab	a	ab	a	ab	ab	a	ab	a	a	a	a	-	a	ab	a	a	a	ab	a	ab	ab	-
Omm1050	D1.10			ab	ab	a	ab	a	a	ab	ab	ab	a	ab	ab	ab	ab	ab	a	a	a	ab	ab	a	ab	ab	a	a	a	ab	ab	ab	a	ab	a	ab	ab	a	ab	ab	ab	ab	a	a	a	ab	a	ab	a
Omm1069	D1.10			ab	ab	a	ab	a	a	ab	ab	ab	-	ab	a	a	ab	a	ab	ab	ab	ab	ab	ab	a	a	ab	ab	ab	ab	ab	a	a	ab	a	ab	a	a	ab	ab	a	a	a	a	ab	a	-	ab	ab
Omm1112	D1.10			a	a	-	ab	-	ab	ab	a	a	ab	a	ab	a	a	a	a	ab	a	a	a	ab	a	ab	ab	a	a	a	ab	ab	ab	a	ab	ab	a	a	a	ab	ab	a	a	ab	ab	a	a	a	ab
Omm1151	D1.10			a	a	ab	ab	a	ab	ab	ab	-	ab	a	ab	ab	a	ab	ab	ab	ab	a	ab	ab	a	ab	a	ab	ab	ab	a	a	a	a	a	-	ab	a	ab	ab	a	ab	a	ab	ab	ab	-	ab	ab
Omm1162	D1.10			ab	a	a	a	ab	a	a	ab	-	ab	ab	ab	a	ab	a	-	ab	ab	a	a	a	a	ab	a	a	a	ab	ab	a	-	a	ab	ab	-	ab	ab	a	ab	ab	ab	ab	ab	ab	-	ab	ab
Omm1322	D1.10			-	ab	-	a	ab	a	-	ab	ab	ab	ab	ab	ab	ab	a	ab	-	-	ab	a	a	a	ab	-	a	-	ab	a	ab	a	a	ab	ab	ab	-	a	ab	ab	ab	ab	a	ab	a	ab	-	ab
Omm1352	D1.10			a	a	-	a	a	ab	a	a	a	a	-	ab	a	a	ab	a	a	ab	-	ab	ab	a	-	ab	a	-	ab	a	-	a	-	a	-	a	a	a	ab	a	a	a	a	a	ab	ab	-	ab
Omm1406	D1.10			ab	ab	ab	a	ab	ab	ab	a	ab	a	ab	a	ab	a	ab	a	ab	a	ab	ab	a	a	a	a	ab	ab	ab	ab	a	a	ab	a	a	ab	a	ab	ab	a	a	a	ab	ab	a	ab	a	ab
Omm1440	D1.10			ab	ab	a	a	a	ab	ab	ab	ab	a	ab	a	ab	a	a	a	ab	ab	ab	a	a	ab	a	a	-	ab	ab	a	ab	ab	a	a	a	a	a	-	ab	-	ab	ab	-	ab	ab	a	a	ab
Omm1444	D1.10			a	a	-	ab	ab	ab	ab	a	a	ab	-	ab	a	a	a	ab	ab	a	a	a	ab	a	-	ab	ab	-	a	ab	ab	ab	-	a	a	a	a	a	ab	a	a	a	ab	a	a	a	-	a
Omm1449	D2.15			ab	ab	a	ab	a	a	ab	ab	ab	ab	ab	ab	a	ab	ab	ab	a	a	a	ab	ab	ab	ab	ab	ab	ab	ab	ab	ab	a	ab	a	ab	ab	a	ab	ab	ab	ab	a	ab	a	ab	ab	ab	ab
Omm1557	D1.10			-	ab	a	ab	-	ab	ab	a	-	-	-	ab	-	-	a	-	-	ab	ab	a	ab	ab	a	a	ab	ab	-	a	a	ab	ab	ab	a	a	-	a	a	a	a	-	ab	a	ab	ab	ab	ab
Omm1716	D1.10			ab	ab	ab	a	a	a	ab	a	ab	ab	ab	-	-	-	ab	-	-	a	ab	ab	ab	ab	ab	ab	a	ab	a	ab	a	a	ab	ab	a	ab	ab	ab	a	a	a	a	a	ab	ab	a	a	ab
Omm1749	D1.10			a	a	a	a	ab	a	ab	a	ab	a	a	ab	ab	a	a	a	a	a	ab	a	a	a	ab	a	a	ab	ab	a	a	ab	a	ab	a	ab	ab	a	a	ab	ab	ab	a	a	a	a	a	a
Omm5003	D1.10			ab	a	a	ab	-	ab	ab	ab	ab	ab	ab	a	a	ab	ab	ab	ab	a	ab	a	ab	ab	a	a	-	a	-	a	ab	ab	ab	ab	ab	ab	ab	ab	a	ab	ab	ab	ab	ab	ab	ab	a	a
Omm5156	D1.10			ab	ab	a	ab	a	a	a	a	ab	ab	ab	-	ab	a	a	ab	ab	a	a	ab	a	ab	a	a	a	ab	ab	ab	a	ab	ab	a	ab	ab	ab	ab	ab	a	a	ab	-	ab	a	a	ab	a
Omm5162	D1.10			-	ab	ab	ab	ab	ab	-	ab	ab	ab	ab	ab	ab	ab	a	ab	ab	ab	ab	a	ab	-	ab	ab	ab	a	a	a	ab	ab	a	a	ab	ab	-	ab	a	ab	ab	ab	-	ab	ab	a	a	a
Omm5213	D1.10			ab	a	ab	a	ab	ab	ab	a	ab	a	ab	a	a	a	ab	a	ab	a	ab	ab	ab	a	a	ab	ab	ab	ab	ab	a	a	ab	a	a	ab	a	ab	ab	a	a	a	ab	ab	a	ab	a	ab
Omm5277	D1.10			-	ab	-	ab	ab	ab	-	ab	ab	ab	ab	ab	ab	ab	a	ab	-	-	ab	a	ab	ab	a	-	ab	-	ab	ab	ab	ab	a	a	a	ab	-	a	a	a	a	ab	ab	ab	a	a	-	a
Omm5318	D1.10			ab	ab	a	-	ab	a	a	ab	a	a	a	ab	ab	ab	a	a	-	ab	a	a	-	ab	a	a	a	-	a	a	a	a	-	a	a	ab	a	a	a	ab	-	a	a	ab	ab	-	ab	a
Omy1020INRA	D1.10			ab	ab	a	a	a	a	ab	ab	ab	a	ab	ab	ab	ab	ab	a	a	a	ab	ab	a	ab	ab	a	a	a	ab	ab	ab	-	ab	a	ab	ab	a	ab	ab	ab	ab	a	ab	a	ab	a	ab	a
Omy1135INRA	D1.10			a	ab	a	ab	a	a	a	a	ab	ab	-	a	a	ab	ab	a	ab	ab	ab	a	a	ab	ab	ab	a	a	a	ab	ab	ab	ab	ab	ab	a	ab	a	a	ab	ab	ab	a	ab	a	a	-	ab
Omy1361INRA	D1.10			-	a	a	ab	-	ab	-	ab	ab	ab	ab	a	a	ab	ab	ab	ab	a	ab	a	ab	ab	a	a	a	a	ab	a	ab	a	ab	ab	ab	ab	ab	-	a	ab	ab	ab	ab	ab	ab	a	a	ab
Omy1376INRA	D1.10			ab	ab	a	-	-	ab	ab	a	a	ab	-	ab	a	ab	ab	a	a	a	a	a	a	ab	ab	a	a	a	ab	ab	ab	a	a	a	a	ab	a	a	a	ab	a	a	ab	a	a	a	a	ab
Omy13DIAS	D1.10			ab	ab	ab	ab	a	a	a	a	ab	a	ab	a	a	ab	ab	a	ab	ab	a	ab	a	a	ab	ab	ab	ab	ab	ab	a	ab	ab	a	ab	a	a	a	ab	a	a	a	ab	ab	a	a	a	a
Omy1502INRA	D1.10			-	-	-	a	-	a	-	ab	ab	ab	ab	a	a	ab	a	ab	a	a	ab	ab	ab	a	a	ab	ab	a	a	ab	ab	a	ab	ab	ab	ab	ab	ab	a	ab	ab	ab	ab	a	ab	ab	a	-
Omy77DU	D1.10			ab	a	a	ab	ab	ab	a	a	a	a	a	ab	a	ab	ab	-	a	ab	a	ab	a	ab	a	ab	ab	a	a	a	ab	-	a	a	a	-	a	a	a	a	a	ab	a	a	ab	-	a	-
Omy7INRA	D1.10			a	a	a	ab	a	ab	ab	ab	ab	-	ab	a	ab	a	a	-	ab	ab	ab	ab	a	ab	-	-	a	-	ab	ab	a	-	a	ab	ab	-	a	-	a	a	a	ab	a	ab	ab	-	a	-
OmyFGT12TUF	D1.10			a	-	a	ab	-	ab	a	ab	a	a	a	-	ab	-	a	a	-	ab	a	a	a	-	a	a	ab	-	-	a	ab	ab	-	a	ab	a	a	-	ab	ab	ab	ab	ab	a	-	ab	ab	-
OmyRGT40TUF	D1.10			-	-	ab	ab	ab	ab	a	ab	ab	ab	a	-	-	a	-	ab	a	-	ab	a	a	ab	-	ab	ab	ab	-	ab	ab	-	a	-	a	a	a	-	a	a	ab	-	-	a	ab	-	a	-
One14	D1.10			ab	ab	a	a	ab	a	ab	-	a	a	ab	-	-	a	ab	ab	ab	a	a	ab	ab	a	a	ab	a	ab	a	ab	a	-	a	a	ab	ab	a	-	ab	ab	a	a	a	ab	a	ab	a	a
OtsG401	D1.10			ab	-	ab	ab	ab	ab	-	ab	a	-	ab	ab	ab	ab	ab	-	a	ab	ab	-	ab	ab	a	ab	ab	-	a	a	a	ab	a	ab	ab	a	a	ab	ab	-	ab	ab	ab	-	a	a	ab	a
BX857013	D1.10			-	a	-	-	ab	a	ab	a	ab	a	a	ab	a	a	ab	a	a	a	ab	-	a	ab	a	ab	ab	a	ab	ab	a	a	a	a	a	a	ab	ab	a	ab	ab	a	ab	a	a	ab	a	ab
Omm1209	D1.9			bc	ac	ac	ac	bc	bc	ac	bc	ac	bc	bc	ac	bc	ac	ac	ac	ac	ac	ac	ac	bc	bc	ac	bc	ac	ac	ac	ac	bc	ac	ac	bc	ac	bc	bc	bc	bc	bc	bc	bc	ac	ac	bc	bc	bc	bc
Omm1236	D1.9			ac	ac	bc	ac	bc	bc	bc	bc	bc	ac	bc	bc	ac	bc	ac	bc	bc	bc	bc	ac	bc	bc	ac	bc	bc	bc	ac	ac	ac	bc	ac	bc	bc	bc	ac	ac	bc	ac	ac	ac	bc	ac	bc	bc	bc	ac
Omm1512	D1.9			-	-	-	bc	-	bc	-	ac	bc	ac	bc	ac	bc	-	bc	ac	bc	bc	ac	bc	bc	ac	ac	ac	ac	ac	ac	bc	bc	ac	bc	ac	ac	bc	bc	ac	ac	bc	ac	bc	bc	ac	ac	bc	ac	bc
Omm5310	D1.9			ac	ac	bc	-	-	ac	ac	ac	ac	ac	-	bc	bc	-	ac	ac	bc	ac	bc	bc	ac	bc	ac	bc	bc	bc	ac	bc	ac	bc	bc	ac	ac	ac	bc	ac	ac	ac	bc	bc	ac	ac	ac	bc	ac	-
One112	D1.9			ac	bc	ac	bc	ac	ac	ac	bc	ac	bc	-	bc	bc	bc	ac	bc	ac	bc	ac	ac	ac	bc	bc	ac	ac	ac	ac	ac	bc	bc	ac	bc	bc	ac	bc	-	ac	bc	bc	bc	ac	ac	bc	ac	bc	-
Omm1009	D2.14			ac	ac	ac	-	bc	bc	ac	bc	ac	ac	ac	ac	bc	-	ac	ac	-	-	ac	ac	ac	-	ac	ac	bc	-	-	ac	bc	bc	ac	-	bc	ac	ac	ac	bc	bc	bc	-	bc	ac	ac	-	bc	ac
Omm1275	D2.14			ac	ac	bc	ac	bc	bc	ac	ac	ac	ac	ac	ac	bc	ac	ac	ac	bc	bc	bc	ac	ac	ac	ac	ac	ac	ac	ac	ac	ac	bc	ac	bc	ac	ac	bc	ac	ac	ac	ac	bc	ac	bc	ac	ac	ac	ac
Omm1460	D2.14			ac	-	ac	bc	bc	ac	bc	bc	bc	bc	ac	bc	ac	ac	bc	bc	bc	bc	bc	ac	ac	ac	bc	ac	ac	bc	ac	ac	bc	bc	ac	ac	bc	ac	ac	ac	bc	ac	bc	ac	ac	bc	ac	ac	bc	ac
Omm1475	D2.14			ac	ac	ac	ac	bc	ac	bc	ac	bc	ac	ac	bc	bc	ac	ac	ac	ac	ac	bc	ac	ac	ac	bc	ac	ac	bc	bc	ac	ac	bc	ac	bc	ac	bc	bc	ac	ac	bc	bc	bc	bc	ac	ac	ac	ac	ac
Omm1732	D2.14			-	ac	ac	-	ac	bc	bc	bc	bc	bc	bc	ac	ac	bc	ac	bc	bc	-	bc	bc	ac	bc	ac	ac	bc	ac	ac	bc	bc	bc	ac	ac	bc	ac	ac	-	ac	ac	bc	bc	ac	ac	bc	ac	ac	bc
Omm5181	D2.14			ac	ac	ac	bc	bc	bc	ac	bc	ac	ac	ac	ac	bc	bc	ac	ac	-	bc	ac	ac	-	ac	ac	ac	bc	-	bc	ac	bc	bc	-	ac	bc	ac	ac	ac	bc	bc	-	bc	bc	ac	ac	-	bc	ac
R45080	D2.15			a	-	-	-	-	-	a	-	a	a	a	a	-	-	ab	-	a	a	-	-	-	-	a	a	a	-	ab	ab	-	a	-	a	a	a	-	-	-	-	ab	a	ab	ab	a	ab	a	a
Omi100TUF	D2.15			a	ab	a	a	ab	a	ab	a	ab	ab	ab	ab	a	a	-	a	a	ab	a	ab	a	a	ab	a	a	a	a	ab	ab	ab	a	ab	a	ab	a	ab	ab	ab	a	ab	a	-	ab	a	ab	a
Omm1044	D2.15			a	ab	a	a	ab	a	ab	a	ab	ab	a	ab	a	a	a	a	-	-	a	ab	a	ab	ab	a	a	-	a	ab	ab	ab	a	ab	a	ab	a	-	ab	ab	a	ab	a	a	ab	a	ab	a
Omm1056	D2.15			a	a	a	ab	-	ab	ab	a	a	a	a	a	ab	a	a	ab	a	a	ab	a	ab	ab	a	a	ab	ab	ab	a	a	ab	ab	ab	a	a	a	-	a	a	ab	ab	-	a	ab	ab	ab	ab
Omm1075	D2.15			a	a	a	a	a	a	ab	a	ab	ab	-	ab	a	-	-	a	a	-	ab	ab	a	-	a	ab	a	a	a	a	a	-	ab	a	-	a	ab	a	ab	ab	a	-	ab	-	ab	ab	ab	ab
Omm1159	D2.15			a	a	ab	a	a	ab	ab	a	ab	-	ab	a	ab	a	a	a	ab	ab	a	ab	ab	a	a	ab	a	a	a	ab	ab	a	ab	a	a	ab	ab	a	a	ab	a	ab	ab	a	a	-	a	ab
Omm1201	D2.15			ab	a	a	a	-	a	ab	ab	ab	ab	a	-	-	a	a	ab	ab	-	ab	ab	a	-	ab	a	ab	-	ab	a	a	ab	a	a	ab	ab	-	ab	ab	ab	a	ab	ab	a	a	ab	ab	ab
Omm1258	D1.10			ab	a	a	a	a	ab	a	ab	ab	a	a	a	ab	a	a	a	a	ab	ab	a	a	a	a	ab	ab	ab	ab	ab	a	ab	ab	a	ab	ab	a	ab	ab	a	a	a	ab	ab	a	ab	ab	a
Omm1338	D2.15			ab	ab	a	-	ab	ab	a	ab	ab	ab	ab	a	a	ab	a	a	ab	ab	a	ab	a	ab	a	a	a	ab	ab	a	ab	a	a	a	a	a	a	a	a	a	a	ab	ab	a	ab	ab	a	ab
Omm1346	D2.15			a	a	ab	ab	a	a	a	ab	ab	-	a	ab	a	a	a	a	ab	ab	a	a	a	a	a	a	a	a	a	ab	a	a	ab	a	a	a	a	a	a	ab	ab	ab	ab	a	-	a	ab	ab
Omm1363	D2.15			ab	a	ab	a	ab	ab	ab	ab	ab	ab	ab	a	a	ab	ab	a	a	ab	ab	a	ab	ab	a	a	a	ab	ab	a	a	a	ab	a	a	ab	a	ab	a	ab	ab	ab	a	ab	a	ab	ab	-
Omm1388	D2.15			ab	ab	ab	ab	a	a	a	a	a	a	a	a	a	ab	a	ab	-	a	a	ab	-	ab	a	a	a	ab	a	a	a	-	a	ab	a	-	ab	ab	a	a	-	a	ab	ab	ab	ab	a	ab
Omm1649	D2.15			a	a	a	ab	a	ab	ab	ab	ab	ab	ab	a	ab	a	a	ab	ab	ab	ab	ab	a	ab	a	ab	a	a	ab	ab	-	ab	a	ab	ab	a	a	a	-	-	a	ab	a	ab	ab	a	a	ab
Omm3102	D2.15			a	ab	a	a	-	a	ab	a	ab	ab	-	ab	ab	-	a	ab	a	ab	a	ab	a	ab	ab	a	a	a	a	ab	ab	ab	a	ab	a	ab	a	ab	ab	ab	a	ab	a	a	ab	a	ab	a
Omm5109	D2.15			a	ab	ab	a	a	ab	ab	a	ab	ab	ab	ab	ab	a	ab	a	ab	a	ab	ab	ab	ab	ab	a	a	ab	ab	a	a	ab	ab	ab	a	a	a	ab	ab	ab	ab	a	a	ab	ab	ab	a	a
Omm5146	D2.15			ab	a	a	ab	ab	a	a	ab	a	a	a	a	a	ab	a	ab	a	ab	a	a	a	a	a	ab	ab	a	a	ab	ab	a	a	a	ab	ab	ab	a	a	a	a	ab	ab	a	a	a	ab	-
Omm5289	D2.15			a	a	a	a	a	ab	a	a	ab	a	ab	a	a	ab	ab	a	-	ab	ab	ab	a	a	a	a	a	ab	ab	a	ab	ab	-	ab	a	ab	-	ab	ab	ab	a	ab	a	ab	ab	a	ab	a
Omm5306	D2.15			a	ab	a	a	ab	a	ab	ab	a	a	a	ab	ab	a	a	a	a	a	ab	a	a	a	ab	a	a	ab	ab	a	a	ab	a	ab	a	ab	ab	a	a	ab	ab	ab	a	a	a	a	a	ab
Omm5316	D2.15			a	a	a	a	-	-	ab	a	ab	a	a	a	ab	a	a	a	a	a	ab	a	a	a	ab	a	a	a	-	a	a	ab	a	-	a	ab	ab	a	a	ab	ab	a	a	a	a	a	a	-
Omy1018INRA	D2.15			a	a	ab	ab	a	a	a	ab	ab	a	a	ab	a	a	a	a	ab	ab	a	a	a	a	a	a	a	a	a	-	-	-	ab	a	a	a	a	-	a	ab	ab	ab	ab	a	ab	a	ab	ab
Omy1023	D2.15			a	a	ab	ab	a	a	a	ab	ab	a	a	ab	a	a	a	a	ab	-	a	-	a	a	a	a	a	a	-	ab	a	-	ab	a	a	a	a	a	a	ab	ab	ab	-	a	ab	a	ab	ab
Omy1160INRA	D2.15			ab	ab	ab	ab	a	ab	a	ab	a	ab	ab	a	-	ab	-	ab	-	ab	a	ab	-	ab	a	ab	ab	a	a	ab	-	a	ab	-	-	a	a	ab	ab	a	a	a	a	ab	ab	ab	ab	ab
Omy1170INRA	D2.15			a	-	ab	ab	a	a	a	-	ab	a	a	ab	a	a	a	-	ab	ab	-	a	a	a	a	a	a	a	a	ab	a	-	ab	a	a	a	a	-	a	ab	ab	ab	ab	a	ab	a	-	ab
Omy11901INRA	D2.15			a	ab	a	ab	a	ab	a	ab	ab	a	-	a	ab	ab	-	a	ab	a	ab	ab	ab	a	a	ab	a	ab	a	ab	ab	a	a	a	ab	ab	ab	ab	ab	a	a	ab	-	a	ab	a	a	-
Omy1200INRA	D2.15			a	a	a	a	a	ab	ab	ab	a	a	ab	ab	ab	a	a	ab	a	ab	ab	a	a	ab	a	a	ab	a	a	ab	ab	ab	a	ab	ab	a	a	a	ab	ab	ab	a	a	ab	-	ab	ab	ab
Omy1264	D2.15			a	-	ab	ab	a	a	-	a	a	-	a	a	ab	a	a	-	a	a	ab	-	ab	a	ab	-	ab	ab	a	a	ab	ab	ab	a	ab	ab	ab	a	-	-	a	ab	ab	-	ab	-	ab	a
Omy1318INRA	D2.15			ab	a	ab	ab	ab	a	a	ab	ab	a	ab	ab	ab	ab	a	a	-	ab	a	a	a	ab	ab	a	-	a	ab	ab	a	ab	-	a	a	a	-	a	a	a	a	a	ab	a	ab	ab	ab	ab
Omy1330INRA	D2.15			ab	a	a	a	a	ab	ab	a	ab	a	-	ab	ab	ab	a	-	a	a	a	-	a	a	ab	ab	ab	-	ab	ab	a	ab	-	a	a	a	a	ab	ab	ab	a	ab	a	ab	ab	a	-	ab
Omy1363INRA	D2.15			a	-	a	-	a	-	a	a	ab	a	ab	-	a	-	ab	a	-	-	ab	ab	a	-	a	a	a	ab	-	a	ab	-	ab	-	a	ab	-	-	ab	ab	a	-	a	-	ab	a	-	a
Omy5DIAS	D2.15			-	-	-	-	-	a	ab	ab	ab	a	ab	a	ab	ab	ab	ab	a	a	a	a	ab	a	ab	a	a	a	ab	ab	ab	ab	a	ab	a	ab	ab	a	ab	ab	ab	ab	-	ab	ab	a	ab	ab
OmyRGT12	D2.15			a	ab	-	ab	ab	a	ab	ab	ab	ab	a	ab	a	a	ab	ab	ab	ab	ab	a	a	a	ab	a	a	ab	a	a	ab	ab	-	a	ab	a	a	a	ab	a	ab	-	a	ab	-	a	ab	a
OmyRGT2TUF	D2.15			a	a	a	a	ab	a	ab	a	ab	a	a	ab	ab	a	-	a	a	a	ab	a	a	a	ab	a	a	ab	ab	a	-	ab	a	ab	a	ab	ab	a	a	ab	ab	ab	-	a	a	a	a	a
OmyY1	D2.15			ab	ab	ab	ab	ab	a	a	a	ab	ab	a	a	a	ab	ab	a	ab	a	a	ab	ab	a	ab	ab	a	ab	ab	a	a	a	ab	a	a	a	ab	ab	a	a	a	ab	ab	a	ab	a	a	a
Per_TC195413	D2.15			a	ab	a	a	-	a	ab	a	ab	ab	ab	ab	-	a	a	-	a	ab	a	ab	a	ab	ab	a	a	a	a	ab	ab	ab	a	ab	a	ab	a	ab	-	ab	ab	ab	a	a	ab	-	ab	a
Per_TC142952	D2.15			ab	ab	ab	ab	ab	a	a	a	ab	ab	a	a	a	ab	ab	a	ab	a	a	ab	ab	a	ab	ab	a	ab	ab	a	a	a	ab	a	a	ab	ab	ab	a	a	a	ab	ab	a	ab	ab	-	a
[truncated: 74 more columns]
