# Supplementary material for: Genetic Architecture of Migration-Related Traits in Rainbow and Steelhead Trout, Oncorhynchus mykiss
Source: G3 (Bethesda). 2012 Sep 1;2(9):1113–27. doi: 10.1534/g3.112.003137 (PMC3429926; doi:10.1534/g3.112.003137)
Supplement: Supporting Information [file supp_2.9.1113_TableS1.xlsx]

## Sheet: Table S1
Table S1 Non-RAD-tag based markers in linkage map, the chromosome and position they map to, type of marker, Genbank accession number, forward and reverse primer sequences, and 5' forward primer modification if any.
Locus Name	group	cM	Marker Type	Genbank Accession	Forward Primer Sequence	Reverse Primer Sequence	5' Modification
Clock1b	Omy4	188.68	snp_gene	GU228521	AGCAGAGGACCAGGAGGATT	CTGACCCTGCATGTTGAGAG	-
Dio	Omy19	92.27	snp_gene	AF207900	CGCTTTTAGTCTGGGGACAG	CAGACGCGTTTAGTTGGTCA	-
Gabarap	Omy21	87.96	snp_gene	TC126394	GAGACAGCCAAACGGAAGTC	ATGCCAAATGGAGCAGAGTT	-
GHR2	OmySex	65.72	snp_gene	AB071216	GAGACGAGTGTTCCGCTTGA	GGGCTTGTTCAGAAGTTGGC	-
Omi100TUF	Omy10	38.1	microsatellite	AB213234	TGTAAAACGACGGCCAGTCACCTCCCTGTGTTGTTGC	ACTGTGGCCGTAGCATATAACA	M13
Omm1007	Omy22	55.71	microsatellite	AF346669	CATAGTTTTCCTGGTTCAC	CCCTTAACTGACGCTATT	NED
Omm1009	Omy5a	127.34	microsatellite	AF346671	ACTGGAATCCAATAACAACCC	CGGAGGTTTGATGAGTCATT	6-FAM
Omm1015	Omy24	90.4	microsatellite	AF346675	GACAAATTCACCCTCTTATG	CATGAGAACTGTTGCCA	NED
Omm1020	Omy28	15.18	microsatellite	AF346679	TGTAAAACGACGGCCAGTCCTGTGAGTGTTAATTCGACCTGT	GGTCTTACCTCAACATCGGTGA	M13
Omm1026	OmySex	0	microsatellite	AF346683	TGTAAAACGACGGCCAGTGGCATCAATATGGACTT	TCAGTCAAAAGGGTGTAG	M13
Omm1032	Omy22	52.76	microsatellite	AF352737	TGTAAAACGACGGCCAGTGCGAGGAAGAGAAAGTAGTAG	CCCATCTTCTCTCTGATTATG	M13
Omm1036	Omy21	33.33	microsatellite	AF346686	TGTAAAACGACGGCCAGTTGTAGCAGGTGAGAATACCCA	CACCATCTCCATCCTAGGC	M13
Omm1044	Omy10	119.65	microsatellite	AF346691	GGGGATATGTGGTGGGTTGT	GTGGGGACACACAGTTCAGTC	NED
Omm1046	Omy1	29.29	microsatellite	AF346693	TGTAAAACGACGGCCAGTCAGGCACTATAATGGCAC	GCCCACGAGTTACAAGA	M13
Omm1050	Omy10	120.29	microsatellite	AF346694	TGTCTGGGATGGCACTATCTTC	AGCTGTAACATTTCAGGGATCATC	VIC
Omm1053	Omy3	5.47	microsatellite	AF352738	TGTAAAACGACGGCCAGTGACTGACACGGGTATTGAA	TATGTATATACCCAGCGTGTG	M13
Omm1059	Omy9	17.07	microsatellite	AF352742	TGTAAAACGACGGCCAGTCGCCAGATGATTAAACGA	GGGCTATTCACACGTTCA	M13
Omm1069	Omy8	70.91	microsatellite	AF375018	TGTAAAACGACGGCCAGTACCCTTGTCTAAATAGGC	AAGGGCAGTGTAAGGT	M13
Omm1075	Omy5b	0	microsatellite	AF352746	TGTAAAACGACGGCCAGTACGCAACCAGACAGGTAAGAA	GCGCTGACAAGAAGAACAAC	M13
Omm1082	Omy3	0	microsatellite	AF352752	TGTAAAACGACGGCCAGTGAGACTGACACGGGTATTGA	CGCAAGCAAGCTAACACA	M13
Omm1084	Omy27	32.81	microsatellite	AF352754	TGTAAAACGACGGCCAGTCGAGACAAGCAGCCAGATAGAG	CACTGACTGTCTGTCTTGGCTATC	M13
Omm1087	Omy15	81.19	microsatellite	AF352756	TGTAAAACGACGGCCAGTGACGCAGAAGTGTTTAGCTCT	TTACTGTCTTCTCGCAGCA	M13
Omm1088	Omy18	40.01	microsatellite	AF352757	TGTAAAACGACGGCCAGTCTACAGGCCAACACTACAATC	CTATAAAGGGAATAGGCACCT	M13
Omm1097	Omy8	76.19	microsatellite	AF352763	TGTAAAACGACGGCCAGTCTAGCCATCCGAACACTG	AGAATAGGGTGCCTGTATCTC	M13
Omm1101	Omy18	83.7	microsatellite	AF352765	TGTAAAACGACGGCCAGTCTGCCTCTGATTGAGAACCATATC	CCGTGTCAGATGAATTGGG	M13
Omm1104	Omy22	44.19	microsatellite	AF352767	TGTAAAACGACGGCCAGTAACAGGCCTGATGAGTTTC	CTCTCTGTCTCGCTCCTATTG	M13
Omm1107	Omy10	132.07	microsatellite	AF375022	ACCTTATCCTGTTGCTGCTAC	ATTGCCAGAGGAAACGTC	6-FAM
Omm1112	Omy15	60.78	microsatellite	AF375024	TGTAAAACGACGGCCAGTTGATCTGCCCTGTGAATGTAC	CTTTCTGTCTGCAGTTGGGA	M13
Omm1117	Omy20a	0	microsatellite	AF352771	AAGCCAGAGGGGATAAGATG	GCAATGGGCTCTATGACTGAT	6-FAM
Omm1120	Omy10	115.57	microsatellite	AF352772	TGTAAAACGACGGCCAGTTTGAAGACAAGTGAGCGAGAG	TTGGTGTTCCCAGGACAGTAA	M13
Omm1135	Omy20a	39.34	microsatellite	AF375033	TGTAAAACGACGGCCAGTATGTGAGTGGGTTGAGTGTTG	CCAGCCTAGCATTTGTCAGT	M13
Omm1138	Omy3	126.46	microsatellite	AF375035	TGTAAAACGACGGCCAGTCTCAAAAACCCAAACATCCG	CAGAGGGGTGAGAGAATGTTAATG	M13
Omm1151	Omy1	146.56	microsatellite	AY039633	TGTAAAACGACGGCCAGTGTCTCATCAGCCATGCGACTCAAA	TGCCAGGGAATACAGTCTGTAATGACC	M13
Omm1159	Omy26b	91.48	microsatellite	AY039641	TGTAAAACGACGGCCAGTTCAAAAGAGCAAGAGATAGCGGGTAGA	TTCAGCATCCTTCGGGGTCCTT	M13
Omm1162	Omy17	89.9	microsatellite	AY039644	GCGAGGGATTGAGGGATTGA	TCTGCACCCTCCTTTTACCCA	6-FAM
Omm1181	Omy10	123.14	microsatellite	AF469967	TGTAAAACGACGGCCAGTCTCAGTGACAGACATCCCATTGCT	CGCTGTGTATTCCTGATCCGTGT	M13
Omm1193	Omy25	98.23	microsatellite	AF469978	TGTAAAACGACGGCCAGTCACAATGGCAGCTTAGGGAC	GGCAGCTTGACAAATAACACG	M13
Omm1201	Omy17	15.94	microsatellite	AF469986	TGTAAAACGACGGCCAGTCCGGAAAAGCTAGGGAGAG	CCCTTCTGTATCCATTCCGTT	M13
Omm1209	Omy27	105.06	microsatellite	AF469993	TGTAAAACGACGGCCAGTTCATAAGTGGCTTGCACC	AGGAACTGTCAGTGTTAGCG	M13
Omm1214	Omy6	126.05	microsatellite	AF469996	TGTAAAACGACGGCCAGTGATGGTGAACCAGCAATCTC	GTTGGGTTCAGACTAGCACA	M13
Omm1236	Omy7	19.07	microsatellite	AF470016	TGTAAAACGACGGCCAGTGGACAGATTCACGGGTGTCT	ATCGGTTGTTAACTAGTGTGGC	M13
Omm1258	Omy12	38.18	microsatellite	AF470025	AAAGTCCACAGGTCCCTCTCATCGCT	CAGGTGTGTTCAGGTGATCAGGGGTAA	6-FAM
Omm1275	Omy4	99.49	microsatellite	BV722079	TGTAAAACGACGGCCAGTTGGTGGAGGAGGAATAATGGT	TGGACATGGTCATTACTGCC	M13
Omm1312	Omy14	83.49	microsatellite	G73552	TGTAAAACGACGGCCAGTAGGTCCAGACAGCAATCC	GGTGAGTTTAGCGAGGTA	M13
Omm1313	Omy11	68.6	microsatellite	G73553	TGTAAAACGACGGCCAGTCAAGTGGGCATCATACATACT	TGCCCAGTGAAGATTAACA	M13
Omm1322	Omy4	101.95	microsatellite	G73560	GCGCTCCTTTCATCTCTGATACAG	GGTGAATACTTTCGCAAGCC	6-FAM
Omm1338	Omy19	219.1	microsatellite	G73571	TGTAAAACGACGGCCAGTTTCCCCTCAAACTGATGCATA	TTTAGAATCCTCCGGTTC	M13
Omm1346	Omy14	85.41	microsatellite	G73577	TGTAAAACGACGGCCAGTCTCATGGGAATGTTAAGGATGATT	AGCCTTTTAAACCATTGACCTCT	M13
Omm1351	Omy15	77.23	microsatellite	G73581	TGTAAAACGACGGCCAGTTGCGACTCACTTCTAGCCA	TACACACTACCCACCTCTCAATGT	M13
Omm1352	Omy18	99.91	microsatellite	BV005145	TGTAAAACGACGGCCAGTGTGTTACGGTTGACATACCTG	AGATTTTCCCTGGTTGCT	M13
Omm1363	Omy12	97.38	microsatellite	BV005155	TGTAAAACGACGGCCAGTTGCTCAAAGGCACATTG	CTGAGGCTGAGGAGTAAAA	M13
Omm1365	Omy22	13.87	microsatellite	BV005164	TGTAAAACGACGGCCAGTGCTACCGTACATGACTACCTC	GACCACTATCTCAACACCC	M13
Omm1388	Omy28	18.2	microsatellite	BV078074	TGTAAAACGACGGCCAGTACTGTCGACGTGCTAACT	TCCTCTCTGTGCTGAATC	M13
Omm1406	Omy5a	83.35	microsatellite	BV722084	GGCCCAGCAGTGAGTGATTAT	TAGCATGGCTGGATTGGACAC	PET
Omm1415	Omy14	128.03	microsatellite	BV722101	TGTAAAACGACGGCCAGTTTATTTCAGCCTCGCTTTC	TACTACAATGCCAAGCTACCA	M13
Omm1423	Omy5a	39.83	microsatellite	BV722104	GCTCCTGTCTCTCTACAAGTGCTC	CATACCATGACAGCGGGAAC	NED
Omm1438	Omy10	1.86	microsatellite	BV722117	GGATCCCTCCTTAATTACACC	CTGATTTTCTAGGCTAGCCAG	VIC
Omm1440	Omy19	40.27	microsatellite	BV722119	AGATTCCTTGACGAACGAGGT	CACAAGTCCTCGTCGTCATTT	6-FAM
Omm1444	Omy15	47.81	microsatellite	BV079661	TGTAAAACGACGGCCAGTCACGTCTTTCTCTCTACATCC	CAAGCGAGAAACACTATGGTC	M13
Omm1449	Omy4	100.26	microsatellite	BV079593	TGTAAAACGACGGCCAGTCTTGCAGAGCCACACTAAAC	ACGACACTGTCTGGGTAAGAG	M13
Omm1453	Omy9	0	microsatellite	BV079597	TGTAAAACGACGGCCAGTTTGGGATGCGGACAGTTTG	ACGAGGGAAATAAAAATGCAGTC	M13
Omm1454	Omy1	32.49	microsatellite	BV079598	TGTAAAACGACGGCCAGTGTCCAGTTGATGAGCATTGTG	GCTTACTGATCCACCATGTTG	M13
Omm1475	Omy6	38.23	microsatellite	BV079614	GCCCAAGACCACCAGGAC	CCGATTCCTTGCATTCTCTC	PET
Omm1544	Omy10	35.22	microsatellite	BV212073	TGTAAAACGACGGCCAGTAGAGGCCACCACGTTAGA	GAGGAGGCAGCTATGTG	M13
Omm1548	Omy25	29.64	microsatellite	BV212075	TGTAAAACGACGGCCAGTTCTCACACTCTCTCACCCTCT	CATAACCCTGCTATGAACCAG	M13
Omm1557	Omy7	85.47	microsatellite	BV212080	GATGTTGGAGTTGTAGGGA	AGAGGGAGGAGAGGGTTAC	PET
Omm1619	Omy11	76.27	microsatellite	BV212132	TGTAAAACGACGGCCAGTCCGGCACTTAAACACGTC	CAGGCATCCTCCAAGCTA	M13
Omm1649	Omy15	77.23	microsatellite	BV212154	TGTAAAACGACGGCCAGTGCCATGGATGCTGTAATA	GCTCCTCCATGATAGTCG	M13
Omm1660	Omy5a	108.94	microsatellite	BV212288	CTGCGTTTCTATGGCTACAG	TCAGGGATGTGTTTACTTGC	NED
Omm1665	OmySex	86	microsatellite	BV212292	TGTAAAACGACGGCCAGTCGTGTCACAAACCGTTACC	CCTCCAATGTTCCAACTCA	M13
Omm1669	Omy15	0	microsatellite	BV212161	TGTAAAACGACGGCCAGTCCGGTTTACAAAGCAGTTGAC	TTCTCTCAACTGACCGCTGTT	M13
Omm1688	Omy27	28.44	microsatellite	BV212174	GGGACACACAGTCTAGGGT	CCTCCTCCTGTATATGCAA	VIC
Omm1716	Omy5a	18.98	microsatellite	BV212197	TGTAAAACGACGGCCAGTGTTCACGGCGTCAGTCAC	ACAAAGCCCTGGTCATGG	M13
Omm1732	Omy15	22.46	microsatellite	BV212210	TGTAAAACGACGGCCAGTTTTCTGTCAGCCACTAGG	GAAGCACAGCGACATACA	M13
Omm1749	Omy6	126.05	microsatellite	BV212224	CTGATTGAGCGAAGATCGG	TCAGATGGTGCTATCCCTG	NED
Omm1774	Omy5a	164.02	microsatellite	BV212242	TGTAAAACGACGGCCAGTGGTCAGGGTTCATATCAAAG	CTGACAGGAGGTTAGGAATG	M13
Omm1776	Omy1	7.35	microsatellite	BV212244	TGTAAAACGACGGCCAGTGCTTGGCTGGGCTAGAGA	GAAGGAGGGAGGTTGTGG	M13
Omm1780	Omy1	34.48	microsatellite	BV212247	TGTAAAACGACGGCCAGTATTCACAAGGCTCTGATCCC	GCAGACAATTTCCTCTACCG	M13
Omm1793	Omy5a	13.96	microsatellite	BV212254	TGTAAAACGACGGCCAGTCTGTAACTGTGAGCAAGCAAA	GAGACTGCTGGGAGAGGTATCT	M13
Omm1798	Omy17	9.41	microsatellite	BV212258	TGTAAAACGACGGCCAGTGGCTCAGTAGACAGGAGGTAGAG	TTCACGTCTCATAGTAAAGGGTC	M13
Omm3044	Omy14	123.57	microsatellite	BV722031	TGTAAAACGACGGCCAGTTCTCTCCCTTGTTCCCCTGA	TCCCCACAGCATAGCATGAG	M13
Omm3102	Omy10	0	microsatellite	DQ400407	GCTACAATTCCCCATAGT	GCAACAGTGGGACTTTAG	NED
Omm3111	Omy5a	41.64	microsatellite	BV718470	GACAACCATGACACCTGTATCT	TCGTGATGATCTGTAGGGTTCA	6-FAM
Omm5003	Omy8	143.96	microsatellite	CO805109	TGTAAAACGACGGCCAGTTCTAGGCTGGTCCTTGTAGGTTGT	TCCTGGAGAATGTCAAGTCCGT	M13
Omm5014	Omy9	63.58	microsatellite	CO805120	TGTAAAACGACGGCCAGTGGGTCTGAAAGGAGCATGG	GGAACCTAACATGACGCAACA	M13
Omm5044	Omy20b	0	microsatellite	CA349174	TGTAAAACGACGGCCAGTGCCCACATAAACACAGACGCA	GTCCGGTGGTTGAGCAGTACA	M13
Omm5100	Omy21	36.91	microsatellite	CA348952	TGTAAAACGACGGCCAGTTGCTGGATACTGGAGCTACTT	TCTGGTTTCAGGGACTGC	M13
Omm5106	Omy19	26.18	microsatellite	CA348902	GGTATGATGCCTCTGAATGAACAGTAT	ACCAGTTGGTGTTTAACTCATATCAGC	VIC
Omm5109	Omy3	124.94	microsatellite	CA348993	GTTTCACAAAGTCATAACGAGCAG	GTTGGCACAAGGCATTATACC	VIC
Omm5113	Omy4	10.43	microsatellite	CA349018	TGTAAAACGACGGCCAGTTCGGTAACAAGTCCTCTAGACCACA	CAGAGACCTAGACTGAGTCATGTCCTG	M13
Omm5138	Omy25	9.39	microsatellite	BV211867	TGTAAAACGACGGCCAGTAGGAGAAGGAGATACAACGC	GGCAGAGGGAGACAGTAAAT	M13
Omm5146	Omy3	123.58	microsatellite	BV211874	TGTAAAACGACGGCCAGTGACAGATTCATGCAAGCCT	CCTCACTACTTGCCAATCA	M13
Omm5152	Omy12	62.56	microsatellite	BV211880	TGTAAAACGACGGCCAGTCCAGAATAACTACCGGCAAATC	CCACCTTAACAAGCGTACATGA	M13
Omm5156	Omy11	17.35	microsatellite	BV211884	TGTAAAACGACGGCCAGTCCTCTAAACACGCCATAG	AAGACAAGTGGTTCGGTA	M13
Omm5162	Omy16	139.71	microsatellite	BV211890	TGTAAAACGACGGCCAGTGATACTGTGCAGATTCCGAATG	GCGCTTCAATGTTACGATTACC	M13
Omm5181	Omy5a	127.34	microsatellite	BV211907	TGTAAAACGACGGCCAGTCTCCTATGACTCCTGTATCAC	CCACTAGTAGAGCCACTACAT	M13
Omm5188	Omy2	77.73	microsatellite	BV211912	TGTAAAACGACGGCCAGTCCAACTACTAGCCTTTACCC	GTCTTCCTGCATGTAACAAC	M13
Omm5192	Omy14	71.47	microsatellite	BX317661	TGTAAAACGACGGCCAGTCCGACGCAGGACATACATAC	GGGATGGTAAGGCAGTCAGA	M13
Omm5197	Omy9	15.56	microsatellite	BV211919	TGTAAAACGACGGCCAGTTGTTCATTGGCAGTCGTC	TCTCTGTGTCCGAAATGG	M13
Omm5200	Omy12	98.8	microsatellite	BV211922	TGTAAAACGACGGCCAGTCGAATTAGGGCTGATACAG	AGAGCGAGCGAATGAGTAG	M13
Omm5213	Omy5a	88.3	microsatellite	BV211935	TGTAAAACGACGGCCAGTGAGCTAAGGGACAGACACTG	GCCCATAGAGTCATTGTAAC	M13
Omm5216	Omy19	91.69	microsatellite	BX080247	TGTAAAACGACGGCCAGTTGACAGAGAACCAGTGACCCAG	GGAGAGCAGGGGATTATGGGAT	M13
Omm5239	Omy8	124.46	microsatellite	BV211958	TGTAAAACGACGGCCAGTGCTGCTGACTTTGTATTGGT	TAGTAGGGCCATTGTCCAAG	M13
Omm5262	Omy10	119.65	microsatellite	BX075747	TGTAAAACGACGGCCAGTGATGGGTCGGTATCATTG	GTCTCAGAGGGTGCATCT	M13
Omm5277	Omy25	70.74	microsatellite	BV211992	TCCCCAGTCACCTGATTG	GGAGACAGTTTCCGGACA	PET
Omm5289	Omy11	76.28	microsatellite	BV212001	TGTAAAACGACGGCCAGTCCATCATAAACACATCCATCCG	ACAGCAGCTGTGAGTACACCCA	M13
Omm5306	Omy6	22.7	microsatellite	BV212015	TGTAAAACGACGGCCAGTTCCTGTCTGCTCATGGTC	ACACGAGATTTGGTTTGC	M13
Omm5310	Omy8	11.28	microsatellite	CB496743	TGTAAAACGACGGCCAGTGCTGATGACAATGGTAGTG	CGAACAGTAGTCTAGGCAA	M13
Omm5316	Omy6	55.63	microsatellite	BV212024	TGTAAAACGACGGCCAGTAGTGTCCTGGTAGAAGATCTTG	ACGTAGACAAACACCCTAAGTG	M13
Omm5318	Omy5b	23.25	microsatellite	BV212026	TGTAAAACGACGGCCAGTTCCTCCATCTCCACTAAC	GGGTCAGCATTTCTAATC	M13
Omy1001UW	Omy26b	66.3	microsatellite	AY518324	GATTCCATAACCTCGCCTTC	GTCCTTGTGCTGCCTGCT	PET
Omy1011UW	Omy27	30.51	microsatellite	AY518334	AACTTGCTATGTGAATGTGC	GACAAAAGTGACTGGTTGGT	VIC
Omy1013INRA	Omy9	95.03	microsatellite	BV681581	TGTAAAACGACGGCCAGTCCATGCCCATTATGTCTCC	CCTGAGAAATGGAATGTTGC	M13
Omy1018INRA	Omy14	85.41	microsatellite	BV681393	TGTAAAACGACGGCCAGTGGAACAGTGTAACGGAACG	GTTGTCTGCCTTCTGTCTGG	M13
Omy1020INRA	Omy10	122.54	microsatellite	BV681607	TGTAAAACGACGGCCAGTTGTGTGTGGAGGACTCAGG	CCCTCAGTGTGATAGTGTGC	M13
Omy1045INRA	Omy18	80.47	microsatellite	BV681374	TGTAAAACGACGGCCAGTGGGACAGGAGTTGAGTTGG	GGAAGAGCGTCAGAACTGC	M13
Omy1069INRA	Omy8	73.12	microsatellite	BV681339	TGTAAAACGACGGCCAGTTCTGGAGGAGTTCATCAAAGG	AATGACAACTGTGCCTCTTCC	M13
Omy1096INRA	Omy22	42.37	microsatellite	BV681429	TGTAAAACGACGGCCAGTCTGTATGTGTGTTGTTCACAGG	TGAAAGATTTGACACTGTAGGC	M13
Omy1158INRA	Omy16	39.9	microsatellite	BV681443	TGTAAAACGACGGCCAGTCCACACAATCACCGTTGC	TGATGGGTGCTATTGACTCG	M13
Omy1160INRA	Omy6	38.23	microsatellite	BV681447	TGTAAAACGACGGCCAGTTCCCTGCCTGGCTAATTCTA	AGGCCTATGTGATTCGCTGT	M13
Omy1166INRA	Omy12	161.39	microsatellite	BV681432	TGTAAAACGACGGCCAGTTCACCGCTGGATTTGTGTTA	GAGGATCAACACCCCACACT	M13
Omy1167INRA	Omy22	91.8	microsatellite	BV681434	TGTAAAACGACGGCCAGTCGGAGCCTGACTTTATGAGG	GAGGCTGGTGGATCTTGAAA	M13
Omy1170INRA	Omy14	83.49	microsatellite	BV681454	TGTAAAACGACGGCCAGTGTCAAGGACTGGGCAAAGAC	AATAGGAACGATGCCGGTTT	M13
Omy1179INRA	Omy27	47.49	microsatellite	BV681537	TGTAAAACGACGGCCAGTAAGCTGTGTTACTCAATGTGG	AGCTTTAGCATTGCCTCTGG	M13
Omy1182INRA	Omy19	98.96	microsatellite	BV681504	TGTAAAACGACGGCCAGTTCCAGCTTCCTCCTCTTCC	AAATGCCATGCAAACTGG	M13
Omy1185INRA	Omy1	189.44	microsatellite	BV681622	TGTAAAACGACGGCCAGTAACACAAGCTCGGACACG	CCTGCCTCTACAATTAAACG	M13
Omy1190INRA	Omy18	0	microsatellite	BV681497	TGTAAAACGACGGCCAGTCGGAATAGGGCAAGTTAAGC	ACTGGGATATGAGGTAACAGG	M13
Omy11901INRA	Omy16	68.49	microsatellite	BV681495	TGTAAAACGACGGCCAGTAGGACAGGGACTGTGAAGC	CACCAACGGAGAGAGTAGGC	M13
Omy1200INRA	OmySex	86	microsatellite	BV681488	TGTAAAACGACGGCCAGTTTTGGTGATGCTATGTGAGG	ACAGAAATCATGTCAAGTCC	M13
Omy1135INRA	Omy11	84.96	microsatellite	BV681464	TGTAAAACGACGGCCAGTGTCCGTACAGCTCGGTAAGC	CTTCGGACAATTACCACAGG	M13
Omy1279INRA	Omy11	71.86	microsatellite	BV681437	TGTAAAACGACGGCCAGTTGTAACTAAAGCGTGGGAAGG	AGCCTAAATGGAATTGTCAGC	M13
Omy1282INRA	OmySex	26.55	microsatellite	BV681558	TGTAAAACGACGGCCAGTCACGACAGCAGTATGGAAGG	GATGCCCTGAAGAGATCAGC	M13
Omy1298INRA	Omy18	38.85	microsatellite	BV681631	TGTAAAACGACGGCCAGTAGCTCAGAAACCTCATCTGG	TCTAAAGTGCAGCGTCAGC	M13
Omy1306INRA	Omy4	101.15	microsatellite	BV681567	TGTAAAACGACGGCCAGTACTGGATATGTTTGACTTGAGG	CAGTTACATGGGTGGATTGG	M13
Omy1307INRA	Omy28	57.45	microsatellite	BV686464	TGTAAAACGACGGCCAGTATTTCAACAAGTCCCTAGCC	CCACTGTGAAGTTAGGTGTTCC	M13
Omy1318INRA	Omy18	80.47	microsatellite	BV686465	TGTAAAACGACGGCCAGTTGGACCAGTCTTAACCTAACC	GACTTCAATAGGCAAACAAACC	M13
Omy1328INRA	Omy19	23.84	microsatellite	unpublished	TGTAAAACGACGGCCAGTGCCACAACACTCAAACAGG	ATGGGTTATTTGTCCTTTGC	M13
Omy1330INRA	Omy21	32.25	microsatellite	BV681510	TGTAAAACGACGGCCAGTGGATGCTGGACTGTTTCTCC	CTGTCTGGGAGTGGTCTAGC	M13
Omy1342INRA	Omy4	183.9	microsatellite	BV686468	TGTAAAACGACGGCCAGTTCAAATACCAGAGCAAACTGG	GCACCTCTCACTTATGGATCG	M13
Omy1361INRA	Omy8	180.16	microsatellite	BV681353	TGTAAAACGACGGCCAGTGTGGGCGTAGCTGTTATGG	AGAGAGAAAGGGAACAAACG	M13
Omy1363INRA	Omy11	67.23	microsatellite	BV681324	TGTAAAACGACGGCCAGTTTGGTATGCACAGAGGATATGG	TGGACCTTACAGAGCAATGG	M13
Omy1374INRA	Omy19	35.18	microsatellite	BV681404	TGTAAAACGACGGCCAGTCATTGGTGTCTGTCCATCC	CTGTCCTTGGAGGAGAAGG	M13
Omy1376INRA	Omy20b	119.13	microsatellite	BV681462	TGTAAAACGACGGCCAGTCTGGAATAGGAACGCAAAGC	CTCTCCACTCAAAGACAGAGG	M13
Omy13DIAS	Omy27	62.16	microsatellite	AF239030	TGTAAAACGACGGCCAGTCAGTTCCTCTCCTTCGTAGATG	GGAGAGTCAGTCATATCATGGA	M13
Omy1502INRA	Omy8	96.62	microsatellite	BV681397	TGTAAAACGACGGCCAGTGTCATGAGCTGCAGGTGTTG	GTCTCAGCCACAGAGTACAGC	M13
Omy1508INRA	Omy16	105.42	microsatellite	BV681628	TGTAAAACGACGGCCAGTACTGACGTAATCATACACATGC	TCTGCTGTCCTGTCATGTCC	M13
Omy1510INRA	Omy22	102.41	microsatellite	BV681530	TGTAAAACGACGGCCAGTGGGACAGAACATCTTCCAGG	GAATTGGAACTAGAGTGACATC	M13
Omy325UoG	Omy9	165.71	microsatellite	-	TGTAAAACGACGGCCAGTTGTGAGACTGTCAGATTTTGC	CGGAGTCCGTATCCTTCCC	M13
Omy5DIAS	Omy23	15.41	microsatellite	AF239041	TGTAAAACGACGGCCAGTGTGATTGCATTACAAACGTG	CCACTAAACCCAAAGAGGA	M13
Omy77DU	Omy18	9.46	microsatellite	-	TGTAAAACGACGGCCAGTCGTTCTCTACTGAGTCAT	GTCTTTAAGGCTTCACTGCA	M13
OmyFGT12TUF	Omy5a	16.78	microsatellite	-	CAGTGTTGGAACACGTCCTG	TTGATTCTTGTGATGAAATCGC	NED
OmyFGT14TUF	Omy7	23.12	microsatellite	-	TGTAAAACGACGGCCAGTCTCACAACAGCACACGCAC	AGAGGGTTACACATGCACCC	M13
OmyRGT2TUF	Omy6	38.23	microsatellite	AB087587	TGTAAAACGACGGCCAGTATAATGTGTCCCCAGGCAAG	GAGGATGCGTCTTTGCATCT	M13
OmyRGT21TUF	Omy21	92.36	microsatellite	AB087596	TGTAAAACGACGGCCAGTCCCTGAACCAGATGGCAC	TCATTAGCTGGGATTCCGAC	M13
OmyRGT40TUF	Omy13	21.66	microsatellite	AB087608	TGTAAAACGACGGCCAGTGCAGATAAGGCACCAACCAT	TATGCTTAGAGCCCCCTGTG	M13
OmyRGT46TUF	Omy28	17.52	microsatellite	AB087612	TGTAAAACGACGGCCAGTTCAGAAATCCAGCCAAAACC	GACGCAAAGAGAGTTCAGTGG	M13
OmyY1	OmySex	81.29	sex marker	-	GTTCATATGCCAGGCTCAAC	CGATTAGAAAGGCCTGCTTG	-
One112	Omy5a	86.66	microsatellite	AF274528	GTGACCCAGACTCAGAGGAC	CACAACCCATCACATGAAAC	PET
One14	Omy12	158.48	microsatellite	U56714	AGAAACATGAGAACAGTCTAGGT	CCTTATGAGTTTGGTCTCCATGT	PET
Ots100	Omy7	5.18	microsatellite	AF069674	TGAACATGAGCTGTGTGAG	ACGGACGTGCCAGTGAG	6-FAM
Ots4	Omy4	138.84	microsatellite	AF107032	GACCCAGAGCACAGCACAA	GGAGGACACATTTCAGCAG	VIC
Ots9	Omy13	21.66	microsatellite	AF107037	CAGGGAAAGCTTTGGAGA	GAACAGAGGGTCAATGAAAGA	VIC
OtsG249	Omy22	90	microsatellite	AF393192	TGTAAAACGACGGCCAGTATGGCAGTTAAGAGAACAAAAGTT	GTACAACCCCTCTCACCTACCC	M13
OtsG401	Omy24	56.45	microsatellite	AF393195	TGTAAAACGACGGCCAGTCTGCCCTGAGAAGCTGGAGTGCTC	TTGCCCCACCCTTGCATCTATCCA	M13
OtsG85	Omy20b	67.76	microsatellite	AF393190	TGTAAAACGACGGCCAGTCAATGTCAGCACTGACTTAAT	GGATGTTGTTCCTAATGTTTT	M13
P53	Omy10	32.03	microsatellite	M75145	CAGGTGGGATCAGAGTG	GGAGAAAGCGAGGATATGTG	NED
Per_TC195413	Omy10	125.21	snp_gene	BX301638	AGAGAGCTGATCCAGGTCCA	GAACTCCTTGGTTGCCGTTA	-
BX857013	Omy28	30.64	snp_gene	BX857013	TAGCGACATGCTTGACATCC	TGATCTTTTTGCTGGTGTGG	-
Per_TC142952	OmySex	76.56	snp_gene	TC142952	CAGGGACAGGGAGACTGTTC	GCCGTTTACAGCCACAGAGT	-
SFO-8	Omy2	52.76	microsatellite	SFU50305	CCACGAGCACAGAACAGG	CTTCCCCTGGAGAGGAAA	NED
SMOLT	OmySex	143	phenotype	-	-	-	-
Ssa407	Omy11	128.43	microsatellite	AJ402724	TGTGTAGGCAGGTGTGGAC	CACTGCTGTTACTTTGGTGATTC	NED
Ssa408	OmySex	53.62	microsatellite	AJ402725	AATGGATTACGGGTACGTTAGACA	CTCTTGTGCAGGTTCTTCATCTGT	PET
