# Supplementary material for: Genetic Architecture of Migration-Related Traits in Rainbow and Steelhead Trout, Oncorhynchus mykiss
Source: G3 (Bethesda). 2012 Sep 1;2(9):1113–27. doi: 10.1534/g3.112.003137 (PMC3429926; doi:10.1534/g3.112.003137)
Supplement: Supporting Information [file supp_2.9.1113_TableS2.xlsx]

## Sheet: Table S2
Table S2 A description of the body morphology defined and percent of the variation in total body shape explained by each relative warp.
Relative Warp	Percent variation in body shape	Body Shape Defined
RelW2	21.06	Length and depth of caudal peduncle (landmarks 4-11), dorsal-ventral body depth(landmarks 3, 4, and 11), and head depth (landmarks 2 and 12)
RelW3	8.13	Length in the front half of the body (landmarks 2, 3, 11, and 12), dorsal-ventral body depth (landmarks 3, 4, and 11), and length of the caudal peduncle (landmarks 6-8)
RelW4	5.8	Dorsal-ventral body depth (landmarks 3, 4, and 11), dorsal fin base length (landmarks 3 and 4), snout shape (landmarks 1, 12, and 13), and caudal peduncle length (landmarks 4, 5, and 8-11)
RelW5	5.17	Front body length (landmarks 2, 3, 11, and 12), lower snout morphology (landmarks 1, 12, and 13), and caudal peduncle length (landmarks 5-9)
RelW6	3.89	Head morphology (landmarks 1, 2, 11, and 12), caudal peduncle length (landmarks 5-10), and front ventral body length (landmarks 10-12)
RelW7	3.39	Head morphology (landmarks 1, 2, 12, and 13) and caudal peduncle length (landmarks 5-9)
RelW8	2.46	Lower snout morphology (landmarks 12-13), dorsal fin base length (landmarks 3-4), and caudal peduncle length (landmarks 6-8).
RelW9	2.39	Upper snout morphology (landmarks 3-4) and caudal peduncle length (landmarks 6-8)
RelW10	2.26	Caudal peduncle morphology (landmarks 5-10)
