# Supplementary material for: Genetic Architecture of Migration-Related Traits in Rainbow and Steelhead Trout, Oncorhynchus mykiss
Source: G3 (Bethesda). 2012 Sep 1;2(9):1113–27. doi: 10.1534/g3.112.003137 (PMC3429926; doi:10.1534/g3.112.003137)
Supplement: Supporting Information [file supp_2.9.1113_TableS3.xlsx]

## Sheet: Table S3
Table S3 Pairwise correlation matrix of 27 smoltification associated phenotypes used in QTL analyses. Phenotypic abbreviations are described in the text and in Table 1. Significant correlations are in bold. For each pair of traits, correlation coefficients, P-values for tests of HO : P = 0, and sample size is shown. Italicized pairs are traits for which QTL colocalize. * Spearman's correlation co…
	Length605	Weight605	Kfact605	Length905	Weight905	Kfact905	IGRL1	IRGW1	Length606	Weight606	Kfact606	IGRL2	IGRW2	AvgPix	PWL	BPNa	Centroid_Size	RelW2	RelW3	RelW4	RelW5	RelW6	RelW7	RelW8	RelW9	RelW10
SMOLT*	0.02958	-0.01426	-0.13532	-0.06284	-0.22417	-0.6173	-0.09436	-0.29459	0.23961	0.03373	-0.67964	0.64755	0.57726	0.38557	-0.81297	-0.5379	0.19171	-0.71138	-0.39576	-0.06376	0.11159	0.14134	0.03762	0.14687	-0.14294	-0.0508
	0.6685	0.8365	0.0491	0.3626	0.001	<.0001	0.171	<.0001	0.0004	0.6253	<.0001	<.0001	<.0001	<.0001	<.0001	<.0001	0.0067	<.0001	<.0001	0.3709	0.1166	0.0464	0.5978	0.0385	0.044	0.4761
	212	212	212	212	212	212	212	212	212	212	212	211	211	153	126	119	199	199	199	199	199	199	199	199	199	199
Length605		0.95394	-0.01448	0.83361	0.79728	0.10169	-0.5903	-0.47974	0.78013	0.8007	0.14189	0.01407	0.05018	0.28125	-0.08516	0.07447	0.45593	0.03845	0.13175	-0.03007	-0.2023	0.12226	0.10823	0.16452	0.13615	-0.07329
		<.0001	0.8305	<.0001	<.0001	0.1354	<.0001	<.0001	<.0001	<.0001	0.0372	0.8374	0.4642	0.0004	0.3354	0.413	<.0001	0.586	0.061	0.6702	0.0038	0.0823	0.1243	0.019	0.0528	0.2987
		221	221	217	217	217	217	217	216	216	216	215	215	155	130	123	203	203	203	203	203	203	203	203	203	203
Weight605			0.22107	0.81456	0.80782	0.16374	-0.52123	-0.51646	0.75322	0.79511	0.19174	-0.00129	0.03627	0.28082	-0.01879	0.15204	0.45923	0.08708	0.17645	-0.07477	-0.19003	0.12264	0.12865	0.14878	0.13532	-0.09257
			0.0009	<.0001	<.0001	0.0158	<.0001	<.0001	<.0001	<.0001	0.0047	0.985	0.5969	0.0004	0.832	0.0932	<.0001	0.2167	0.0118	0.289	0.0066	0.0813	0.0674	0.0341	0.0542	0.189
			221	217	217	217	217	217	216	216	216	215	215	155	130	123	203	203	203	203	203	203	203	203	203	203
Kfact605				0.0418	0.08845	0.24084	0.24753	-0.16661	-0.00598	0.02888	0.20142	-0.07562	-0.06469	0.07162	0.1288	0.15761	0.10334	0.1201	0.21362	-0.12646	-0.01771	0.06382	0.07144	-0.00961	0.0645	-0.02296
				0.5402	0.1943	0.0003	0.0002	0.014	0.9304	0.673	0.0029	0.2696	0.3452	0.3758	0.1442	0.0817	0.1423	0.0879	0.0022	0.0722	0.802	0.3657	0.3111	0.8917	0.3606	0.745
				217	217	217	217	217	216	216	216	215	215	155	130	123	203	203	203	203	203	203	203	203	203	203
Length905					0.95864	0.14553	-0.05136	-0.01537	0.89355	0.90472	0.1687	-0.01	0.03437	0.33411	-0.04173	0.15165	0.59856	0.05049	0.15608	-0.11356	-0.19816	0.2373	0.09127	0.14736	0.21152	-0.06122
					<.0001	0.0321	0.4516	0.8219	<.0001	<.0001	0.013	0.8841	0.6163	<.0001	0.6374	0.0941	<.0001	0.4743	0.0262	0.1067	0.0046	0.0007	0.1953	0.0359	0.0025	0.3856
					217	217	217	217	216	216	216	215	215	155	130	123	203	203	203	203	203	203	203	203	203	203
Weight905						0.36981	-0.04881	0.04326	0.81928	0.90028	0.34783	-0.09272	-0.05652	0.24681	0.13951	0.25854	0.56385	0.24254	0.24523	-0.09103	-0.24027	0.1947	0.09671	0.11798	0.21563	-0.06301
						<.0001	0.4744	0.5262	<.0001	<.0001	<.0001	0.1755	0.4096	0.002	0.1134	0.0039	<.0001	0.0005	0.0004	0.1965	0.0006	0.0054	0.1699	0.0936	0.002	0.3718
						217	217	217	216	216	216	215	215	155	130	123	203	203	203	203	203	203	203	203	203	203
Kfact905							0.0294	0.2604	-0.00505	0.1964	0.77481	-0.32005	-0.36849	-0.2782	0.53325	0.39058	0.06733	0.72611	0.48889	0.07775	-0.21955	0.00406	0.08546	0.00122	0.16763	0.03001
							0.6667	0.0001	0.9412	0.0038	<.0001	<.0001	<.0001	0.0005	<.0001	<.0001	0.3398	<.0001	<.0001	0.2702	0.0016	0.9541	0.2254	0.9862	0.0168	0.6708
							217	217	216	216	216	215	215	155	130	123	203	203	203	203	203	203	203	203	203	203
IGRL1								0.85467	-0.09812	-0.12494	-0.02096	-0.01911	-0.02716	-0.03697	0.06631	0.10704	0.05124	-0.00466	-0.00625	-0.12316	0.08434	0.13362	-0.05287	-0.07826	0.07754	0.04526
								<.0001	0.1507	0.0668	0.7594	0.7806	0.6921	0.6479	0.4535	0.2386	0.4678	0.9474	0.9294	0.08	0.2315	0.0574	0.4538	0.2671	0.2715	0.5214
								217	216	216	216	215	215	155	130	123	203	203	203	203	203	203	203	203	203	203
IGRW1									-0.08932	-0.06214	0.14958	-0.09333	-0.1255	-0.14064	0.20259	0.17694	0.02385	0.18452	0.05644	-0.03033	0.00721	0.09949	-0.05474	-0.07212	0.10545	0.06357
									0.1909	0.3634	0.0279	0.1727	0.0663	0.0809	0.0208	0.0503	0.7355	0.0084	0.4238	0.6676	0.9187	0.1579	0.4379	0.3065	0.1343	0.3675
									216	216	216	215	215	155	130	123	203	203	203	203	203	203	203	203	203	203
Length606										0.94824	-0.04492	0.41784	0.42322	0.49385	-0.3361	-0.04179	0.6346	-0.18807	0.05071	-0.15144	-0.20868	0.2404	0.13755	0.1972	0.17604	-0.04879
										<.0001	0.5114	<.0001	<.0001	<.0001	<.0001	0.6463	<.0001	0.0072	0.4725	0.031	0.0028	0.0006	0.0503	0.0048	0.012	0.4894
										216	216	215	215	155	130	123	203	203	203	203	203	203	203	203	203	203
Weight606											0.23734	0.24831	0.3195	0.33858	-0.11443	0.09093	0.64234	0.05623	0.19121	-0.12715	-0.2494	0.23904	0.17775	0.17681	0.20032	-0.06765
											0.0004	0.0002	<.0001	<.0001	0.1949	0.3172	<.0001	0.4255	0.0063	0.0706	0.0003	0.0006	0.0112	0.0116	0.0042	0.3375
											216	215	215	155	130	123	203	203	203	203	203	203	203	203	203	203
Kfact606												-0.51443	-0.29997	-0.40999	0.66233	0.40718	0.11116	0.82106	0.5766	0.07216	-0.17734	0.08619	0.16724	0.01381	0.15838	0.00104
												<.0001	<.0001	<.0001	<.0001	<.0001	0.1144	<.0001	<.0001	0.3063	0.0114	0.2214	0.0171	0.845	0.024	0.9882
												215	215	155	130	123	203	203	203	203	203	203	203	203	203	203
IGRL2													0.91273	0.52131	-0.68451	-0.39806	0.17171	-0.56176	-0.2464	-0.09443	-0.07781	0.04809	0.08892	0.15901	-0.0378	0.02695
													<.0001	<.0001	<.0001	<.0001	0.0145	<.0001	0.0004	0.1813	0.2711	0.4968	0.2082	0.0238	0.5933	0.7034
													215	154	130	123	202	202	202	202	202	202	202	202	202	202
IGRW2														0.42772	-0.61813	-0.39252	0.22957	-0.44623	-0.13794	-0.09243	-0.09281	0.11612	0.17051	0.18937	-0.02324	0.00653
														<.0001	<.0001	<.0001	0.001	<.0001	0.0503	0.1908	0.1889	0.0998	0.0153	0.007	0.7426	0.9265
														154	130	123	202	202	202	202	202	202	202	202	202	202
AvgPix															-0.66036	-0.23152	0.27569	-0.65131	-0.08862	-0.12493	-0.02989	0.11204	0.02968	-0.03128	0.09189	0.03718
															<.0001	0.0364	0.0006	<.0001	0.276	0.1239	0.7138	0.1679	0.7157	0.7011	0.2586	0.6482
															87	82	153	153	153	153	153	153	153	153	153	153
PWL																0.50975	-0.0745	0.76914	0.38786	-0.33019	0.31977	-0.1317	-0.05111	-0.30023	0.03267	0.04644
																<.0001	0.4033	<.0001	<.0001	0.0001	0.0002	0.1384	0.5667	0.0006	0.7143	0.6027
																123	128	128	128	128	128	128	128	128	128	128
BPNa																	0.0156	0.47588	0.29502	-0.12887	0.11125	-0.00925	-0.00785	-0.16918	0.06295	0.03842
																	0.8652	<.0001	0.001	0.1589	0.2244	0.9198	0.9319	0.0636	0.4928	0.6757
																	121	121	121	121	121	121	121	121	121	121
Centroid_Size																		-0.0472	0.12557	-0.22495	0.04433	0.2265	0.1108	0.08739	0.13953	-0.05006
																		0.5037	0.0742	0.0013	0.53	0.0012	0.1155	0.2151	0.0471	0.4782
																		203	203	203	203	203	203	203	203	203
RelW2																			0.34035	0.0639	-0.01787	-0.06535	0.02869	-0.08598	-0.01095	0.08057
																			<.0001	0.3651	0.8002	0.3543	0.6845	0.2226	0.8768	0.2531
																			203	203	203	203	203	203	203	203
RelW3																				-0.0852	0.11287	-0.06013	0.08627	-0.12401	0.09263	0.01082
																				0.2268	0.1089	0.3941	0.221	0.0779	0.1887	0.8783
																				203	203	203	203	203	203	203
RelW4																					-0.44858	-0.19244	-0.17384	0.29805	0.10438	0.06482
																					<.0001	0.0059	0.0131	<.0001	0.1383	0.3582
																					203	203	203	203	203	203
RelW5																						0.16587	-0.06354	-0.3063	-0.27884	0.06955
																						0.018	0.3678	<.0001	<.0001	0.3241
																						203	203	203	203	203
RelW6																							0.08731	0.10202	0.05459	-0.07256
																							0.2155	0.1475	0.4392	0.3036
																							203	203	203	203
RelW7																								0.00114	-0.03261	0.07459
																								0.9872	0.6442	0.2902
																								203	203	203
RelW8																									0.20863	0.03641
																									0.0028	0.606
																									203	203
RelW9																										0.01377
																										0.8454
																										203
