# Supplementary material for: Genetic Architecture of Migration-Related Traits in Rainbow and Steelhead Trout, Oncorhynchus mykiss
Source: G3 (Bethesda). 2012 Sep 1;2(9):1113–27. doi: 10.1534/g3.112.003137 (PMC3429926; doi:10.1534/g3.112.003137)
Supplement: Supporting Information [file supp_2.9.1113_TableS4.xlsx]

## Sheet: Table S4
Table S4 DNA sequences for each allele from 8,789 polymorphic RAD tag loci identified in the Sashin Creek QTL mapping family. Allele sequences were aligned against and named according to previously identified RAD tag loci in rainbow trout (R00015 - R40649) (Miller et al. 2011). Unique loci (R40650 - R45621) were assigned a name following the sequential order established in Miller et al. (2011). A…
RAD tag ID	Allele 1	Allele 2
R00015	CCTGCAGGTCACGTGTCTGATGACCTATATGCGACTAAATAACATGTGTATGGTGCTGCTGGAGGCCC	CCTGCAGGTCACGTGTCTGATGACCTATATGCGACTAACTAACATGTGTATGGTGCTGCTGGAGGCCC
R00018	CCTGCAGGCTCCACATTCATATGTCCCGTTGCCTTTGTGGCAAATTTCACTGTTCTCAGTGCCGTTTT	CCTGCAGGCTCCACATTCATATGTCCCGTTGCCTTTGTGGCAGATTTCACTGTTCTCAGTGCCGTTTT
R00028	CCTGCAGGCCTCAATTCGGTCAGTGATTGGCCATCCAGAGCATGACCTTCCTGATCATACCTACACAC	CCTGCAGGCCTCAATTCGGTCAGTGATTGGCCGTCCAGAGCATGACCTTCCTGATCATACCTACACAC
R00030	CCTGCAGGGGGTCTGCATATACCGACTGCAGCTACATTAAGGACGAGCAGTTGGCCACTCTTTTCTCA	CCTGCAGGGGGTCTGCATATACCGACTGTAGCTACATTAAGGACGAGCAGTTGGCCACTCTTTTCTCA
R00033	CCTGCAGGGGAGCAAACACTTCAAAACGGCCATCCTGATCGACCGCGCACACAGATCTCAGGCAACGA	CCTGCAGGGGAGCGAACACTTCAAAACGGCCATCCTGATCGACCGCGCACACAGATCTCAGGCAACGA
R00036	CCTGCAGGACAAAAGAAAACTGTAGCCATAACCGTGCCACTCATTTCTCATACAAACCATCTTAACAC	CCTGCAGGACAAAAGAAAACTGTAACCATAACCGTGCCACTCATTTCTCATACAAACCATCTTAACAC
R00040	CCTGCAGGATGTGTATAATTGGAGGTGGCGCTGGAAGGGAGCCTGTCTGCAGCTGTCTGCCCACATCG	CCTGCAGGATGTGTATAATTGGAGGTGGCGCTGGAAGGGAGCCTGTCTACAGCTGTCTGCCCACATCG
R00043	CCTGCAGGGAAAGACAAGGACATGTTAATTCAATTGAACTGTCACCCTCCACTCATCCAAGACACAGG	CCTGCAGGGAAAGACAAGGACATGTTAATTCAATTGAACTGTCACCCTCCACTCATCCAAGTCACAGG
R00047	CCTGCAGGGGCTTCATGGCACGCCTGAGGTAGCTAGGAGTGATAAACATTTATATTTTATGATATACA	CCTGCAGGGGCTTCATGGCACGCCTGAGGTAGCTAGGAGTGATAAACATTTCTATTTTATGATATACA
R00063	CCTGCAGGGAGGAAGGAGAGGGGAAACAAGGTGGGTCTTTTCCTCTGTTCTTTGAACTGTTCATTGTT	CCTGCAGGGAGGAAGGAGAGGGGAAACGAGGTGGGTCTTTTCCTCTGTTCTTTGAACTGTTCATTGTT
R00089	CCTGCAGGTTCATGCTCTACAACATCCAGAGAGTACGACCCTACCTCACACAGGAAGTGACACAGGTC	CCTGCAGGTTCATGCTCTACAACATCCAGAGAGTACGACCCTACCTCACACAGGAAGTGACACAGGTT
R00104	CCTGCAGGATGCGGAGAACAATGAAGGCATGGTCTTCTAAGAGGAAGATGCCTTTGATACTGAGCTAC	CCTGCAGGATGCGGAGAACAATGAAGGCATGGCCTTCTAAGAGGAAGATGCCTTTGATACTGAGCTAC
R00110	CCTGCAGGCGTCGCCTGTGTTGTGGGAGGGTCTATTGTCAACCAATCATTATGGTGTTGTTGTTTTTT	CCTGCAGGCGTCGCCTGTGTTGTGGGAGGGTCTATTGTCAACCAATCATTATGGTGGTGTTGTTTTTT
R00112	CCTGCAGGCATTTGGAAATTGCTCCAAAGGATGAACCAGACTTGTGAAGGTCTACAATTGTTTTTCTG	CCTGCAGGCATTTGGAAATTGCTCCAAAGGATGAACCAGACTCGTGAAGGTCTACAATTGTTTTTCTG
R00118	CCTGCAGGAGAGACAGTATGGATTATATTAATAACGGATGCTTTTAGTCAAAGCGACTTACAGTCATG	CCTGCAGGAGAGACAGTATGGATTATATTAATAACGGATGCTTTTAGTCAAAGCGACTTACTGTCATG
R00123	CCTGCAGGAAGAATGTCCCCAGTGATGTACTGGGCCGTACGCACTACCCTCTGTAGTGCCTTGCGGTC	CCTGCAGGAAGAATGTCCCCAGTGATGTACTGGGCCGTACGCACTACCCTCTGTAGTGCCTTGCAGTC
R00126	CCTGCAGGAAGGTAAACCTTCGACCCAGTCTGAGGTCCTGAGCGCTCTGGAGCAGGTTTTCATCAAGG	CCTGCAGGAAGGTAAACCTTCGACCCAGTCTAAGGTCCTGAGCGCTCTGGAGCAGGTTTTCATCAAGG
R00133	CCTGCAGGCGAGACTGAGCGTATACATTTTTTAAATATTTTTTTGAAGTGTTTTTTATTTCAAACAGT	CCTGCAGGAGAGACTGAGCGTATACATTTTTTAAATATTTTTTTGAAGTGTTTTTTATTTCAAACAGT
R00139	CCTGCAGGCTCTGGTTCTCTAAACGATTACCTGGTTTATGGTCAAGTGCTGCAAAAAAGGACCTAGGA	CCTGCAGGCTCTTGTTCTCTAAACGATTACCTGGTTTATGGTCAAGTGCTGCAAAAAAGGACCTAGGA
R00152	CCTGCAGGTTCATGCTCTACAACATCTGTAAAGTATAACCCTACCTCACACAGGAAGTGGCGGAGACC	CCTGCAGGTTCATGCTCTACAACATCTGTAAAGTACAACCCTACCTCACACAGGAAGTGGCGGAGACC
R00157	CCTGCAGGATTGTCTGAGGAGGGGGAGGGAGGTGCTGAGGATTATTTCTGTCTGTATTTCTGTCTTTT	CCTGCAGGATTGTCTGAGGAAGGGGAGGGAGGTGCTGAGGATTATTTCTGTCTGTATTTCTGTCTTTT
R00173	CCTGCAGGCTGACCTCGGTCGTCAGTTGAACGGTGTTTCCTCTGACATATTGGTGCGGCTGGGTTAAG	CCTGCAGGTTGACCTCGGTCGTCAGTTGAACGGTGTTTCCTCTGACATATTGGTGCGGCTGGGTTAAG
R00187	CCTGCAGGTTTTCTTCAGGGGGGATCTGCTGAGAGAGAAGCCCCTCCTACCAGGGGAGGAGATTACCA	CCTGCAGGTTTTCTTCAGGGGGGATCTGCTGAGAGAGAAGCCCCTACTACCAGGGGAGGAGATTACCA
R00191	CCTGCAGGAATCCTCCCATACCAGTGAGAAAGTTCACCGCCCCAGAACCATCAGACGATTCACTCCAT	CCTGCAGGAATCCTCCCATACCAGTGAGAAAGTTCACCGCCCCAGAACCGTCAGACGATTCACTCCAT
R00225	CCTGCAGGCCTGACACAAAACGCAAAAATAAAGATCTATTTCATGCCTTACCTTTGACGAGCTTCTTC	CCTGCAGGCCCGACACAAAACGCAAAAATAAAGATCTATTTCATGCCTTACCTTTGACGAGCTTCTTC
R00232	CCTGCAGGTAGCCGGTTGGCAGGTCATTTAGTAGACCAAATGGTACGGCTCTTGGTAGGCCTCCTGGT	CCTGCAGGTAGCCGGTTGGCAGGTCATTTAGTAGACCAAATGGTACAGCTCTTGGTAGGCCTCCTGGT
R00233	CCTGCAGGAAATCATGCAGAGAACAAGCAGTACAGCTGGTGGTATTGTCATGCTGGAGGGTCATGTCA	CCTGCAGGAAATCATGCAGAGAACAAGCAGTACAGCTGATGGTATTGTCATGCTGGAGGGTCATGTCA
R00244	CCTGCAGGTCCAGTCTTTCAGGTGACACAGATCCCTCCGTCCAGCCCTTATGCCTTTATGGACAACTA	CCTGCAGGTCCAGTCTTTCAGGTGACACAGAACCCTCCGTCCAGCCCTTATGCCTTTATGGACAACTA
R00247	CCTGCAGGCTATCTTTGCAGTAGATTGCAACACCGCCCCCTTTGGCAGTTCTATCTTGTCTGAAAATG	CCTGCAGGCTATCTTTGCAGTAAATTGCAACACCGCCCCCTTTGGCAGTTCTATCTTGTCTGAAAATG
R00254	CCTGCAGGGGTCCTTAAAACAATTCCATATATTAGCTTAATAGATACTGCGCTCTAAGGGCTTAGACC	CCTGCAGGGGTCCTTAAAACAATTCCATATATTAGCTTAGTAGATACTGCGCTCTAAGGGCTTAGACC
R00268	CCTGCAGGCGACGTGCAGATGTTTAATTTACCTCTCATGCGGTCATAGCAAATTCCTACTATTTATGT	CCTGCAGGCGACGTGCAGATGTTTAATTTATCTCTCATGCGGTCATAGCAAATTCCTACTATTTATGT
R00288	CCTGCAGGTCATTGGACCACATTGCTCTCAATATAGATGTTGATCCTCTGTCTCAAATGACACTCTAA	CCTGCAGGTCATTGGACCACATTGCTCTCAATATAGATGTTCATCCTCTGTCTCAAATGACACTCTAA
R00300	CCTGCAGGGACCAAATGGACATGTCGTCAGGATGAAATGAGGAGAAAACGAGCATCATAAGAGGTCGG	CCTGCAGGGACCAAATGGACATGTTGTCAGGATGAAATGAGGAGAAAACGAGCATCATAAGAGGTCGG
R00315	CCTGCAGGAAAGTCCAGACAAGACGGCAGTCCTGGGACACCTAGTGGTAAACTGAGTACTGTAGGCCA	CCTGCAGGAAAGTCCGGACAAGACGGCAGTCCTGGGACACCTAGTGGTAAACTGAGTACTGTAGGCCA
R00342	CCTGCAGGCACCCGGCCCGCAACAAGGAGTCTCTCCAGAGGGTAGTGAGGTCTGCACAACGCATCACC	CCTGCAGGCACCCGGCCCGCAAAAAGGAGTCTCTCCAGAGGGTAGTGAGGTCTGCACAACGCATCACC
R00351	CCTGCAGGGTTGAAATATGCTTCTCGCTCTTTGTTTACTTATGGAGGTGCTATCCTCAGATAACAGCA	CCTGCAGGGTTGAAATATGCTTCTCGCTCTTTGTTTACTTATGGAGGTGCTATCCTCAGATAACAGCC
R00369	CCTGCAGGTGTTCCCTCGTTCAATCTCCCCTCATTGGCTCTATAGCTTGCCCATTAACACTGACAGAG	CCTGCAGGTGTTCCCTCCTTCAATCTCCCCTCATTGGCTCTATAGCTTGCCCATTAACACTGACAGAG
R00374	CCTGCAGGAATTGGGTCTTGATTGTTTCACGGGCCAGTCTAAGTCTGCCCGTCAGACCACAGGCCTGG	CCTGCAGGAATTGGGTCTCGATTGTTTCACGGGCCAGTCTAAGTCTGCCCGTCAGACCACAGGCCTGG
R00376	CCTGCAGGTGAAAAACATCTCCACAGCATGATGCTGCCACCATGCTTCAATGTGGGGATGGTGTTCTC	CCTGCAGGTGAAAAACATCTCCACAGCATGATGCTGCCACCATGCTTCACTGTGGGGATGGTGTTCTC
R00418	CCTGCAGGAGTGAGTCACTTCTTTGTTTACAGAGAATAACATGGTGTTGTCCAGGATCACGGGTCCAA	CCTGCAGGAGTGAGTCACTTCTTTGTTTACAGAGAACAACATGGTGTTGTCCAGGATCACGGGTCCAA
R00422	CCTGCAGGAGGTGCAGAGTTGTGTTTCTGTAGTTCCACTATCTACTTTCCCACATTTACCCAGTTCAT	CCTGCAGGAGGTGCAGAGTTGTGTTTCTGTAGTTCCACTATCTACTTTCACACATTTACCCAGTTCAT
R00423	CCTGCAGGTGCCTGGACCGCCACAAGGAGTTACTAGAGCCTGATGAGCCAAGTAAAGCCTCCCCGGCC	CCTGCAGGTGCCTGGCCCGCCACAAGGAGTTACTAGAGCCTGATGAGCCAAGTAAAGCCTCCCCGGCC
R00431	CCTGCAGGCATACACTATCAGGGGAGGAGTGTTACCCATCAGCCATCATAACATGATGGATTCTACCA	CCTGCAGGCATACACTATCAGGAGAGGAGTGTTACCCATCAGCCATCATAACATGATGGATTCTACCA
R00437	CCTGCAGGTATTCAGCAACTGAGAGCAGGAAGCTGGGAGAGGGGACTACAGAGAGACATGAGGAGCAG	CCTGCAGGTATTCAGCAACTGAGAGCAGGGAGCTGGGAGAGGGGACTACAGAGAGACATGAGGAGCAG
R00438	CCTGCAGGGAGAAACTTTGTAGCGGGGCAAGGGAAAAGAATCGGGGATAGTCACATTAGAAAGGGTGG	CCTGCAGGGAGAAACTTTGTAGCGGGGCAAGGGAAAAGAATCTGGGATAGTCACATTAGAAAGGGTGG
R00448	CCTGCAGGCGGTACTGCATGGGGGGATGTGCATATCCCGTCCTGTGCATCCATCCGCATCCTCACACA	CCTGCAGGCGGTACTGCATGGGGGGATGTGCATATCCCGTCCTGTGCATCCATCCGCATCCTCTCACA
R00452	CCTGCAGGATCTTCGGAGACCAGCCACCAGTACAGCTGATGAAACTGGGATTGCACAACTGAAGAATT	CCTGCAGGATCTTCGGAGACCAGCCACCAGTACAGCTGATGAAACTGGGTTTGCACAACTGAAGAATT
R00467	CCTGCAGGAAGGGTACCACGAGGGAGGAGGATGTCTTCCCTGTAACACAGTGTTGAGATGACATTGCA	CCTGCAGGAAGGGTACCACGAGGGAGGAGGATGTCTTCCCTGTAACACAGTGGTGAGATGACATTGCA
R00471	CCTGCAGGGATCAACCATACATTTACTAAATATTTAAGGTCTAGGATACCTTAAGCTGATGTTGGCTT	CCTGCAGGGATCAACCATACATTTAGTAAATATTTAAGGTCTAGGATACCTTAAGCTGATGTTGGCTT
R00483	CCTGCAGGAATGATGCAATGCTTCACTGTTTCTGAATAACCACAGAACAACATTTCAGTCCCACATAG	CCTGCAGGAATGATGCAATGCTTCACTATTTCTGAATAACCACAGAACAACATTTCAGTCCCACATAG
R00490	CCTGCAGGAAAAACTTTGTAGCGGGATAGGGGGAAAAGTGGGAGGAGCATCGGGGATAGTCGTATTAG	CCTGCAGGGAAAACTTTGTAGCGGGATAGGGGGAAAAGTGGGAGGAGCATCGGGGATAGTCGTATTAG
R00518	CCTGCAGGGACAGAAAGACAGCTCCACACAACAGGTGGTAGAGACAGAGAGAGGAGGAGGAGAGAAAG	CCTGCAGGAACAGAAAGACAGCTCCACACAACAGGTGGTAGAGACAGAGAGAGGAGGAGGAGAGAAAG
R00553	CCTGCAGGGGAGGGGGAGGGAAGGATGCAGGAGCAGAACAACCTGGGAACAGGCATCTTTCAGCCACT	CCTGCAGGGGAGGGGGAGGGAACGATGCAGGAGCAGAACAACCTGGGAACAGGCATCTTTCAGCCACT
R00559	CCTGCAGGCACCCGGCCCGCCACAAGAAGTCGCTAGAACATGATGAGCCAAGTAAAGCCCCCCTGGCC	CCTGCAGGCACCCGGCCCGCCACAAGGAGTCGCTAGAACATGATGAGCCAAGTAAAGCCCCCCTGGCC
R00567	CCTGCAGGAACACCTCCAGGCAGTCGATGAAATTTGTCCCATTGAAGGGGTCCCCACCGATGCCTGAA	CCTGCAGGAACACCTCCAGGCAGTCAATGAAATTTGTCCCATTGAAGGGGTCCCCACCGATGCCTGAA
R00569	CCTGCAGGGCTCCAGTAATAATGTGCTGCACCGGGGCTTTCAGAGAGATGCGTCCGTGGTCATGCGTG	CCTGCAGGGCTCCAGTGATAATGTGCTGCACCGGGGCTTTCAGAGAGATGCGTCCGTGGTCATGCGTG
R00580	CCTGCAGGATTGGCATTTTCTAGAAGCTCAATATTGACAGGTATGTTTTCCAATCTACTCAATTTTTT	CCTGCAGGATTGGCATTTTCTAGAAGCTCAATATTGACAGGTATGTTTTCCAATCTACTCAAATTTTT
R00585	CCTGCAGGGGGCCCTGACCTTAACCCCATCGAACACCTTTGGGATGAATTGGAACACCAACTGCGAGC	CCTGCAGGGGGCCCTGACCTTAACCCCATCAAACACCTTTGGGATGAATTGGAACACCAACTGCGAGC
R00589	CCTGCAGGCAGCATGCCAATGGATCGCTCCCTCAAAACTTGAGACATGCACCTGTGTAATGATCATGC	CCTGCAGGCAGCATACCAATGGATCGCTCCCTCAAAACTTGAGACATGCACCTGTGTAATGATCATGC
R00602	CCTGCAGGTGTGATGTTCGGATGTACCTGTGCAGGTGTTGTTACACGTGGTCTGCCACTGCGAGGACG	CCTGCAGGTGTGATGTTCGGATGTACCTGTGCAAGTGTTGTTACACGTGGTCTGCCACTGCGAGGACG
R00616	CCTGCAGGGTTCTGTGTCTATGAATCTCATTTTTGCCTTGAGGTGCTTTCTCACAGACACCCTGTTTT	CCTGCAGGGTTCTGTGTCTATGAATCTAATTTTTGCCTTGAGGTGCTTTCTCACAGACACCCTGTTTT
R00619	CCTGCAGGTGCACGGCCCACCATAAGGAATTGATAGAGCGCAATGAGCCATGTAAAGCCCCCCCTGCC	CCTGCAGGTGCACGGCCCACCATAAGGAGTTGATAGAGCGCAATGAGCCATGTAAAGCCCCCCCTGCC
R00637	CCTGCAGGGTTGAAATATGCTTTTCTCTTTGTTTACTATGGTGCTATCCTCAGATGTTAGAATCGTTT	CCTGCAGGGTTGAAATATGCTTTTCTCTTTGTTTACTATGGTGCTATCCTCAGATGTTAGCATCGTTT
R00641	CCTGCAGGCTGAAATCAGTTGTCAGTTGAACAGTGTTTTCTGTGACACATTGGTGAGGCTGGCTTCTG	CCTGCAGGCTGAAATCAGTTGTCAGTTGAACAGTGTTTTCTGTGACACATTGGTGAGGCTGGCTTCCG
R00644	CCTGCAGGTTTCAGGAATCAGAAAAGGCCAGTTGCCTGGTAAGTGTTTGTGAGTTTTTAAACATAGCC	CCTGCAGGTTTCAGGAATCAGAAAAGGCCAGTTGCCTGGTAAGTGTTTGGGAGTTTTTAAACATAGCC
R00655	CCTGCAGGCTGATTTCGATCGTCAGTGGAACAGTGTTTCCTCCGACACATTGGTGCAGCCAGCTTCCG	CCTGCAGGCTGATTTCGATCGTCAGTTGAACAGTGTTTCCTCCGACACATTGGTGCAGCCAGCTTCCG
R00661	CCTGCAGGAATGCTGTTTGCCCAGAAGACTCCTGGTGCAGCCTCTGTGATGTCAGAGACGGTGGCTCC	CCTGCAGGAATGCTGTTTGCCCAGAAGACTCCTGGTGCAGCCTCTGTGATGTCAGAGACAGTGGCTCC
R00690	CCTGCAGGTCAATAGGTTTCCCTCAGTCTGAGAGCAGTCTGGGACACACTCAGTGAGGTCATACTAGG	CCTGCAGGTCAATAGGTTTCCATCAGTCTGAGAGCAGTCTGGGACACACTCAGTGAGGTCATACTAGG
R00696	CCTGCAGGGGCCGCCCATATGTAAAATGTATGTACACATTTTGATCAAATTGTCTGCTAAATGGTACA	CCTGCAGGGGCCGCCCATATGTAAAATGTATGTACACATTTTGATAAAATTGTCTGCTAAATGGTACA
R00701	CCTGCAGGAGTCCACTCTAGTTCTCTGCTATGGACAGGAGGGAAAATGCGCTGCACCTGTGATACAGG	CCTGCAGGGGTCCACTCTAGTTCTCTGCTATGGACAGGAGGGAAAATGCGCTGCACCTGTGATACAGG
R00707	CCTGCAGGAAGGAACGACTGTCTCGTAAAGCAGTGGTTCATCAACCGTGACGATGATCATCATGCTAT	CCTGCAGGAAGGAACGACTGTCTCATAAAGCAGTGGTTCATCAACCGTGACGATGATCATCATGCTAT
R00716	CCTGCAGGACCTCCGGTCCAGGAGAAAGGCTCTTTTCTCCCCCTGGACGATGGCTGTCATTTTGTGGG	CCTGCAGGACCTCCGGTCCAGGAGAAAGGCTCTTTTCTCCCCCTGGAGGATGGCTGTCATTTTGTGGG
R00719	CCTGCAGGTGACATCCTGCATATTTCTTTATATTCCTTCGGAAGTCAGGTACTATAAGATGATAATTT	CCTGCAGGTGACATCCTGCATATTTCTTTATATTCCTTCGGAAGTCAGGTACTATAGGATGATAATTT
R00740	CCTGCAGGCAGTGATGGCAACGTTAATAAATACTCTATTAAAGAATATTTTGTATGCAAAGTTTGCAT	CCTGCAGGCAGTGATGGCAACGTTAATAAATACTCTATTAAATAATATTTTGTATGCAAAGTTTGCAT
R00765	CCTGCAGGCCCATCGCTGGTGGACTGACTGACTGTAGAGTGGTAGTGCTCATAGATGCTCTGAGCCGT	CCTGCAGGCCCATCGCTGGTGGACTGACTGACTGTAGAGTGGTAGTGCTCATAGATGCTCTTAGCCGT
R00766	CCTGCAGGGGTAGTGAGCATCATACATGGAAACAGAGAGCATATATGGGTTCTTGAGAGTCCTGGGTT	CCTGCAGGGGTAGTGAGCATCATACAGGGAAACAGAGAGCATATATGGGTTCTTGAGAGTCCTGGGTT
R00771	CCTGCAGGAGGGAGGAGGTAGGTAGTCAGTCAGTCACCATAGTAAACCTCCCCTGGGTAGATGATCAC	CCTGCAGGAGGGAGGAGGTAGGTAGTCAGTCAGTCACCATAGTAAACCTCCCCTAGGTAGATGATCAC
R00779	CCTGCAGGACACACTTAATCAACTGCTCCTCCCCGTCTCCTCCTGCTCTGCTGCCACCTGCTGGCTGT	CCTGCAGGACACACTTAATCAACTGCTCCTCCCCGTCTCCTCCTGCTCTGCTGCCACCTGCTGGCTGC
R00792	CCTGCAGGTCCTTGTACTCCTGGTGATCCCGGTCAAACTCACGCTTGTAGTCCACACGTTCCTGCTCA	CCTGCAGGTCCTTGTACTCCTGGTGATCCTGGTCAAACTCACGCTTGTAGTCCACACGTTCCTGCTCA
R00803	CCTGCAGGCTTTGTCTGATCTATGGACTTCAGGACTTTATGTACCACCTGCACTGAGAATGGCAAAAA	CCTGCAGGCTTTGTCTGATCTATGGACTTCAGGACTTTATGTACCACCTGCACTGAGAATGGAAAAAA
R00826	CCTGCAGGAGGTTTGTTTGTTGTGACTGAGTGGGGGTTAACAGCTGTGGGCAAGGTTCTGACAGATTG	CCTGCAGGAGGTTTGTTTGTTGTGACTGAGTGGGGGTTAACAGCTGTGGGCAGGGTTCTGACAGATTG
R00834	CCTGCAGGGGACCAGCCACCACCTGAGGAGAGAAACATGAAACGAGGGGTTAATACGTTAATACCTAG	CCTGCAGGGGACCAGCCACCACCTGAGGAGAGAAACATGAAATGAGGGGTTAATACGTTAATACCTAG
R00855	CCTGCAGGTGTGACAAAGATTGTTAAAAGATTACAACCAATAGACATTGTGTCATTTGTCACTATGGC	CCTGCAGGTGTAACAAAGATTGTTAAAAGATTACAACCAATAGACATTGTGTCATTTGTCACTATGGC
R00869	CCTGCAGGTACAGGAACTCTGTTCACAAACTCAACAGAGCTCCAGGACAACAATGCAAATCAAAAGAA	CCTGCAGGTACGGGAACTCTGTTCACAAACTCAACAGAGCTCCAGGACAACAATGCAAATCAAAAGAA
R00873	CCTGCAGGAGGGAGACAGTCAGTGGCCAACAACAAATCTACTTTCCTTCAAGTTCACTGGTAAAAGAA	CCTGCAGGAGGGAGACAGTCAGTGGCCAACAACAAATCTACTTTCCTTAAAGTTCACTGGTAAAAGAA
R00894	CCTGCAGGTTTAAGTACTAAAAAGAATATGGCAATAAATTCCAACTACAGTGAAAGCAACCTCTGGGG	CCTGCAGGTTTAAGTACTAAAAAGAATATGGCAATAAATTCCAACTACAGCGAAAGCAACCTCTGGGG
R00913	CCTGCAGGGATTGCATACACTGACTACAAAAAATAAAGGGTCTCAGAGTAGGAGTGCTGATCCAGTAT	CCTGCAGGGATTGCATACACTGACAACAAAAAATAAAGGGTCTCAGAGTAGGAGTGCTGATCCAGTAT
R00915	CCTGCAGGACAGATCGAAAGGACATCTACACCTCTCCCATCCATGTGGTTAGGATTTGTCCTGGGCTG	CCTGCAGGACAGATCGAAAGGACATCTACACCTCTCCCATTCATGTGGTTAGGATTTGTCCTGGGCTG
R00932	CCTGCAGGATGTTGTTTCCACTCTGGATCACTAGCTCACATGGGGTACTGCGCCATTTGTCTGTGTTT	CCTGCAGGATGTTGTTTCCACTCTGGATCACTAGCTCACATGGGGTACTGCGCCATTTGTCTGTGTGT
R00937	CCTGCAGGATCGATTCTGGGTAGTCCTTCAATATGACATCGTTGCTAGCTGGGTAAAATGTCAGAAGA	CCTGCAGGATCGATTCTGGGCAGTCCTTCAATATGACATCGTTGCTAGCTGGGTAAAATGTCAGAAGA
R00963	CCTGCAGGGAGTAAATTTGGAGGACAAGAAGATAGATGCTGTAAGGTCTTGGCCAGTCCCAACCACCA	CCTGCAGGGAGTAAATATGGAGGACAAGAAGATAGATGCTGTAAGGTCTTGGCCAGTCCCAACCACCA
R00968	CCTGCAGGCCAGCTCAGGTACTGTACCTCACCAGTCCACCCTACTGTCAACATTAAACCAAATTATTC	CCTGCAGGCCAGCTCAGGTACTGTACCTCACCAGTCCACCCTACTGTCAACATTAAACCAAATGATTC
R00991	CCTGCAGGGACGGGGCATGGGATTAAAAATAAAAACGTAATACAATATAAATATAAGACAAAACACAC	CCTGCAGGGACGGGGCATGGGATTAAAAATAAAAACGTAATACAATATAAACATAAGACAAAACACAC
R00995	CCTGCAGGTCTTTGTCCGGGGTGAAAAAGTTGAATGACAAAATTAAGACGTTTGTAAACTTGTTAAAT	CCTGCAGGTCTTTGTCCGGGGTGAAAAAGTTGAATGACAAAATTAAGATGTTTGTAAACTTGTTAAAT
R00999	CCTGCAGGACTTGGTTTTTGGAATCTGAAATCAAACAGTACAGCGTAAGAGTGAGAAAGTTAGACGCA	CCTGCAGGACTTGGTTTTTGGAATCTGAAATCAAACAGTACAGCGTAAGAGTGAGAAAGTTAGATGCA
R01005	CCTGCAGGTTGGCATCAACTACCAGCCACCCATGGTGGTGCCAGGTGGAGATCTAGCCAAGGTCCAGA	CCTGCAGGTTGGCATCAACTACCAACCACCCATGGTGGTGCCAGGTGGAGATCTAGCCAAGGTCCAGA
R01013	CCTGCAGGGAGAGAGGTATTCTTCTTACCAGACCACATGACCTTTGTTTTGGAGGTGTTCAGAACAAG	CCTGCAGGGAGAGAGGTATTCTTCTTACCAGACCACATTACCTTTGTTTTGGAGGTGTTCAGAACAAG
R01018	CCTGCAGGGGGCCTTTTGCCTTTTGGTAGGCCATCATTGTAAATACGAATTTGTTCACTGACTTGCCT	CCTGCAGGGGGCCTTTTACCTTTTGGTAGGCCATCATTGTAAATACGAATTTGTTCACTGACTTGCCT
R01033	CCTGCAGGATGTGGAGGTCCTGGGCTGGCGTGGTTATATGTGGTATGCGGTTGTGAAGCCGGTGGACG	CCTGCAGGATGTGGAGGTCCTGGGCTGGCGTGGTTATATGTGGTCTGCGGTTGTGAAGCCGGTGGACG
R01038	CCTGCAGGCTCATGTTGACATGACCTTCCAGCATGACAATGCCACCAGCCATTCCGCTTGTTCTGCAT	CCTGCAGGCTCATCTTGACATGACCTTCCAGCATGACAATGCCACCAGCCATTCCGCTTGTTCTGCAT
R01058	CCTGCAGGAAGGGATGAGAGAGCAGGATGTCTTCCCTGTAACGCACAGTGTTGAGATTGCCTGCAATG	CCTGCAGGAAGGGATGAGGGAGCAGGATGTCTTCCCTGTAACGCACAGTGTTGAGATTGCCTGCAATG
R01073	CCTGCAGGTTCCTGCTCTATAACATCCGTAGAGTGCAACCCTACCTTACACAGGAAGTGTGCAGGTCC	CCTGCAGGTTCCTGCTCTATAACATCCGTAGAGCGCAACCCTACCTTACACAGGAAGTGTGCAGGTCC
R01078	CCTGCAGGGAAACTCTCTCTCCCACTCTTCGAGAAATGGAAGTTAAATCCCTTTGTTACCACAGAAAG	CCTGCAGGGAAACTCTCTCTCCCACTCTTCCAGAAATGGAAGTTAAATCCCTTTGTTACCACAGAAAG
R01086	CCTGCAGGCTTGGGAGAAGCCTCAGATCTCCCCGCCATTCCCGCGGAGTACACGGACCTTGACGAGGT	CCTGCAGGCTTGGGAGAAGCCTCAGATCTCCCCGCCATTCCCGCGGAGTACACAGACCTTGACGAGGT
R01094	CCTGCAGGCCCCACCCGTGTTGCTCTATACCACTGTATTTGCTTTAGCAGGAAAATATTGTTTATTTC	CCTGCAGGCCCCACCCGTGTTACTCTATACCACTGTATTTGCTTTAGCAGGAAAATATTGTTTATTTC
R01120	CCTGCAGGTTTTGTCCCTTCTATAAGACGGTAGGCATCCTGTCCAATATCATTGCGTTCTACGACATG	CCTGCAGGTTTTGTCCCTTCTATAAGACGGTAGGCATCCTGTCCAACATCATTGCGTTCTACGACATG
R01127	CCTGCAGGCTTTCAGTATAGTGTTGACAATTGGTGTTCTGGTTACTACTATTGTTCAGTAGAATTCTG	CCTGCAGGCTTTCAGTATAGTGTTAACAATTGGTGTTCTGGTTACTACTATTGTTCAGTAGAATTCTG
R01141	CCTGCAGGACTTGCTTTGTGGTGTGCGGTGCCAAAGCAGAGCATATCTTTAGTAAGGGAAGAACTCTC	CCTGCAGGACTTGCTTTGTGGTGTGCGGTGCCAAAGCAGAGCATCTCTTTAGTAAGGGAAGAACTCTC
R01171	CCTGCAGGCGGTCACTGAGTCTGAGGAGCTCCTTAAAGGTGACTCCAAAAAGCCATCTGGGTCAGATG	CCTGCAGGCGGTCACTGAGTCCGAGGAGCTCCTTAAAGGTGACTCCAAAAAGCCATCTGGGTCAGATG
R01178	CCTGCAGGGAGATGAGATGTATAGCCTGTCTGAATTTCACATGTGAACACGCGAAGTGTTCCAAAAAC	CCTGCAGGGAGATGAGATGTATAGCCTGTCTGAATTTCACATGTGAACACGCAAAGTGTTCCAAAAAC
R01181	CCTGCAGGGGCAGAAGAAAGAAACCACGGCCGATGCTCGGCCTTGGCCCCTGTTATTTCTGAGATTTA	CCTGCAGGGGCAGAAGAAAGAAACCACGGCCGATGCTCGGCTTTGGCCCCTGTTATTTCTGAGATTTA
R01193	CCTGCAGGGCAAAGCAGCTGTGGTTTGTTTCTGGTGAAACTGCTCTGCTTGAAAATGTTCGCAAAAAC	CCTGCAGGGCAAAGCAGCTGTGGTTTGTTTCTGGTGAAACTGCTCTGCTTGAAAATGTTTGCAAAAAC
R01205	CCTGCAGGAAAAACTTTGAGCCCAGAGTTTTGCTGGTTAGGTTATTTGGTCAGCATAGCCCACCGGCC	CCTGCAGGAAAAACTTTGAGCCCAGAGTCTTGCTGGTTAGGTTATTTGGTCAGCATAGCCCACCGGCC
R01207	CCTGCAGGACTGGAGCATAGAGATCAGGCCACTTAGTTTGGACTCGTCTCTGGAGCTTTGGGTCAATG	CCTGCAGGACTGGAGCATAGAGATCAGGCCACTTAGTTTGGACTCGTCTCTGGAGCTTCGGGTCAATG
R01214	CCTGCAGGGAGCCACCATTGAGAGACACGAGGAGTAACTTCGGGACCTATTGGAAGGGCTTCGTTCCC	CCTGCAGGGAGCCACCATTGGGAGACACGAGGAGTAACTTCGGGACCTATTGGAAGGGCTTCGTTCCC
R01225	CCTGCAGGTTCAAACTCTACAACATCTGTAGACTGCAAGCATTTCGCTACACTCGCAATAACATCCGC	CCTGCAGGTTCAAACTCTACAACATCTGTAGACTGCAAGCATTTCGCTATACTCGCAATAACATCCGC
R01244	CCTGCAGGTAGTAGTATCCTGATTAAAAAAGAATATCCTATAAATCACATTGGCTACACATGGCCTCC	CCTGCAGGTAGTAGTATCCTGATTAAAAAATAATATCCTATAAATCACATTGGCTACACATGGCCTCC
R01267	CCTGCAGGAGGTGATGAGCCTGTCTCTCTGAGTTCCCTCTCAGTAGTGCCAGTGGGCTTTTCAAACAC	CCTGCAGGAGGTGATGAGCCTGTCTCTCTAAGTTCCCTCTCAGTAGTGCCAGTGGGCTTTTCAAACAC
R01272	CCTGCAGGTGCTGAGTGCCATCTATAGCCAGCTGGGCAACGCCTACTTCCACCTGCATGATTACGGCA	CCTGCAGGTGCTGAGTGCCATCTATAGCCAGCTGGGAAACGCCTACTTCCACCTGCATGATTACGGCA
R01278	CCTGCAGGTGCCCAGCCCACCACAAGGAGTCACTAGAGCACAATAACCCAGACGACACTGAGTCAATT	CCTGCAGGTGCCCAGCCCACCACAAGGAGTCACTAGAGCACAATAACCCGGACGACACTGAGTCAATT
R01282	CCTGCAGGACCTCATCCAGGTCAAAGGGCTCAGCCGTGTCCTTCTGTGGTAACATTGCAGTCAACCGG	CCTGCAGGACCTCATCCAGGTCAAAGGGCTCAGCCGTGTCCTTCTGTGGTAACATTGCAGCCAACCGG
R01297	CCTGCAGGTACTTTCATAAAACAGCCAACTTCACCCTTCTCCCCCCTCTGCGGGAGAGAAAGAGCGCT	CCTGCAGGTACTTTCATAAAACAGCCAACTTCACCCTTCTCCCCCCTCTGCGGGAGAGAGAGAGCGCT
R01331	CCTGCAGGCTCATCCTGACATGACCCTCCAGCATGACAATGCCACCAGCCATATGTCAGTGTTCTGCC	CCTGCAGGCTCATCCTGACATGACCCTCCAGCATGACAATGTCACCAGCCATATGTCAGTGTTCTGCC
R01332	CCTGCAGGCACCATGGCATTGGCCACCAATTAGCAGCAGCAATGTGAAAGAAGTGAAAAAATGGCTCA	CCTGCAGGCACCACGGCATTGGCCACCAATTAGCAGCAGCAATGTGAAAGAAGTGAAAAAATGGCTCA
R01347	CCTGCAGGCCTTTTTGTGGAGGGCTAGTCTGAGATAAAGTTGGGCAAACTGTTCCCTGTACTCTCCTC	CCTGCAGGCCTTTTTGTGGAGGGCTAGTCTGAGATAAAGTTGGGCAAACTGTTCCATGTACTCTCCTC
R01357	CCTGCAGGAGAAAACACCCGATTCAAAGATGGGCACAGATGGCTATTGCGATCATGGCAGATTTGTGC	CCTGCAGGAGAAAACACCCGATTCAAAGATGGGCACAGATGGCTATTGCGATCATGACAGATTTGTGC
R01364	CCTGCAGGTGAAGAAGCCAGATGTGGAAGTCCTGGGCTGGCGTGGTTACACGTAGTCTGTGAGGCCCA	CCTGCAGGTGAAGAAGCCAGATGTGGAAGTCCTGGGCTGGCGTGGTTACACGTGGTCTGTGAGGCCCA
R01383	CCTGCAGGAGAGTGAGCGCGGGAGACTGCCTCCTGCCTGAGATAGTTGTGTCATTAATATCAGGGGAG	CCTGCAGGAGAGTGAGCGCAGGAGACTGCCTCCTGCCTGAGATAGTTGTGTCATTAATATCAGGGGAG
R01392	CCTGCAGGTTGTGCAGGCTGAAGATTGAGTGCGGGATTCGTTCCAGGTCACAGCGCAACAGCTCCAGC	CCTGCAGGTTGTGCAGGCTGAAGATTGAGTGCGGTATTCGTTCCAGGTCACAGCGCAACAGCTCCAGC
R01410	CCTGCAGGTGGCGGTCACTGAGTCTGAGGTGCTAAAGGAGCTCCTTGAACTTGATCCCCAAAAAACAT	CCTGCAGGTGGCGGTCACTGAGTCTGAGGTGCTAAAGGAGCTCCTTGAACTTGACCCCCAAAAAACAT
R01428	CCTGCAGGCACATCCGGCGGAGCGTACGGCCACTCATGGATTAATTCCCTCACCTGCCTGTAGCATCT	CCTGCAGGCACATCCGGCGGAGCGTACGGCCACTCATGGATTAATTCCCTCACCTGCCTGTAGCGTCT
R01436	CCTGCAGGAGAGTAGCTCTCCAGGAGGAAGGCTGGCTACCCTTGCTCTATACGTTTCATTGATCAAGG	CCTGCAGGAGAGTAGCTCCCCAGGAGGAAGGCTGGCTACCCTTGCTCTATACGTTTCATTGATCAAGG
R01443	CCTGCAGGCCGTCAGAGACAGGTGATACATCCATCTACAGAGCCTAAAGAATCCTCTGTGACATGATA	CCTGCAGGCCGTCAGAGACAGGTGATACATCCATCTACAGAGCCTAAAGAATCCTCTGTGACGTGATA
R01444	CCTGCAGGGTCAATGTACAGCCTCCTTTGTCTGTACAGACAGGCAAACTAGCCAGTTGAGTTACTTAG	CCTGCAGGGTCAATGTACAGCCTCCTTTGTCTGTACAGACAGACAAACTAGCCAGTTGAGTTACTTAG
R01458	CCTGCAGGTCATCTATGAACGTTTGACGATCTTGGCCATGTACTGTTATAATCTCAACCCGGCACAGC	CCTGCAGGTCATCTATGAACGTTTGACGATCTTGACCATGTACTGTTATAATCTCAACCCGGCACAGC
R01470	CCTGCAGGGAGACCCGGTCCAGGGAACTGCCTTGTTCAGGGGCAGAACGACTGATTTTTACCTTGTTC	CCTGCAGGGAGACCCAGTCCAGGGAACTGCCTTGTTCAGGGGCAGAACGACTGATTTTTACCTTGTTC
R01474	CCTGCAGGCCCCCCTCACATTATTCACTTAGCCTATGACAGAGATGAGAAGCATTTTTTCCCGTTTTT	CCTGCAGGCCCCCCTCACATTTTTCACTTAGCCTATGACAGAGATGAGAAGCATTTTTTCCCGTTTTT
R01483	CCTGCAGGTACCGTCACCCTCGGGACTGCTTGTTTCTCCTCTCACTCTTTACCCCTTTTCACACTACT	CCTGCAGGTACCGTCACCCTCGGGACTGCTTGTTTCTCCTCTCACTCTTCACCCCTTTTCACACTACT
R01484	CCTGCAGGTACTCAAAGGTGGGCCGCTCCTCGGCGTCCTTCCTCCAGCAGGTCAACATGAGGTCGTGG	CCTGCAGGTACTCAAAGGTGGGCCGCTCCTCGGCGTCCTTTCTCCAGCAGGTCAACATGAGGTCGTGG
R01517	CCTGCAGGTACAATTCCAATTAACCACGGTTCTTGCAGCAATAAGTAACAGCTATAAGGTAGATATTG	CCTGCAGGTACAATTCCAATTAACCACGGTTGTTGCAGCAATAAGTAACAGCTATAAGGTAGATATTG
R01535	CCTGCAGGAACAGACCCAGGTCTGCCACCTCCCTCACTACCGTACCGTTAGGCAGCTTCAGGTCATCA	CCTGCAGGAACAGACCCAGGTCTGCCACCTCCCTTACTACCGTACCGTTAGGCAGCTTCAGGTCATCA
R01539	CCTGCAGGCTCTAGTTTTGTCTAATCTTGGTTATTGTCCAGACGACTGGTCCAGTCCAGACGACTGGT	CCTGCAGGATCTAGTTTTGTCTAATCTTGGTTATTGTCCAGACGACTGGTCCAGTCCAGACGACTGGT
R01554	CCTGCAGGAAAACACTTTTCTTTACCTGCTATTCTTCATTCTTTCCATCCATTCCCATCCCTCTCTCT	CCTGCAGGAAAACACTTTTCTTTACCTGCTATTCTTCATTCTTTCCATCCATTCCCATCCCTCTCTTT
R01560	CCTGCAGGAAGGATACCACATGAGGGAGGAGGAGGTCTTCCATGTAACGCACAGCGTTGAGATTACTT	CCTGCAGGAAGGATACCACATGAGGGAGGAGGAGGTCTCCCATGTAACGCACAGCGTTGAGATTACTT
R01564	CCTGCAGGATTCTCACCGGCATCTGTAATTTGAATGGCGAATAATGCATCAACGCCCGCTCTACCTTC	CCTGCAGGATTCTCACCGGCATCTGTAATTTGAATGGCGAATAATGCCTCAACGCCCGCTCTACCTTC
R01571	CCTGCAGGGTTTTGTTCCAGTCCAGTAGTTGTGAGGGGAAGAGAGAAGTAGAAATTATTTCAGCTATA	CCTGCAGGGTTTTGTTCCAGTCCAGTAGTTGTGAGGGGAAGAGAGAAGTAGAAATTCTTTCAGCTATA
R01589	CCTGCAGGCTGTGTAAGGGCTATTTGACCAAGAAAGAGAGTGACAGAGTGCTGCATCAGATGAGCTGG	CCTGCAGGCTGTGTAAGGGCTATTTGACTAAGAAAGAGAGTGACAGAGTGCTGCATCAGATGAGCTGG
R01615	CCTGCAGGAATTTCCACCAGAGCTGTTGCCAGAGAATTTAATGTTAATTTCTCTCATCGTTGTTTTAG	CCTGCAGGAATTTGCACCAGAGCTGTTGCCAGAGAATTTAATGTTAATTTCTCTCATCGTTGTTTTAG
R01617	CCTGCAGGCAAAACCATCACAGTCCTCATATTCGGATGGATCTAGAAAATAAAAATAAAGAAGAGGAG	CCTGCAGGCAAAACCATCACATTCCTCATATTCGGATGGATCTAGAAAATAAAAATAAAGAAGAGGAG
R01623	CCTGCAGGAGAACACACTCTGTAATAGCAACTTCTCATACTGTGGGTCTGAGTGACTTCCCTTGCTAA	CCTGCAGGAGAACACACTCTGTAATAGCAACTTCTCATACTGTGGGTCTGAGTGACTTCCCCTGCTAA
R01639	CCTGCAGGTATTTATGACCATCATAAAATGGCCAACTTCATCTCTCTCCCCCTCTGCAGGAGGAAGTC	CCTGCAGGTATTTATGAGCATCATAAAATGGCCAACTTCATCTCTCTCCCCCTCTGCAGGAGGAAGTC
R01641	CCTGCAGGTATCTGAACTTGGCATCTAGTGAAAGGAAGAAAACAAAGAACCCAGGAAACAACTACTGT	CCTGCAGGTATCTGAACTTGGCATCTAGTGAAAGGAAGAAAACAAAGAACCCAAGAAACAACTACTGT
R01648	CCTGCAGGTGGTTCCTGAAACTAATTCAATCTGTGTGTGAATCCATTAAGTCTTAAGTTAAGGAGAGT	CCTGCAGGTGGTTCCTGAAACTAATTCAATCTGTGTGTGAATCCATTAAGTCTTAACTTAAGGAGAGT
R01665	CCTGCAGGTTCTTTTGGCCAGATTCGCCAGAGACGGCTGTACTTGTAACATCTCTCGGTGTAAACGCT	CCTGCAGGTTCTTCTGGCCAGATTCGCCAGAGACGGCTGTACTTGTAACATCTCTCGGTGTAAACGCT
R01689	CCTGCAGGATCTAGTTTCGTCTTATCTTGATTATTGTCCAGTCTTGTGGTCACGTGCTGCACGGAAAG	CCTGCAGGATCTAGTTTTGTCTTATCTTGATTATTGTCCAGTCTTGTGGTCACGTGCTGCACGGAAAG
R01693	CCTGCAGGGCAGCAAGATTGGACAGGAGGCGCTCATGGTACAGTTTCTCCAGCTGCAGGAACTGCACC	CCTGCAGGGCAGCAAGATTGGACAGGAGGCGCTCATGGTACAGTTTCTCCAGCTGCAAGAACTGCACC
R01698	CCTGCAGGGAGGGAGGAGCATAGGGGCTAGTCGCATTAGAAGGGGTGGGTGATGAGGAAATGTTGGAT	CCTGCAGGGAGGGAGGAGCATAGGGGCTAGTCGCATTAGAAGGGGTGGGAGATGAGGAAATGTTGGAT
R01707	CCTGCAGGGTCTACACTGAGGATGGGCCCAACCCAGAGACACCCCAACATGTGCAGACACGAACAGGC	CCTGCAGGGTCTACACTGAGGATGGGCCCACCCCAGAGACACCCCAACATGTGCAGACACGAACAGGC
R01715	CCTGCAGGAGGAAATGTGTTTATGGAGATATAGAAAGAATGAGCACAGATCTTTCTAACCCTTCAGGA	CCTGCAGGAGGAAATGTGTTTATAGAGATATAGAAAGAATGAGCACAGATCTTTCTAACCCTTCAGGA
R01719	CCTGCAGGACACAGTGTGGACTTTGTACTGACCCAGAGTCAGATATCTGTATCGTGTTTAGTGTTGCA	CCTGCAGGACACAGTGTGGACTTTGTACTGACCCAGAGTCAGATATTTGTATCGTGTTTAGTGTTGCA
R01748	CCTGCAGGGATTGAAGAGCTGTGGTGTAGGGTCTGGCATCATGCGTACAGGCCTTGGCCAGTTTGTGT	CCTGCAGGGATTGAAGAGCTGTGGTGTAGGGTCTGGCATCATGCATACAGGCCTTGGCCAGTTTGTGT
R01774	CCTGCAGGTAGGACCAGCATGTACTGGCAGAAGCACGTGTTCAATCATAAGCATCATTTGGCATCTGC	CCTGCAGGTAGGACCAGCATGTACTGGCAGAAGCACGTGTTCAATCATAAACATCATTTGGCATCTGC
R01784	CCTGCAGGAGAATACAGTGAGAAGGTAACTAATAGAGAGTTGAACTTTGACCTTCAGGGTCACCCTCT	CCTGCAGGAGAATACAGTGAGAAGGTAACTAATAGAGAGTTGAACTTTGACCTTCAGGGTCACCCTCG
R01786	CCTGCAGGAGCGGGTCACTGCTTTGATCTTTGCAGAGAACGACAGGGTGTTGCCCAGGGTCACGCAAA	CCTGCAGGAGCGGGTCACTGCTTTGACCTTTGCAGAGAACGACAGGGTGTTGCCCAGGGTCACGCAAA
R01790	CCTGCAGGGTGAGTAATAACACACACATTACTCGTGTGACTTTTAATTGGGAAACAATTTACATTCAC	CCTGCAGGGTGAGTAATAACACACACATTACTCGTGTGACTTTTAATTTGGAAACAATTTACATTCAC
R01794	CCTGCAGGCCATGTAAGAGCTATTTGACCAAGAAAGAGAGTGATGGTGCTGCATCAGATGACCTGGTC	CCTGCAGGCCGTGTAAGAGCTATTTGACCAAGAAAGAGAGTGATGGTGCTGCATCAGATGACCTGGTC
R01800	CCTGCAGGGAGCCACCATTTTGAGGCATGAAGAGTTACTGCAGGATCTTGTGGAAGGACTTCGTTCCC	CCTGCAGGGAGCCACCATTTTGAGGCATGAAGAGTTACTGCAGGATCTTGTGGAAGGACTTTGTTCCC
R01806	CCTGCAGGGCAGATAGTTTGCCCAACAAACAGTTCTTGTGCTGACGTTGTTTCCAGAGGCAGTTTGGA	CCTGCAGGGCAGATAGTTTGCCCAACGAACAGTTCTTGTGCTGACGTTGTTTCCAGAGGCAGTTTGGA
R01817	CCTGCAGGTATTTCAACCAGTTTACCAACATGAGTTTATAGTCATCACAATGATTTACTGATAACTGT	CCTGCAGGTATTTCAACCAGTTTACCAACATGAGTTTATAGTCATCACAATGATTTACTGATAACTCT
R01824	CCTGCAGGACGTGGCACATGGGTTCTTCGGGGGAGCAGGAGAAGATGAGGATGTCATCAATGTAGACA	CCTGCAGGACGTGGCACATGGGTTCTTGGGGGGAGCAGGAGAAGATGAGGATGTCATCAATGTAGACA
R01836	CCTGCAGGAAATGCACAATAAACACAATGCGGTTCATAGTCCGGTAAAAATAAATTCACTGAAATGGC	CCTGCAGGAAATGCACAATAAACACAATGCGGTTCATAGTCCGATAAAAATAAATTCACTGAAATGGC
R01847	CCTGCAGGCTCATCCTCACATGAACCTCCAGCGTGACAATGCCACCAGTCACACTGCTCGTTCTGTGC	CCTGCAGGCTCATCCTGACATGAACCTCCAGCGTGACAATGCCACCAGTCACACTGCTCGTTCTGTGC
R01865	CCTGCAGGGAACAGACTCCCTACCAACCAATATCGCAGACCTGTCGAAGGATACATTCTGAAGAGTAA	CCTGCAGGGAACAGACTCCCTACCAACCAATATCGCAGACCTGTCGAAGGATACATTCTGAAGTGTAA
R01876	CCTGCAGGTTTAAGTGTTGGAGTCCGTTGCTAGATAATAGAAAATCTGTAAAGTCTTTGGTTATTGTA	CCTGCAGGTTTAAGTGTTGGAGTCCGTTGCTAGATAATAGAACATCTGTAAAGTCTTTGGTTATTGTA
R01882	CCTGCAGGATCCTCTGCAGACCAGCGGATGTCTCTGAGGAGACGCACGTGCACACACACACCCTTAAG	CCTGCAGGATCCTCTGCAGACCAGCGGATGTCTCTGAGGAGACGCACGTGCATACACACACCCTTAAG
R01889	CCTGCAGGACAGTTACCGCCTGGCCAGCGATATTGAGCCTGCCATCATCCTGTAGTTCAAGCTCCAGC	CCTGCAGGACGGTTACCGCCTGGCCAGCGATATTGAGCCTGCCATCATCCTGTAGTTCAAGCTCCAGC
R01890	CCTGCAGGCTGTTCTCATCACATAGACTATTCAACAAACTCCAAGCCACTGTTCAGCAGACCTGTGTC	CCTGCAGGCTGTTCTCATCACATAGACAATTCAACAAACTCCAAGCCACTGTTCAGCAGACCTGTGTC
R01914	CCTGCAGGGGGCCTTTCTCTACAAAACCGACTGAGGCCTGTGGAACGACACTGAGGGAACCTGAGAGA	CCTGCAGGGGGCCTCTCTCTACAAAACCGACTGAGGCCTGTGGAACGACACTGAGGGAACCTGAGAGA
R01921	CCTGCAGGTTTTTCCCTTCCGAACCCACTCTGGATAAAGCAGCCCCTCTTCATTGTTGATTCCACTCT	CCTGCAGGTTTTTCCCTTCCGAACCCACTCTGGATAAAGCAGCCCCTTTTCATTGTTGATTCCACTCT
R01944	CCTGCAGGGTTGAAATGTGCTATCCCCTTTGTTTTTCTGCTGGTGCTATCATCAGATAACAGCTTCTT	CCTGCAGGGTTGAAATGTGCTATCCCCTTTGTTTTTCTGCTGGTGCTATCATCAGATAATAGCTTCTT
R01951	CCTGCAGGATTGTCTGAGACCAGCCACCCGGGCAGCTGATGAAACCGTGGGTTTGCACAACCAAAGTA	CCTGCAGGATTGTCTGAGACCAGCCACCCGGGCAGCTGTTGAAACCGTGGGTTTGCACAACCAAAGTA
R01952	CCTGCAGGAAGGGTACTACATGAGGGAGGAAGATGTCTTTCATGTAAGGCATAGCGTTGAGATTGCCT	CCTGCAGGAAGGGTACTACATGAGGGAGGAAGATGTCTTCCATGTAAGGCATAGCGTTGAGATTGCCT
R01953	CCTGCAGGCCTATTCACATGCATGCCTGCAAGTGCCTGATTTCCAGCCAGCCCTGATAAACAAAACGT	CCTGCAGGCCTATTCACATGCATGCCTGCAAGTGCCTGATTTCCAGCTAGCCCTGATAAACAAAACGT
R01960	CCTGCAGGGGAGAACCCAGTTCAGCCTACAACAGACTGATCACTGAGCAGCACAAACTGAATGACCGC	CCTGCAGGGGAGAACCCAGTTCAGCCTACAACAGACTGACCACTGAGCAGCACAAACTGAATGACCGC
R01962	CCTGCAGGACCTACCCTCTGCTCCTTGGACTGCACTCCGATCCAAGATGGAGAAACACCTTCAGGTCA	CCTGCAGGACCTACCCTCTGCTCCTTGGCCTGCACTCCGATCCAAGATGGAGAAACACCTTCAGGTCA
R01971	CCTGCAGGTATACAAAGCCTCGGTTGTAGCGCTGGGTCTTCAATGAGGAGATGTAGGGGTCCTTCACC	CCTGCAGGTATACAAAGCCTCTGTTGTAGCGCTGGGTCTTCAATGAGGAGATGTAGGGGTCCTTCACC
R02001	CCTGCAGGCTGCAATGTTATTTGTTGGCTTTTGTATAATTTTAATTTAGATTTAGATAGAATATAGAT	CCTGCAGGCTGCAATGTTATTTGTTGGCTTTTGTATAATTTTCATTTAGATTTAGATAGAATATAGAT
R02048	CCTGCAGGCTAAAAGGTGCTCAACAAAGCCAAAATGACAGCAAGCTGTGTCTGAGAACACTAATGAAG	CCTGCAGGCTAAAAGGTGCTCAACAAAACCAAAATGACAGCAAGCTGTGTCTGAGAACACTAATGAAG
R02063	CCTGCAGGCAAATGGAGAATGAGCAGCGTGCCACAGTTCTGCAACAGGAAAGAGAGTTCTACTCCTGT	CCTGCAGGCAAACGGAGAATGAGCAGCGTGCCACAGTTCTGCAACAGGAAAGAGAGTTCTACTCCTGT
R02076	CCTGCAGGCTGACTTCGGTCATCAGTAGATGAGACAAGCGATGAGACAAGATTGTAATAACCAAATTA	CCTGCAGGCTGACTTCGGTCATCAGTTGATGAGACAAGCGATGAGACAAGATTGTAATAACCAAATTA
R02078	CCTGCAGGCTGGAGATGTGAAGGACATCGAGGGTGGTGAGGTCTACGGAGGCTATATCAGCCCCACAC	CCTGCAGGCTGGAGATGTGAAGGACATCGAGGGTGGTGAGGTCTATGGAGGCTATATCAGCCCCACAC
R02079	CCTGCAGGACTGTTGAGCTAACGTAGGCTAATGCGATTAGCATGCGGTTCTAAGTAACAAGACCATTT	CCTGCAGGACTGTTGAGCTAACGTAGGCTAATGCGATTAGCATGTGGTTCTAAGTAACAAGACCATTT
R02094	CCTGCAGGTTTGCAAAGAAATGATTTGAAAGTGCATCTCATAAAATAATAGTAATACATATTTCAACA	CCTGCAGGTTTGCAAAGAAATGATTTGAAAGTGCATCTTATAAAATAATAGTAATACATATTTCAACA
R02108	CCTGCAGGCTGGATGGTGAGGAGAGCAACCTAGGTCATGTTCATTGGGGCACGCAACGTTAAACATTT	CCTGCAGGCTGGATGGTGAGGAGAGCAACCTAGGTCATGTTCATTGGGGCACGCAACGTAAAACATTT
R02109	CCTGCAGGAGCGAGAAAGAGCGAGATAATCTAGAGCCTACATGGGGAGAAGGGGGCGGGAGAGGGGTA	CCTGCAGGAGCGAGAAAGAGCGAGAGAATCTAGAGCCTACATGGGGAGAAGGGGGCGGGAGAGGGGTA
R02114	CCTGCAGGTGATATTCCGCTGAAACTAGGTTATTTTGTGGATCACATGTAAAAATATATATATTTTTT	CCTGCAGGTGATATTCCGCTGAAACTAGGTTATTTTGTGGATCACATGTAAAAATATATATATATTTT
R02116	CCTGCAGGTCGAGGAGGACAAGGTCAACATGTTGAACAAGGCCAAGATCAAGCTGGAGCAGCAAGTGG	CCTGCAGGTCGAGGAGGACAAGGTCAACATGTTGAACAAGGCCAAGATCAAGTTGGAGCAGCAAGTGG
R02145	CCTGCAGGATGGGAGAACAGCAGTACTCAGTCTGACTACTCCTTCAAGTGTTGTGTGATAGAGCCAGG	CCTGCAGGATGGGAGAACAGCAGTACTCAGTCTGACTACTCCTTCAAGTGTTGTGTGATAGAGTCAGG
R02153	CCTGCAGGAAGTAGTAGCACCGCTCCACCTGAAGGGAGGATGGAGAGAGTGCAGAAAGGGGACATGAT	CCTGCAGGAAGTAGTAGCACCGCTCCACCTGAAGGGAGGATGGAGAGAGTGCAGAAAGGGAACATGAT
R02158	CCTGCAGGGGAAACCGATTTAGACTAATTCAGACCATGAGGAATACAAGAACACACATCTGCAGGGTG	CCTGCAGGGGAAACCGATTTAGACTAATTCAGACCATGAAGAATACAAGAACACACATCTGCAGGGTG
R02168	CCTGCAGGTGACACTTCCTTCATTCAACCTCCTGTCTGGCTGTGCTCACTCTCACTTTCTCCTTTCTC	CCTGCAGGTGACACTTCCTTCATTCAACCTGCTGTCTGGCTGTGCTCACTCTCACTTTCTCCTTTCTC
R02176	CCTGCAGGACCTGAGGGGCCCTCTGGGCCACCAGGTCCTCCTGGGGTAGGACAGCCAGGAGGTGAAGG	CCTGCAGGACCTGAGGGACCCTCTGGGCCACCAGGTCCTCCTGGGGTAGGACAGCCAGGAGGTGAAGG
R02195	CCTGCAGGAATTTCAAGGAATGACCACGTCGGTCCCTGTCTTAATAAACCACAAAATGACCCGGTCCC	CCTGCAGGAATTTCAAGGAATGACCAAGTCGGTCCCTGTCTTAATAAACCACAAAATGACCCGGTCCC
R02206	CCTGCAGGACAGGGTCAGTTTTTCCAGAGCGGGTTACACAAACAACCTCTATGTAGGAAGATGACATG	CCTGCAGGACAGGGTCAGTTTTTCCAGAGCGGGTTACACAAACAACCTCTATGTAGGAACATGACATG
R02214	CCTGCAGGCTGCAATGTTTTCATTTGTTGGCTTTATGTAAGCTATTTTCATAGTTGGCAATAGAAGAT	CCTGCAGGCTGCAATGTTTTCATTTGTTGGCTTTATGTAAGCTATTTTCATAGTTGGCAATAGAAGTT
R02226	CCTGCAGGTGTCATGTTCGGATGTACTGATCCTGTACAGGTGTTGTTACACATGGACTGCCACTGCGA	CCTGCAGGTGTCATGTTCGGATGTACTGATCCTGTACAGGTGTTGTTGCACATGGACTGCCACTGCGA
R02229	CCTGCAGGACAGGAAGTGGTGTTCAGGTGAATCATGACCTCAGCCTCTCTTATTTCACCAAGCCAGCA	CCTGCAGGACAGGAAGTGGTGTTCAGGTGAATCATAACCTCAGCCTCTCTTATTTCACCAAGCCAGCA
R02246	CCTGCAGGTAATGACCACCGCTCTTGAGGAAAAGGTTGAATCGCTTACCTCCAAACTAGCTGATTTGG	CCTGCAGGTAATGACCACCGCTCTTGAGGAAAAGGTTGAATCGCTTCCCTCCAAACTAGCTGATTTGG
R02248	CCTGCAGGATCCTCACCTGGACAGAGAGGAGAGGAGGAGACACTCAGCAAATTCATGGACACATCCCA	CCTGCAGGATCCTCACCTGGACAGAGAGGAGAGGAGGAGACACTCAGCGAATTCATGGACACATCCCA
R02259	CCTGCAGGCTGCTGATGAGCTGGTTGCTGATGGGCTGGTCCTGTCAGACTCCGAGTTGAAAAAGACAT	CCTGCAGGCTGCTGATGAGCTGGTTGCTTATGGGCTGGTCCTGTCAGACTCCGAGTTGAAAAAGACAT
R02269	CCTGCAGGAGAGGCAAGAAAACCCCTGGGAGTCAGACCCAGAGTGGTCCAGGATTAAGGCAGCAGTTT	CCTGCAGGAGAGGCAAGAAAACCCCTGGGAGTCAGATCCAGAGTGGTCCAGGATTAAGGCAGCAGTTT
R02295	CCTGCAGGGCAGCAGGACGCGGTTAACAGGTGCATTCTGACACACCACACAATCTTTGCCTTTTCCCT	CCTGCAGGGCAGCAGGACGCGGTTAACAGGTGCATTCTGACACACCACACAATCTTTGCTTTTTCCCT
R02299	CCTGCAGGTAACATCAGAGCACAACATTCTTCGATATTCTCTCATTGGGCACAGTAAACATATTATTT	CCTGCAGGTAACATCAGAGCACAACATTCTTCGATATTCTCTCATTGGGTACAGTAAACATATTATTT
R02308	CCTGCAGGTTAGATATAGGCTTTGCCAAGCATCTGAGCAGTGAGTCTAAGCTACAGTAGCTACAGCGC	CCTGCAGGTTAGATGTAGGCTTTGCCAAGCATCTGAGCAGTGAGTCTAAGCTACAGTAGCTACAGCGC
R02311	CCTGCAGGGCCAGAAACTGCTTGGTCTGCCTCCTACCCTTCAACCTGTCTGGCTTGGTTGCACCTGCT	CCTGCAGGGCCAGACACTGCTTGGTCTGCCTCCTACCCTTCAACCTGTCTGGCTTGGTTGCACCTGCT
R02312	CCTGCAGGGAGACCTCTATTACGTTCCCAGTCTTTCCAAAACGCCCCAGGTACTGTATTGTAAGGACC	CCTGCAGGGAGACCTCTATTACGCTCCCAGTCTTTCCAAAACGCCCCAGGTACTGTATTGTAAGGACC
R02313	CCTGCAGGAACTTTTCACATCATGTTGACTGATGTACATATCTAGGCTACTAAGCTCTACTTCTCCGA	CCTGCAGGAACTTTTCACATCATGTTGACTGATGTACATATCTAGGCTACTAAGCTCTACTTCTCTGA
R02318	CCTGCAGGTCTTGCCCTCTTTTTCAAAGACGTACCTTGTAAAAAACGAAAATGGATCATGTTACACTA	CCTGCAGGTCTTGCCCTCTTTTTCAAAGACGTACCTTGTAAAAAACGAAAATGGATAATGTTACACTA
R02329	CCTGCAGGAATATCCATCAGTGCTGTTGCCAGTTAATTAAATGTTCATTTCTCAACCATAAGCCACCT	CCTGCAGGAATGTCCATCAGTGCTGTTGCCAGTTAATTAAATGTTCATTTCTCAACCATAAGCCACCT
R02340	CCTGCAGGTTGATTGTGCATACTGTCATGCTAATTAACACACGTTTCAGTTAACGTTAAAGCATTCGC	CCTGCAGGTTGATTGTGCATACTGTTATGCTAATTAACACACGTTTCAGTTAACGTTAAAGCATTCGC
R02344	CCTGCAGGAAGGGTACTACAAGAGGGAGGAGGATATCTTCACTATAACGCACAGCATTGAGATTGCCT	CCTGCAGGAAGGGTACTACAAGAGGGAGGAGGATATCTTCACTATAACGCACAGCATTGAGACTGCCT
R02348	CCTGCAGGAGCTAGGCACCACTTTGATGTTTCCGTTGAACCACGTGGTTTTGCCTCGGGTCACACCAA	CCTGCAGGAGCTAGGCACCACTTTGATGTTTCTGTTGAACCACGTGGTTTTGCCTCGGGTCACACCAA
R02381	CCTGCAGGACGAGAGGGAGAGAGCACACATCAGATAACACACCCTCATAGGTTATAGGGCATGGTTCC	CCTGCAGGACGAGAGGGAGAGAGCACACATCAGATAACACACCCTCAGAGGTTATAGGGCATGGTTCC
R02410	CCTGCAGGCACCCGGACTTGCAAGAAGGTTCTCAGAACGTTTTACTATGGTTCTCTGAAAGTCTTCCT	CCTGCAGGCACCCGGACTTGCAAGGAGGTTCTCAGAACGTTTTACTATGGTTCTCTGAAAGTCTTCCT
R02414	CCTGCAGGCTCATCCTGAAATGACCCTCAAAAGCATGACAATGCCACCAGCCATACTGCTCATTCTGT	CCTGCAGGCTCATCCTGAAATGACCCTCAAAAGCATGACAATGCCACCAGCCATACTGATCATTCTGT
R02416	CCTGCAGGAGGAGAAATATGGATGAAATTGGATGCTCTTCTAGTCCAAGGAATGAGCCACCCCGCACG	CCTGCAGGAGGAGAAATATGGATGAAATTGGATGCTCTTCTAGCCCAAGGAATGAGCCACCCCGCACG
R02418	CCTGCAGGCTTTTCACTTTCACTTTTCCCTGAAGTCAAGAGAAACACTATCTGCGTACTCTCTGTGCC	CCTGCAGGCTTTTCACTTTCACTTCTCCCTGAAGTCAAGAGAAACACTATCTGCGTACTCTCTGTGCC
R02428	CCTGCAGGCACTGACGTTGCACAAGGCCACTCTATTGGAATGTTTTTACATTCATTTTGGTTGAGGGA	CCTGCAGGCACTGACGTTGCACAAGGCCACTCTATTGGAATGTTTTTACATTCATTTTGGTTCAGGGA
R02462	CCTGCAGGAGAACGACCACACGTGTGCACAGCTGGGGGACGGTGGGGCGACGGGGAACGGGCAATGTG	CCTGCAGGAGAACGACCACACGTGTGCACAGCTGGGGGACGGTGGGGCAACGGGGAACGGGCAATGTG
R02465	CCTGCAGGACTTTACGGTCAATTTAACCAAGTAAGCCATGCGCCATGCTAGGGGAGGAATGCCATGTT	CCTGCAGGACTTTACGGTCAATTTAACCAAGTAAGCCATGCGCCATGCTAGGGGAGGAATGCCATCTT
R02475	CCTGCAGGAGAGAACAAGAAAGAATGACATTGATTATCATTGATAATGTCATTATTTCTATTAGTAAT	CCTGCAGGAGAGTACAAGAAAGAATGACATTGATTATCATTGATAATGTCATTATTTCTATTAGTAAT
R02490	CCTGCAGGGTTAAAATACAGTATGTTACCCTCTTTGTTTACTGGTTGTGCTATCATCAGATAATAGCT	CCTGCAGGGTTAAAATACAGTATGTTATCCTCTTTGTTTACTGGTTGTGCTATCATCAGATAATAGCT
R02513	CCTGCAGGACTTGTTTTTGGAATGTGGTCATCAAAAAAGCAGAGCATCTCCTTAAGCAGAGCATCTCT	CCTGCAGGACTTGTTTTTGGAATGTGGTCATCAAAAATGCAGAGCATCTCCTTAAGCAGAGCATCTCT
R02526	CCTGCAGGGAAGAAGAATGGACGAGGAGGAGAGGAGAGAGAATGAGGTATATAGTTTAGTACACACAC	CCTGCAGGGAAGAAGAATGGATGAGGAGGAGAGGAGAGAGAATGAGGTATATAGTTTAGTACACACAC
R02537	CCTGCAGGATTGTCTGAAACCAGCCACCCGGACAGCTGACAAAACTTTGTGTTTGCACAACCAAAGTA	CCTGCAGGATCGTCTGAAACCAGCCACCCGGACAGCTGACAAAACTTTGTGTTTGCACAACCAAAGTA
R02580	CCTGCAGGCCGGCAGTCTGATGAACAGTGATGACTTCCATGCAGGTTTCTGTAGAGATGAACTGACGC	CCTGCAGGCCGGCAGTCTGATGAACAGTGATGTCTTCCATGCAGGTTTCTGTAGAGATGAACTGACGC
R02587	CCTGCAGGTACACTTGTGTTGTCCCATGCGCACAGTCTGGAGTGTGGTTTAAAGAGAGAACATTGCAC	CCTGCAGGTACACTTGTGTTGTCCCATGCGCACAGTCTGGAGTGTGGTTTAAAGAGAGAACATTGCGC
R02591	CCTGCAGGCCGGGGGGTTCTCCAAACGCAATTCGCTGGTAGGAGAGAGAGCAAATAAGACATACATAC	CCTGCAGGCCGGGGGGTTCTCCAAACGCAATTCGCTGGTAGGAGAGAGAGCGAATAAGACATACATAC
R02593	CCTGCAGGAACCTAACTGCCCATCTGAAACATTTGGATTTTAATTTGTAAGGACAGCAGGTGCAGGCA	CCTGCAGGAACCTAACTGCCCATCTGAAACATTTGGATTTTAATTTGTAAGGACAGCAGGTGCAGGCG
R02596	CCTGCAGGCATCCGGACCACCACAAGGAGTCGCTAGAGTGCAATGAGCCAAGTAAAGCCCCCCCGGCC	CCTGCAGGCATCCGGACCACCACAAGGAGTCGCTAGAGTGCGATGAGCCAAGTAAAGCCCCCCCGGCC
R02603	CCTGCAGGTTACTTCCCTAGTTTGTTTCCCACATGAGAATCAGCTGCAGGGAACACTGAGGCATTATG	CCTGCAGGTTGCTTCCCTAGTTTGTTTCCCACATGAGAATCAGCTGCAGGGAACACTGAGGCATTATG
R02615	CCTGCAGGTAAACATGTTTAAACTTAATCAATGGTTGTAGAGCAAAGAGTAAAAAATCATGTTGAACT	CCTGCAGGTAAACATGTTTAAACTTAATCAATGGTTGTAGAGCAAAGAGTAAAAGATCATGTTGAACT
R02616	CCTGCAGGCCACAGAAAGAAATACCAGAGAATCTTAGAGAGAGAGAGGGAGAGAGAGAGAAACAAATA	CCTGCAGGCCACAGAAATAAATACCAGAGAATCTTAGAGAGAGAGAGGGAGAGAGAGAGAAACAAATA
R02625	CCTGCAGGAAGGGTACCACAAGGGAGGATGTCTTCCCTGTAACGCACAGTGCTGAGATTGCCTGCAAT	CCTGCAGGAAGGGTACCACAAGGGAGGATGCCTTCCCTGTAACGCACAGTGCTGAGATTGCCTGCAAT
R02653	CCTGCAGGGACATCCAGAAGGTGTTGAGGGAGGACCAGAAGAGGCTGACACTGATGCAGAGGAATCAG	CCTGCAGGGACATCCAGAAGGTGTTGAGGGAGGACCAGAAGAGGCTGACACTGATGCAGAAGAATCAG
R02661	CCTGCAGGCTCCTTGACAGCACTGAAGCACCACAAAGATGATGTCCAGATGGTGAAGACGGGGATGGA	CCTGCAGGCTCCTTGACAGCACTGAAGCACCACAAAGATGATGTCCAGATGGTGAAGATGGGGATGGA
R02674	CCTGCAGGGGGGGAAAGATGTGAGGAATGTGGAAAGTTGAATCACTTTCAAAAATGTTGTAGATCAAA	CCTGCAGGGGGGGAAAGATGTGAAGAATGTGGAAAGTTGAATCACTTTCAAAAATGTTGTAGATCAAA
R02677	CCTGCAGGCTGTTCCACATTACAATTACGAAAGCAAATGATCATCAATTAAACAACATCTGTTTCCAT	CCTGCAGGCTGTTCCACATTACAATTACGAAAGCAAATGATCATCAATTAAACGACATCTGTTTCCAT
R02684	CCTGCAGGCTGTGTTCACTTGGCCCGGCACATTCTTTCACACCTCTCAGTGTGTGAGGAGAGCTGTGT	CCTGCAGGCTGTGATCACTTGGCCCGGCACATTCTTTCACACCTCTCAGTGTGTGAGGAGAGCTGTGT
R02696	CCTGCAGGATGACGTTTGTCCTGAATCTTGCCCTGGAGGCAGAACTGAGCCATTTCTGCTAGATGGGT	CCTGCAGGATGACGTTTGTCCTGAATCTTGCCCTGGAGGCAGATCTGAGCCATTTCTGCTAGATGGGT
R02702	CCTGCAGGCCCAACAGATATCCTCCAGCTTCATAGACATGAGTCTAATGATGTGAATCAAGAGACTGG	CCTGCAGGCCCAACAGATATCCTCCAGCTTCATAGACATGAGTCTAATGATGTGAATCAAGAGACTGA
R02712	CCTGCAGGTGGCAGCACCATCCAACACTCCTCTGGGCCCAGTTTTTCAAACGTTATCTATCTGGATTT	CCTGCAGGTGGCAGCACCATCCAACACTCCTCTGGGCCCAGTTTTTCAAACGTTATTTATCTGGATTT
R02713	CCTGCAGGAAAATAAATTGACTAACAGAAGTGTAATCTAGTAATCTAGAGTTCATACCGTCAGATTAT	CCTGCAGGAAAATAAATTGACTAACAGAAGTGTAATCTAGTAATCTAGAGTTCATACCGTCAGATGAT
R02723	CCTGCAGGGAGATTAGGTATTTTGCCAACATCTACTTAGGCATATAAAAACTATTTTGTTTTTCACAA	CCTGCAGGGAGATGAGGTATTTTGCCAACATCTACTTAGGCATATAAAAACTATTTTGTTTTTCACAA
R02738	CCTGCAGGCTGAGCTGTAGGTCTCTCAGGGATTCCCTATTCTGGTCTCTGTGTGTGAAGCTGATTCCT	CCTGCAGGCTGAGCTGTAGGTCTCTCAGGGATTCCCTCTTCTGGTCTCTGTGTGTGAAGCTGATTCCT
R02753	CCTGCAGGTGCCTCGGCCTGCTACAAGGAGTCGCTAGAGCGCAATGAATAAAGTAAAGCCCCCTCGGC	CCTGCAGGTGCCTCGGCCTGCTACAAGGAGTCGCTAGAGCGCGATGAATAAAGTAAAGCCCCCTCGGC
R02754	CCTGCAGGGAAGTCAAGTGCAGCCTATGGAGTTAAAAAGCCAGAGAGCCGAAGTGAACTTTAACCCCA	CCTGCAGGGAAGTCAAGTGCAGCCTATGGAGTTAAAAAGCCAGAGAGCAGAAGTGAACTTTAACCCCA
R02758	CCTGCAGGGAGAGGCTATGGTGAGGGATGGACAGAGTTAGTCCTCCCATCCGTGTCTGATACATTATA	CCTGCAGGGAGAGGCTATGGTGAGGGATGGACAGGGTTAGTCCTCCCATCCGTGTCTGATACATTATA
R02766	CCTGCAGGCTCAAAGCTCAGAGCTATCCATGTAGTCCTGCCCTGTTGAAGATGGACAACACTGCTGGT	CCTGCAGGCTCAGAGCTCAGAGCTATCCATGTAGTCCTGCCCTGTTGAAGATGGACAACACTGCTGGT
R02767	CCTGCAGGTGTACTGTTGCCAAAATCTAATGCTTCTTTCTTGATTGACCTGTTGGGACAGCAGTGTAA	CCTGCAGGTGTACTGTTGCCCAAATCTAATGCTTCTTTCTTGATTGACCTGTTGGGACAGCAGTGTAA
R02784	CCTGCAGGTGAGTCAACAATCGATGAATCTTCAAATAATGGTTGTTTTCATGATTGTTATTTTTCTGT	CCTGCAGGTGAGTCAGCAATCGATGAATCTTCAAATAATGGTTGTTTTCATGATTGTTATTTTTCTGT
R02795	CCTGCAGGAAGCACTAGGTGGAAGCAGAAAACTGTCATAACAACAGATGCCACAGAATACTGAGTCAT	CCTGCAGGAAACACTAGGTGGAAGCAGAAAACTGTCATAACAACAGATGCCACAGAATACTGAGTCAT
R02804	CCTGCAGGCTTTGGTAACGGGCCATGTCAGTGGCACTGTATTGTCTTCAAAGTGAGCAAAGAAGTTGT	CCTGCAGGCTTTGGTAACGGGCCATGTCAGTGGCACTGTATTGTCTTCAAAGCGAGCAAAGAAGTTGT
R02806	CCTGCAGGAGCTTTGTTTCATGTGGTTGAGTGGGGGGAAACAGCTGCGGGCAAGGTTCTGACACATTG	CCTGCAGGAGCTTTGTTTCATGTGGTTGAGTGGGGGGAAAAAGCTGCGGGCAAGGTTCTGACACATTG
R02818	CCTGCAGGTGAAGAAGCCGGATGTGGAAGTCCTGAGCTGGCGTGGTTGTGCGTGGTCTGAGGTTGTGA	CCTGCAGGTGAAGAAGCCGGATGTGGAAGTCCTGAGCTGGCATGGTTGTGCGTGGTCTGAGGTTGTGA
R02820	CCTGCAGGCACAGGAGTTAATCCAACTGTATATCCCACCTTGAGCGTCAAGACAAGTTTACTTGCAAT	CCTGCAGGCACAGGAGTTAATCCAACTGTATATCCCACCTTGAGCGTCAAGACAAGTTGACTTGCAAT
R02835	CCTGCAGGAATGCGCATTCACTGCCGAGGGCAATTAGCCACGCTGCCTGTTAGCTCCTCCAACACTGC	CCTGCAGGAATGCGCATTCACTGCCGAGGGCGATTAGCCACGCTGCCTGTTAGCTCCTCCAACACTGC
R02873	CCTGCAGGGAGGAGGTGAGATCCCTGGTGGAGAGGGGCCAGGAAAATAACCTCTCCCTCAACGTCAAC	CCTGCAGGGAGGAGGTGAGATCCCTGGTGGAGCGGGGCCAGGAAAATAACCTCTCCCTCAACGTCAAC
R02882	CCTGCAGGAGGCCTCTTGCCTTTTGCCTTTTGCCTTTTGCCTTAGGCTAACCAACGTAGCCAGGTGCA	CCTGCAGGAGGCCTCTTGCCTTTTTCCTTTTGCCTTTTGCCTTAGGCTAACCAACGTAGCCAGGTGCA
R02902	CCTGCAGGCAGCGTCAGAGGAAACCCATTGTCGTATGCTGCCTACTGTCACTTTATGAATGTGACTTG	CCTGCAGGCAGCGTCAGAGGAAACCCATTGTCGTATGCTGCCTACTGTCACTTCATGAATGTGACTTG
R02925	CCTGCAGGTAGCGTTTTCCTGGCATCCGCCAAAACTAGATTAATCTGTCATACTGCCAGATGGTGAAG	CCTGCAGGTAGCGTTTTCCTGGCATCCGCCAAAACTAGATTAATCTGTCATACTGCCAGAGGGTGAAG
R02927	CCTGCAGGATTCTGGGTATTTCTACGTCAGCAGGTAGGAGACCGCAGGACTGTAATTGACTGGACACA	CCTGCAGGATTCTGGGTATTTCTACGTCAGCAGGTAGGAGACTGCAGGACTGTAATTGACTGGACACA
R02930	CCTGCAGGACCGGAGCAGACCCAAAAACTACCATCCCTCACCTGAACAAGATGACCGGGATGAACCCA	CCTGCAGGACCGGAGCAGACCAAAAAACTACCATCCCTCACCTGAACAAGATGACCGGGATGAACCCA
R02959	CCTGCAGGTGTAGGTTATAATGCATTGTTAGACTTGTCATACGCATATTGTCTTATTATCATTTCCAT	CCTGCAGGTGTAGGTTATAATGCATTGTGAGACTTGTCATACGCATATTGTCTTATTATCATTTCCAT
R02962	CCTGCAGGCTTCTGGCCCGCCTCAAGGAGTCACTAGAGCTTGATGAGCCAAGTAAAGCCCCCTGGGCC	CCTGCAGGCTTCTGGCCCGCCTCAAGGAGTCACTAGAGCTTTATGAGCCAAGTAAAGCCCCCTGGGCC
R02967	CCTGCAGGTACCACATAGAAAACAGGATTTTAATTACAATGCATTGGGTTGTAGGAAGGTGACCTGAT	CCTGCAGGTACCACATAGAAAACAGGATTTTAATTACAATGCATTGAGTTGTAGGAAGGTGACCTGAT
R02971	CCTGCAGGATTACTTTCCTGCTGTAGCAAACTGGCTCAAATGAAGATCCTATATCTGTAAATGGACCT	CCTGCAGGATTATTTTCCTGCTGTAGCAAACTGGCTCAAATGAAGATCCTATATCTGTAAATGGACCT
R02990	CCTGCAGGCTGTGTATGGACTATTTGACCAAGAAGGAGAGTGATGGAGTTCTGCATCAGATGACATGG	CCTGCAGGCTGTGTATGGACTATTTGACCAAGAAGGAGAGTGATGGAGTTCTGCATCAGATGATATGG
R02992	CCTGCAGGCGTTTGCTCCAACCCTAGCTAGCACACCTGATTCTACTAACTGCTAACGAGGACATTGAT	CCTGCAGGCTTTTGCTCCAACCCTAGCTAGCACACCTGATTCTACTAACTGCTAACGAGGACATTGAT
R02994	CCTGCAGGAAGAGATCTGCAGGGAGGGCCATGGACACCCCGGCTAGAAAGAGACGAGTACTGTGACAA	CCTGCAGGAAGAGATCTGCAGGGAGGGCCATGGACACCCCGGCTAGAAAGAGACGAGTACTATGACAA
R02995	CCTGCAGGACGACATAATGGCATGGTCCACGGATGTGTGTGCATGCTAGCAAATGTCAGTTTTGTCCG	CCTGCAGGACGACATAATGGCATGGTCCACGGATGTGTGTGCATGCTTGCAAATGTCAGTTTTGTCCG
R03013	CCTGCAGGCTCATCCTGACATCACCCACCAGCATGACAATGACACCAGTCAAACTGCTCGTTCTGTGC	CCTGCAGGCTCATCCTGACATCACCCACCAGCATGACAATGCCACCAGTCAAACTGCTCGTTCTGTGC
R03015	CCTGCAGGCTCCGCAACTGAGATAGGAGTCAATCAAGACAGGTGCACTAAATGGGGTCAGCCCTACTG	CCTGCAGGCTCCACAACTGAGATAGGAGTCAATCAAGACAGGTGCACTAAATGGGGTCAGCCCTACTG
R03044	CCTGCAGGCACCTGGACCGCCACAAGGAGTCGCTAGATTATGATGAGCCAAGTAAAGCCTCCCAGGCC	CCTGCAGGCACCTGGACCGCCACAAGGAGTCGCTAGATTATGATGTGCCAAGTAAAGCCTCCCAGGCC
R03052	CCTGCAGGGAGGGAGCAGGTACATTAGAACGACAGTCATATTAACACACATCAAAACCTAACACATAC	CCTGCAGGGAGGGAGCAGGTACATTAGAACGACAGTCATATTAACACACATCAAAAACTAACACATAC
R03067	CCTGCAGGATGAGGGTGAACTGAGAGCTGAACAGCTGGTCATTAACTCTGATGGCCAGGTAGACAAGC	CCTGCAGGATGAGGGTGAACTGAGAGCTGAACAGCTGGTCATTAACTCTGATGGCCAGGTAGACGAGC
R03077	CCTGCAGGTGGTCACTGAGTCTGAGGTGCTAAAAGAGCTTCTTAAACTTGACCCCCAAAAAACATCTG	CCTGCAGGTGGTCAATGAGTCTGAGGTGCTAAAAGAGCTTCTTAAACTTGACCCCCAAAAAACATCTG
R03093	CCTGCAGGGGATAGATGACAACAATGTTAAGCTTGAGTGGACAAGTGACAGTGACAGCATGGAATTCA	CCTGCAGGGGATAGATGACAACAATGTTAAGCTTGAGTGGACGAGTGACAGTGACAGCATGGAATTCA
R03098	CCTGCAGGTTTGACTTTCTCTGTAACCTGTTATAATCATCTTAGTATACGTTTATAACTGTCTACTTT	CCTGCAGGTTTGACTTTCTCTGTAACCTGTTATAATCATCTTATTATACGTTTATAACTGTCTACTTT
R03099	CCTGCAGGGTGTGCTGCAGCTCTCTCAGGTTCTCTGACAGCAGCTCCACCTCATCCAGCCTCCCGTTG	CCTGCAGGGTGCGCTGCAGCTCTCTCAGGTTCTCTGACAGCAGCTCCACCTCATCCAGCCTCCCGTTG
R03106	CCTGCAGGAAGAAAATGTCCAGATTAAAAATAAATATCCTATAAATCAACATTGGCTATCCATGGCCT	CCTGCAGGAAGAAAATGTCCAGATTAAAAATAAATATCTTATAAATCAACATTGGCTATCCATGGCCT
R03119	CCTGCAGGCTGAGCTCTGACAGGTTGGGCAGTAGCTGTGAGATGGCAGCGATGGCGTCGTCCGCTACG	CCTGCAGGCTGAGCTCTGACAGGTTGGGCAGGAGCTGTGAGATGGCAGCGATGGCGTCGTCCGCTACG
R03121	CCTGCAGGCCAGACAGGGAGGAATATGACTCACGCGCACAAACGCAGGCACGCACGCATTCGTTCAGC	CCTGCAGGCCAGACAGGGAGGAATATGACTCACGCGCACAAACGCAGGCACGCACGCACTCGTTCAGC
R03143	CCTGCAGGCTCTAGTTTAATTGTATCTTGATTATTGTCCAGTCATATGATCAAGTGCTGTAAAGAAAG	CCTGCAGGCTCTAGTTTAATTTTATCTTGATTATTGTCCAGTCATATGATCAAGTGCTGTAAAGAAAG
R03144	CCTGCAGGAAAGCACCCCAACAACATGACGTTGCTACCCCTGTGCTTCACGGTTGGGATGGTGTTCTT	CCTGCAGGAAAGCACCCCAACAGCATGACGTTGCTACCCCTGTGCTTCACGGTTGGGATGGTGTTCTT
R03147	CCTGCAGGAAGGTGAACCTCCGTCCCAGTCTCAAATCTCTGGAAGACAAACAGGTTTCCTCATGAATT	CCTGCAGGAAGGTGAACCTCCGTCCCAGTCTCAAATCTCTGGAAAACAAACAGGTTTCCTCATGAATT
R03154	CCTGCAGGCGGTCACTGAGTCTAAAGTTCTAAAAGAGCTCCTTAAATTTGACCCCAAAATAAACATTT	CCTGCAGGCGGTCACTGAGTCTAAAGTTCTAAAGGAGCTCCTTAAATTTGACCCCAAAATAAACATTT
R03160	CCTGCAGGATGCTTATTTTCATAAACATTCGGCCAACACACAAGTTTCTCAGGCTTGCCTTTCAGGGA	CCTGCAGGATGCTTATTTTCATAAACATTTGGCCAACACACAAGTTTCTCAGGCTTGCCTTTCAGGGA
R03178	CCTGCAGGTCTGCCTCCAGCTCAGACTGAGACAGCTCCATGCCCTGGGGGGTGTTGGGGGGCGTCAGC	CCTGCAGGTCTGCCTCCAGCTCAGACTGAGACAGCTCCATGCCCTGGGGGGTGTTGGGAGGCGTCAGC
R03181	CCTGCAGGGTGATCTTGTTCTTGACCAGCAGGCCGATCTTGATGTCCATCAGGTTCAGGTCATTCTCC	CCTGCAGGGTGATCTTGTTCTTGACCAGCAGCCCGATCTTGATGTCCATCAGGTTCAGGTCATTCTCC
R03199	CCTGCAGGTTCAGAGGTGAAAATGACGGTGAACTACTCAATATCCCTCTCCTTGAGCATCACCACACC	CCTGCAGGTTCAGAGGTGAAAATGACGGTGAACTACTCAATATCCCTCTCCTTGAGCATCACCGCACC
R03200	CCTGCAGGCAGTCACTGAGTCTGAGGTGTTAAAGAACCCCTAAAAACATCTGGTTCACTGCAACCTTA	CCTGCAGGCAGTCACTGAGTCTGAGGTGTTAAAGAACCCCTAAAAACACCTGGTTCACTGCAACCTTA
R03244	CCTGCAGGCGCGACACAAAACGGAGAAATAAAAATATAAAAATCATGCCTTACCTTTGACGAGCGTCT	CCTGCAGGCGCAACACAAAACGGAGAAATAAAAATATAAAAATCATGCCTTACCTTTGACGAGCGTCT
R03247	CCTGCAGGATGAATCCCTGCTTTAATGTTTGCAGAGAAAAACAGGGTGTTGTCCAGGGTCACGCCAAG	CCTGCAGGACGAATCCCTGCTTTAATGTTTGCAGAGAAAAACAGGGTGTTGTCCAGGGTCACGCCAAG
R03254	CCTGCAGGCACAAAATGTGATACGAGCACAACATGTGCTGACAGTGGTAGATACAATCAAAGCAAACA	CCTGCAGGCACAAAATGTGATACGAGCACAAAATGTGCTGACAGTGGTAGATACAATCAAAGCAAACA
R03257	CCTGCAGGTTAGGAGCAGAAAGGGGAGGTGTTTGTGACTGTCTGTGTGTCCTGTCCTCAAAATTTGCA	CCTGCAGGTTAGGAGCAGGAAGGGGAGGTGTTTGTGACTGTCTGTGTGTCCTGTCCTCAAAATTTGCA
R03276	CCTGCAGGTGCCGCCTACACCTCGAAGCAGAGCCTCAGGACAAGTAAAAGACTTGGTGTGTTTTCGCC	CCTGCAGGTGCCGCCTACACCTCGAAGCAGAGCCTCAGGACTAGTAAAAGACTTGGTGTGTTTTCGCC
R03281	CCTGCAGGTGAAGAAGCCAGAAGTGGAGGTCCTGGGCTGGTGTGGTTACACTTGGTCTGTGGTTGTGA	CCTGCAGGTGAAGAAGCCAGAAGTGGAGGTCCTGGGCTGGTGTGGTTACACTTGGTCTGCGGTTGTGA
R03285	CCTGCAGGACATGCTCATAGAGAAGTTTGGGACCATGCCTGAGTTTTTTAGCCGCCTAGGCCTGACAC	CCTGCAGGACATGCTCATAGAGAAGTTTGGGACCATGCCTGAGTTTTTTAGCCGCCTAGGCCTGACTC
R03294	CCTGCAGGCGGTCACTAAGTCTGAGTTGCTAAAGGAGCTCCTTAAACGTGACCCCAAAAAAACATCTG	CCTGCAGGCGGTCACTAAGTCTGATTTGCTAAAGGAGCTCCTTAAACGTGACCCCAAAAAAACATCTG
R03313	CCTGCAGGTTATAAAAATATGGATTAAGTATGTTTGGGAACGGTACTGTGTCAATGTGATGTGAGAGT	CCTGCAGGTTATAAAAATATGGATTAAGTATGTTTGGGAACGGTAATGTGTCAATGTGATGTGAGAGT
R03319	CCTGCAGGCAGCTGACCGGGAGTGCAGTCAGTGTCAGTGTTTGTGAATGACGCACAGCTGAGTGTCAA	CCTGCAGGCAGCTAACCGGGAGTGCAGTCAGTGTCAGTGTTTGTGAATGACGCACAGCTGAGTGTCAA
R03326	CCTGCAGGGGAAGGACAATACACATTTTCGAGGACTGTGAAAAGGACCAGGAAAACAGGTTTCAGATG	CCTGCAGGGGAAGGACAATACACATTTTCGAGGACTGTGAAAAGGACCAGGAAAACAGGTTTCAGACG
R03331	CCTGCAGGTGCGACACAAAGTAAGTGATTTCTATCCAAATCTACTAATAATATGCATATCTTATTTTC	CCTGCAGGCGCGACACAAAGTAAGTGATTTCTATCCAAATCTACTAATAATATGCATATCTTATTTTC
R03332	CCTGCAGGAACTGAGGTGCATTGTCATTGGCATCTTCTACGTAGACGGTGAGCAGACGCCAAGCGGTT	CCTGCAGGAACTGAGGTGGATTGTCATTGGCATCTTCTACGTAGACGGTGAGCAGACGCCAAGCGGTT
R03350	CCTGCAGGCTTGAGGTGTTACTGAGAGATGAAACCCAAGTAATTCGACCATAATTCTCCATACAGTCT	CCTGCAGGCTTGAGGTGTTACTGAGAGATGAAACCCAAGTAATTCGACCAGAATTCTCCATACAGTCT
R03353	CCTGCAGGGTGATCACGACAGACGCATTTTCACTGGGATGACAAGCGCTGTGTGTGGGCTACTCGGAA	CCTGCAGGGTGATCACGACAGACGCATTTTCACTGGGATGACAAGCGCTGTGTGTGAGCTACTCGGAA
R03365	CCTGCAGGTAGCTTGTCTGAGTTTATGGTCATTGAATGATGCCTAGAATGGATTATTCCATTGAATGG	CCTGCAGGTAGCTTGTCTGAGTTTATGGTCATTGAATGATCCCTAGAATGGATTATTCCATTGAATGG
R03367	CCTGCAGGTTCATGCTCTACAACATCCGTACATCACACAGGAAGTGGCACAGGTCCTAATCCAGGCAC	CCTGCAGGTTCATGCTCTACAACATCCGTACATCACACAGGAAGTGGCACAGTTCCTAATCCAGGCAC
R03372	CCTGCAGGGGTGGGGGTAGACAAGTTGATTAACTTGTATGTGGTCATCCTTGTCCCATGGCTATTTCG	CCTGCAGGGGTGGGGATAGACAAGTTGATTAACTTGTATGTGGTCATCCTTGTCCCATGGCTATTTCG
R03376	CCTGCAGGAAGTTAGACGCCCCCGTGGCCTCAGACACCTTTCTGGTGGCCAGCTTACACAGGCGCTCG	CCTGCAGGAAGTTAGACGCCCCCGTGGCCTCAGATACCTTTCTGGTGGCCAGCTTACACAGGCGCTCG
R03386	CCTGCAGGAACATCAGCACAGGTTGCGGAATTGGTGCCTTTGACAGAAGCATGCAAACATGCTGAAGG	CCTGCAGGAACATCAGCACAGGTTGCGGAATTGGTGGCTTTGACAGAAGCATGCAAACATGCTGAAGG
R03393	CCTGCAGGAGGCATTTTGGTTGGCCGTCATTGTGAGTAAGAACTTGCCTAGTTAAATAAAGGTTAACT	CCTGCAGGAGGCATTTTGGTTGGCCGTCATTGTGAGTAAGAACTTGCCTAGTTAAATAAAGGGTAACT
R03397	CCTGCAGGCTGGCCAGGTAACAGCGCATCCGGAACAGGTCGATGTTGAACTTCTCCAGGTTTTGCTCC	CCTGCAGGCTGGCCAGGTAACAGCGCATCCGGAACAGGTCGATGTTGAACTTCTCCAGGTTCTGCTCC
R03409	CCTGCAGGAAGGGTACCTCATGAGTGAGGAGGATGTCTTCCCTGTAACGCGCAACGTTGAGATTGCCT	CCTGCAGGAAGGGTACCTCATGAGTGAGGAGGATGTCTTCCCTGTAACGGGCAACGTTGAGATTGCCT
R03425	CCTGCAGGTTTTATGTGTGTGGCCTGAGATTAGATGTGTTACCGTTGAGTGAATGTGTGACACTGCAT	CCTGCAGGTTTTATGTGTGTGGCCTGAGATTAGATGTGTTACCATTGAGTGAATGTGTGACACTGCAT
R03430	CCTGCAGGAGAGCAAGACACTGGGCAAGGCTCTGGAGAACCTGTCCCGTAGTGAGTACACTAACTAAA	CCTGCAGGAGAGCAAGACACTGGGCAAGGCTCTGGAGAACCTGTCCCGTAGTAAGTACACTAACTAAA
R03442	CCTGCAGGGATTCGTGCTTTTCCGTCTGGGTTCGTTTATTTTCGAGCTGTTCATATTAGTTCCCACGC	CCTGCAGGGATTCGTGCTTTTCCGCCTGGGTTCGTTTATTTTCGAGCTGTTCATATTAGTTCCCACGC
R03444	CCTGCAGGCTCTAATCTGCTTTCATCTTGATTATTGCTCAGTCATTTTGGTCAGGTGCTGCAAAGAAG	CCTGCAGGCTCTAATCTGCTTTCATCTTGAGTATTGCTCAGTCATTTTGGTCAGGTGCTGCAAAGAAG
R03449	CCTGCAGGCTGATCTAGGCGTAGAGCATAGGACACCACGGCACAGAGAAACCAAATAATCCGGGTTTA	CCTGCAGGCTGATCTAGGCGTAGAGCATAGGACACCACGGCACAGAGAAACCAAATAATCTGGGTTTA
R03485	CCTGCAGGTCCCTGAAAATCTCGTCCACAAAGGCTTGGAAGACTGACGAAGCATTCATCAACCTGTAT	CCTGCAGGTCCCTGAAAATCTCGTCCACAAAGGCTTGGAAGACTGACGGAGCATTCATCAACCTGTAT
R03512	CCTGCAGGCTTTTTACGGAGGCCACTGGCCCTGGCAGGGGCAGAGGGTCGGATCTTCTTCCCTTTTCC	CCTGCAGGCTTTTTACGGAGGCCACTGGCCCTGGCAGGGGCAGAGGGTCGGATCTTCGTCCCTTTTCC
R03537	CCTGCAGGCAACTTGTGTAATATGGTAGGAGATAAAGCAGATTGGGTTATTAATTTCACCTGTCACAT	CCTGCAGGCAACTTGTGTAATATGGTAGGAGATAAAGCAGATTGCGTTATTAATTTCACCTGTCACAT
R03547	CCTGCAGGTAAGATTGCTCAGATGTGCGAGTGCCTTTTGAATTAAAAAATAACATGAAATGCACAATG	CCTGCAGGTAAGATTACTCAGATGTGCGAGTGCCTTTTGAATTAAAAAATAACATGAAATGCACAATG
R03570	CCTGCAGGGCGTCACCGAGTCCGAGGTGCTAAAGGAGCTCCTTAAACTTGACCCCAAAAAATCATCAT	CCTGCAGGGCGTCACCGAGTCCGAGGTGCTAAAGGAGCTCCTTAAACTTGACCCCAAAAAATCATAAT
R03572	CCTGCAGGTAGATTGAACACGGGACACAAGTAGTACTCAAACTACACTGCAACTGAATAACTTGCAAT	CCTGCAGGTAGACTGAACACGGGACACAAGTAGTACTCAAACTACACTGCAACTGAATAACTTGCAAT
R03575	CCTGCAGGGGAGATGGAGGAGGGAAAAGGATATTAGCATCATTATCAAACACAACCTGAGTGCAAAGA	CCTGCAGGGGAGATGGAGGAGGGAAAAGGATCTTAGCATCATTATCAAACACAACCTGAGTGCAAAGA
R03586	CCTGCAGGGGTCTCGTCCAGGCCCAGGGGATCAGTATCTGTCACAGTCCAGACAGGGGCCACATCCGG	CCTGCAGGGGTCTCGTCCGGGCCCAGGGGATCAGTATCTGTCACAGTCCAGACAGGGGCCACATCCGG
R03598	CCTGCAGGCAAATAAATAATTGCAAATTAGTACTGTGTAAGGTCTACTGTGCTCAGTTGTTAACTTAC	CCTGCAGGCAAATAAATAATTGCAAATTAGTACTGTGTAAGGTGTACTGTGCTCAGTTGTTAACTTAC
R03606	CCTGCAGGGTCTCTGAGTCTGCACCCGGTCTAATTTCTCAATGTCTGCGGTGACTTGCTTCTTATGCC	CCTGCAGGGTCTCTGAGTCTGCACCCAGTCTAATTTCTCAATGTCTGCGGTGACTTGCTTCTTATGCC
R03607	CCTGCAGGTGTCCGGCCCGCCACAAAGAGTCGCTAGAGCGCGATGAGCCAAGTAAAATTTTTTGTGCA	CCTGCAGGTGTCCGGCCCGCCACAAAGAGTCGCTAGAGCGCGATGAGCCAAGTAAAAATTTTTGTGCA
R03609	CCTGCAGGCTAAAGTTAAATCTAGACTTGGTTTCCTCTATCGTAATCGCACTTCTTTCACCTCAGCTA	CCTGCAGGCTAAAGTTAAATCTAGACTTGGTTTCCTCTATCGTAATCGCACTTCTTTCACCCCAGCTA
R03620	CCTGCAGGGGGAGACAGAGAGGAGACAGGTATATTAGAAACAACACAAATTTAAAATGTCAAGTTTTA	CCTGCAGGGGGAGACAGAGAGTAGACAGGTATATTAGAAACAACACAAATTTAAAATGTCAAGTTTTA
R03650	CCTGCAGGACATTTTGCAATATTCAACATAAAAAACTCCACACACAGGCCAATTATGTGTCTAAAGGC	CCTGCAGGACATTTTGCCATATTCAACATAAAAAACTCCACACACAGGCCAATTATGTGTCTAAAGGC
R03654	CCTGCAGGAGAAAGATACTGTCCTCCCCGCAATATCATCCACTGTCTCCATGACGCCCTCACACACTG	CCTGCAGGAGAAAGATACTGTCCTCCCCGCAATAACATCCACTGTCTCCATGACGCCCTCACACACTG
R03655	CCTGCAGGGTCAGATTGAAGTTTCATTACTGCCGCTGTTCCGGAAGAGAAAAAGGAATGGAGGGAGGG	CCTGCAGGGTCAGATTGAAGTTTCATTACTGCCGCTGTTCCGGAAGAGAAAAAGGAATGGAGGGAAGG
R03665	CCTGCAGGCCTACATGGACCAGAGAATCAAACAGTACACAAATACAGCCGGACTGCACACAGATCAGC	CCTGCAGGCCTACATGGACCAGAGAATCAAACAGTACAAAAATACAGCCGGACTGCACACAGATCAGC
R03666	CCTGCAGGCATACGTTATATTCAATAAAACTTTTTCATAGGCTGCATCATCCCATCGCCTTCTTTGCA	CCTGCAGGCATATGTTATATTCAATAAAACTTTTTCATAGGCTGCATCATCCCATCGCCTTCTTTGCA
R03683	CCTGCAGGTGTACAATGCCACATTGACTGAGGGGCTTGCCCAGTATCAGTTTACCTCTCTGTTCAACA	CCTGCAGGTGTACAATGCCACATTGACTGAGGGGCTTGCCCAGTATCAGTTTACCTCTCTGTTCAATA
R03684	CCTGCAGGTACGTCATAGATATAAGCAAATAGTTTGACATCACTGACATGTAGCCTAGCGGTTAAGAG	CCTGCAGGTACGTCATAGATATAAGCAAATAGTTTGACATCACTGACATGTAGCCTAGCGGTTAAGAA
R03689	CCTGCAGGGAGCTGGGCGTTTGCTAGAGAGCATTTGGATGATCCAGAAGAAGATTGGGAGAATGTCAT	CCTGCAGGGAGCTGGGAGTTTGCTAGAGAGCATTTGGATGATCCAGAAGAAGATTGGGAGAATGTCAT
R03699	CCTGCAGGTCTTTCGCCAACTTCTCCTTTTCAGAATCTCTGACTTGCAGTTCTGTGTTAAATTTCTGT	CCTGCAGGTCTTTCGCCAACTTCTCCTTTTCAGAATCTCTGAGTTGCAGTTCTGTGTTAAATTTCTGT
R03706	CCTGCAGGGTCCCTGTTTACAGTTTGGATTTGAGCCATATGGAGCGACTGGCGTCTACACGAGTAAAT	CCTGCAGGGTCCCTGTTTACAGTTTTGATTTGAGCCATATGGAGCGACTGGCGTCTACACGAGTAAAT
R03716	CCTGCAGGACCTCAAACCTCAGAAGGCTGCATCCTCTTCCTCGGGCAGTCACCACGGAAGCCACAAGA	CCTGCAGGACCTCAAACCTCAGAAGGCTGCATCCTCTTCCTCAGGCAGTCACCACGGAAGCCACAAGA
R03731	CCTGCAGGTTTGGTTGGATTTTGCCAAGGCTACTTTGAAGCAAGGTAAGACATGCCTCAATGTAGTAA	CCTGCAGGTTTGGTTGGATTTTGCCAAGGCTACTTTGAAGCAAGGTAAGACATGTCTCAATGTAGTAA
R03743	CCTGCAGGAGGCTAGCTCTCCAGGAGCAGGGTTGGAGTGAAAACCTACAGGAGGTTATCTCTCCAGGA	CCTGCAGGAGGCTAGCTCTCCAGGAGCAGGTTTGGAGTGAAAACCTACAGGAGGTTATCTCTCCAGGA
R03750	CCTGCAGGTCAGGTGTGGGTGCACCTGTGGTTGGTGACCTGGACGGAGAGTATCGCCATGACAGCCGG	CCTGCAGGTCAGGTGTGGGTGCACCTGTGATTGGTGACCTGGACGGAGAGTATCGCCATGACAGCCGG
R03770	CCTGCAGGGGAGGGAGCGAGGGATGGAGGGATAAAGAGATGAACTGTGAAATATCATGCTGACAGCTC	CCTGCAGGGGAGGGAGCGAGGGATGGAGGGATAAAGAGATGAACTGTGAAAAATCATGCTGACAGCTC
R03792	CCTGCAGGGAGGCGCTATCAGGAATGTGCGGAGGGAAGTGTATGTCATAAACAGAGTAGAAAACAACA	CCTGCAGGGAGGCGCTATCAGGAATGTGCGGAGGGAAGTGTATGTCATAAACAGAGTAGAAAATAACA
R03821	CCTGCAGGAAGGTCTTCGAAAGCCAAGTCAACAAACAGGTCACTGACCATCTCGAATCCCACCGTACC	CCTGCAGGAAGGTCTTCAAAAGCCAAGTCAACAAACAGGTCACTGACCATCTCGAATCCCACCGTACC
R03845	CCTGCAGGCGGTCACTGAGTTCGAGGTGCTAAAGGAGCTCCTTAAACTTGATCCCAAAAAACAATCTG	CCTGCAGGCGGTCACTGAGTTCGAGGTGCTAAAGGAGCTCCTTAAACTTGATCCCAAAAAACGATCTG
R03858	CCTGCAGGGTTCAACAACAGGTCTGAAGTCATCAGGCTTCAGACCACACAAACTCAAAAAAACATTGT	CCTGCAGGGTTCAACAACAGGTCTGAAGTCGTCAGGCTTCAGACCACACAAACTCAAAAAAACATTGT
R03876	CCTGCAGGCTTAGATTTACATTCTGTTTACCATCTGTCTTGAGTAGTCTGAGAAATGTATAATAATAC	CCTGCAGGCTTAGATTTACATTCTGTTTACCATCTGTCTTGAGTAGTCTGAGAAATTTATAATAATAC
R03880	CCTGCAGGTAACCAGGAGAGCAGCATTACTGGATTCAGCTAAGGCCATGTGGACTAGAGGACATACAC	CCTGCAGGTAACCAGGAGAGCAGCATTACTGGCTTCAGCTAAGGCCATGTGGACTAGAGGACATACAC
R03889	CCTGCAGGCATCTGGGGCCAATGCAGCTGTAGCCTACAACATATTCTTACCTCTTTGTTGATTGACAT	CCTGCAGGCATCTGGGGCCAATGCAGCTGTAGCTTACAACATATTCTTACCTCTTTGTTGATTGACAT
R03911	CCTGCAGGTGCCCAGTCCACAACAAGGAGTCGCTAGAGTGCAATGGGACAATACCGGCCTGCCAAACC	CCTGCAGGTGCCCAGTCCACAACAAGGAGTCGCTAGAGTGCAATGGGACAATCCCGGCCTGCCAAACC
R03915	CCTGCAGGGGTGACAGAGAAAGGAGGCAGGCCACAGGTTTAGGGTCAGTTGTAAAAGATATGAACATG	CCTGCAGGGGTGACAGAGAAAGGAGGCAGGCCACAGGTTTAGGGTCAGTTCTAAAAGATATGAACATG
R03919	CCTGCAGGACTGGTACAGGATGGCAACAACTGCTCGGGTTACACGCACAATCTCCCCATCAGTGCTCA	CCTGCAGGACTGGTACAGGATGGCAACAACTGCTCGGGTTACACGCACAATCCCCCCATCAGTGCTCA
R03944	CCTGCAGGACTTTCCAGAATATTTTGCGCAGGATTCCTGTCGGACGTTTTTGTAAAGGGGAGCAGAAA	CCTGCAGGGCTTTCCAGAATATTTTGCGCAGGATTCCTGTCGGACGTTTTTGTAAAGGGGAGCAGAAA
R03970	CCTGCAGGTCACCTAATAGACATACTTGTTCTTGAACACATCCGTCTGTTTATGTTGTCGTGACAAAG	CCTGCAGGTCACCTAATAGACATACTTGTTCTTAAACACATCCGTCTGTTTATGTTGTCGTGACAAAG
R04002	CCTGCAGGTACAACTACTCTCTCCATTTGCCTTAGAGAGTGTGCTGTGTCTGAGCCCAAACAGAACAG	CCTGCAGGTACAACTAGTCTCTCCATTTGCCTTAGAGAGTGTGCTGTGTCTGAGCCCAAACAGAACAG
R04008	CCTGCAGGCTGAACCCGGTCGCCAGCTGGACAGTGTTTCCTCCGACACGAGGTAAAAGCACACAGAAA	CCTGCAGGCTGAACCCGGTCGCCAGCTGGACAGTGTTTCCTCCGACACGAGGTAAAAGCACACAAAAA
R04022	CCTGCAGGTGGTCACAGAGTCCGAAGTGCTAAAGGAGCTCCTTAAACTTGGCCCCAAAGAACTATCTG	CCTGCAGGTGGTCACTGAGTCCGAAGTGCTAAAGGAGCTCCTTAAACTTGGCCCCAAAGAACTATCTG
R04024	CCTGCAGGTACTTCTGCTAGTCCATTACCAGGTCTAGTACTACACTAATATACACAACATATTAAAAC	CCTGCAGGTACTTATGCTAGTCCATTACCAGGTCTAGTACTACACTAATATACACAACATATTAAAAC
R04044	CCTGCAGGGTCAGACAGCCAGGGAAAACCAGTCTACGGAGCTCAGGTGAATTTTGCAGTAAATTATAA	CCTGCAGGGTCAGACAGCCAGGGAAAACCAGTCTACGGAGCTCAGGTTAATTTTGCAGTAAATTATAA
R04065	CCTGCAGGCCTCAGACTAAATAAAGACCTGCTCCTCTGCAGACTACAGCTCCTGTAAAATACAGCTCT	CCTGCAGGCCTCAGACTAAATAAAGACTTGCTCCTCTGCAGACTACAGCTCCTGTAAAATACAGCTCT
R04081	CCTGCAGGGATCGTTTGCAGTGGACCAAAAGTCTGGGCGCCTCTTTCTTCTGCAGGGTGTTGATAATA	CCTGCAGGGATCGTTTGCAGTGGACCAAAAGTCTGGGTGCCTCTTTCTTCTGCAGGGTGTTGATAATA
R04093	CCTGCAGGATATATATACGGTGAAGTCCTCTTGAATATGTATGCAGATGTTAAAATGTAGTGGGAACA	CCTGCAGGATATATATACGGTGAAGTCCTCTTGAATATGTATGCAGATGTTAAAATGTACTGGGAACA
R04108	CCTGCAGGAAGGGTACAACATGAGGGAGGAGGATGTTATCCCTGTATTGCACAGCGTTGAGATTGTCT	CCTGCAGGAAGGGTACAACATGAGGGAGGAGGATGTTATCCCGGTATTGCACAGCGTTGAGATTGTCT
R04134	CCTGCAGGCTAACTAGCCAGCTAAATAAACTCAGCAAAAAAAGAAATGTCCTCACACTGTCAACTGTG	CCTGCAGGCTAACTAGCCAGCTAAATAAACTCAGCAAAAAAAGAAATGTCCTCACACTATCAACTGTG
R04154	CCTGCAGGGAGAAACTTTGTCGTGGGGAGGCGGAAAAATAGGGAGGAGCATAGGGGCTAGTCGCATTA	CCTGCAGGGAGAAACTTTGTCATGGGGAGGCGGAAAAATAGGGAGGAGCATAGGGGCTAGTCGCATTA
R04166	CCTGCAGGCGCACGCCTCTCTTCTTCACACATTGGTATGTGACCGTTGGAAGAAGCCCAGTGAAAAGA	CCTGCAGGCGCACGCCTCTCTTCTTCACACATTGGTATGTGACCGTTGGAAGAAGCCCAGTGAAAATA
R04189	CCTGCAGGGTCACTAGAATTCTTCATTTCTCCAATGGACTCATTAGGAGCGGAGTGTGAGGCAGAGGA	CCTGCAGGGTCACTAGAATTCTTAATTTCTCCAATGGACTCATTAGGAGCGGAGTGTGAGGCAGAGGA
R04192	CCTGCAGGGTCATCTGAGACCAGCTACCTGGACAGTTGATGAAATTGTGGATTTTCAGAACCAAATAT	CCTGCAGGGTCATCTGAGACCAGCTACCTGGACAGTTGATGAAATTGTGGGTTTTCAGAACCAAATAT
R04194	CCTGCAGGTGATGCAAACTTCTTGTCTGGGCTCCTTCCGAGCAGGTTGTTTTCGACGTGAAGTTCTGT	CCTGCAGGTGATGCAAACTGCTTGTCTGGGCTCCTTCCGAGCAGGTTGTTTTCGACGTGAAGTTCTGT
R04196	CCTGCAGGGACATAGAGCAGCCACCTCCGAGATGACACTGTGCAGTGCGCCACACCACCAAACACCAT	CCTGCAGGGACATAGAGCAGCCACCTCCGAGATGACAGTGTGCAGTGCGCCACACCACCAAACACCAT
R04205	CCTGCAGGCTGCATTGTTATTATTTGTTGGCTTTATGTAGACTATTTTTACAGAGTTGACAATGGCAA	CCTGCAGGCTGCAGTGTTATTATTTGTTGGCTTTATGTAGACTATTTTTACAGAGTTGACAATGGCAA
R04211	CCTGCAGGGTGGGGGCATAGGGGGAGTGAAATGGACCACCATCAATCCGCAGGGGAAGCAAGGATGTG	CCTGCAGGGTGGGGGCATAGGGGGAGTGAAATGGACCACCATCAACCCGCAGGGGAAGCAAGGATGTG
R04217	CCTGCAGGTGTTCAAGCGCTACGTCGAGATTGGCCGCGTCGCCTACATCTCTTTCGGACCCCATGCAG	CCTGCAGGTGTTCAAGCGCTACGTCGAGATTGGCCGCGTCGCCTACATCTCTTTCGGACCCCACGCAG
R04219	CCTGCAGGGGGAACACAAACACCAGTGTACAGCACGCTGAGGCACAAATCAATACTTAACATACCGCT	CCTGCAGGGGGAACACAAACACCAGTGTACAGCACGCTGAGGCACAAATCAATATTTAACATACCGCT
R04223	CCTGCAGGTGAAGCTTGGGCCAACCTGAAGGAGAATAAAAGACAAACGAGTCTTACCCTGGTATTACC	CCTGCAGGTGAAGCTTGGGCCAACCTGAAGGAGAATAAAAGACAAACAAGTCTTACCCTGGTATTACC
R04236	CCTGCAGGACTATGGTGTCAAAAACAGCAGAGCATCTCTTTATCAAGTACAGCCCTCTACCCATCTAT	CCTGCAGGACTATGGTGTCAAAAACAGCAGAGCATCTCTTTATCAAGTACAGCCCTCTACCCTTCTAT
R04258	CCTGCAGGGTCATAAGGACTCCCCGGGGGAAAAGGAATCAGATACTCAGATTCCCAGTCCCAATTCCT	CCTGCAGGGTCATAACGACTCCCCGGGGGAAAAGGAATCAGATACTCAGATTCCCAGTCCCAATTCCT
R04288	CCTGCAGGTAATCAGATTAAATGATAGATTGAACAAATCTCTTTGTGAAACAGGAGAGAACGACAGGA	CCTGCAGGTAATCAGATTAAATGATAGATTGAACGAATCTCTTTGTGAAACAGGAGAGAACGACAGGA
R04309	CCTGCAGGGTTCTAAACCCAGTTCACAGCTGTTGCGTACAATTTGAATATTTGTAACACGGTCACAAC	CCTGCAGGGTTCTAAACCCAGTTCACAGCTGTTGCGTACAATTTGAATATTTGTAACACGGGCACAAC
R04316	CCTGCAGGGGCAAAAGGTAGCAATTAATCACGGGGTAACTTCAGAAATAACAAAACCAAATTGGTCCA	CCTGCAGGGGCAAAAGGTAGCAATTAATCACGGGGTAACTTCAGAAATAACAAAAACAAATTGGTCCA
R04320	CCTGCAGGACTTGGTTTGTGGAATGTGGTATTAAAAAAGCAGAGCATCTCGTTATTACAGGCAGACCT	CCTGCAGGACTTGGTTTGTGGAATGTGGTATTAAAAAAGCAGAGCATCTCGTTATTACAGACAGACCT
R04331	CCTGCAGGCAAAGCCGTCTGATGTAGTGCTTTGGGAGAGGGGGGATGGAGAGAGTTTTATTCTGCAAC	CCTGCAGGCAAAGCCGTCTGATGTAGTGCTTTGGGAGAGGGGGGATGGAGAGAGTTATATTCTGCAAC
R04334	CCTGCAGGTCAGGGGTCACCAAGGCAATGACATTAGAGGTGTAACTTTAGCCCACCCTTCAAAGTTCC	CCTGCAGGTCAGGGGTCACCAAGGCAATGACATTAGAGGTGTAACTTTAGTCCACCCTTCAAAGTTCC
R04350	CCTGCAGGAAGGTAGATCTCCAGGAAGAGGGTTGGGCAGACCTGTGCTAGACTATGCAGCTGCTGTTG	CCTGCAGGAAGGTAGATCTCCAGGAAGAGGGTTGAGCAGACCTGTGCTAGACTATGCAGCTGCTGTTG
R04358	CCTGCAGGCTGTCCTGTGTGCGAATATCTTTTTTTTTGTGTGTGCACACCTGTATGTGCACGTCAGTG	CCTGCAGGCTGTCCTGTGTGCGAATATCTTTTTTTTTGTGTGTGCACACCTGTATGTGCATGTCAGTG
R04385	CCTGCAGGCTTTGTAAACAACACACGCATGCACACACACACACACACACACACACACACACACACACA	CCTGCAGGCTTTGTAAACAACACACGCACGCACACACACACACACACACACACACACACACACACACA
R04407	CCTGCAGGGTTGAAATATGCTTTCTCTCTTTGTCTACGGTCGTGCTATCATCAGATAATAGCATATTA	CCTGCAGGGTTGAAATATGCTTTCTCTCTTTGTTTACGGTCGTGCTATCATCAGATAATAGCATATTA
R04411	CCTGCAGGGGGAAAACCTTGTGCCTTCCCTATGAGCTCAATATGTTGGAAATATGTCTTTGTGGTTAA	CCTGCAGGGGGAAAACCCTGTGCCTTCCCTATGAGCTCAATATGTTGGAAATATGTCTTTGTGGTTAA
R04417	CCTGCAGGGCTGTTTTAGGATGTAGAGCACAGAGTAGGATGGTTGACATGTTGTTGATTCAGTTGATT	CCTGCAGGGCTGTTTTAGGATGTAGAGCATAGAGTAGGATGGTTGACATGTTGTTGATTCAGTTGATT
R04430	CCTGCAGGATTCAGGCCAAACAGTGCTGGATGGGTTCCATGCATGGAAGGCATTCGTTGCCAAGCTAG	CCTGCAGGATTCAGGCCAAACAGTGCTGGATGGGTTACATGCATGGAAGGCATTCGTTGCCAAGCTAG
R04443	CCTGCAGGGTGAAACTTTGTAGCAGGACAGGGGAAAAAAAGAGGGAGAAGCGTCGGGGATAGCCGTAT	CCTGCAGGGTGAAACTTTGTAGCAGGACAGGGGAAAAAAAGAGGGAGAAGCGTCGGGGATAGCCGCAT
R04448	CCTGCAGGCCAACTCCCGACGGACATCAACGTTAATGGTCAATGAGAGCCCTGTCGTTCCATCCCGCT	CCTGCAGGCCAACTCCCGACGGACATCAACGTTAATGGTCAATGAGAGCCCTGCCGTTCCATCCCGCT
R04461	CCTGCAGGTGGATGGCTGAAGGCTAACACAGGAGACTGGGGAGCCATCTCGGATTCCCAGACCCAGAC	CCTGCAGGTGGATGGCTGAAGGCTAACACAGGAGACTGGGGAGGCATCTCGGATTCCCAGACCCAGAC
R04462	CCTGCAGGGGTACCCCGCACTGCAAAACCACCTGGTCATCACAGGACAGTCCCTCCAATGCCTCAATA	CCTGCAGGGGTACCCCGCACAGCAAAACCACCTGGTCATCACAGGACAGTCCCTCCAATGCCTCAATA
R04465	CCTGCAGGGAGCCACCATTGAGGAGCTACTACAGGGCCTTTTGGAAGGGCTTTGTTCACTGACGGAAC	CCTGCAGGGAGCCACCATTGAGGAGCTACTACAGGGCCTTTTGGAAGGGCTTTGTTCACTGATGGAAC
R04466	CCTGCAGGCTGACCTTGGTTGCAGGCTGACCCACACATTGGTGCAGTTGGCTTCCGGGTTAAGAGGGC	CCTGCAGGCTGACCTTGGTTGCAGGCTGACCCACACATTTGTGCAGTTGGCTTCCGGGTTAAGAGGGC
R04475	CCTGCAGGCGCCCGGCCCACCACAAGGAGTCACTAGAGCGCGATCAGTGTTCCCTATGTGCTTGGAGC	CCTGCAGGTGCCCGGCCCACCACAAGGAGTCACTAGAGCGCGATCAGTGTTCCCTATGTGCTTGGAGC
R04485	CCTGCAGGACTTGCTTTGTGGATTGTGGTGTAAAAAAAAAAAATATTGGACTGACCTCTCCCAATCTT	CCTGCAGGACTTGCTTTGTGGATTGTGGTGTAAAAAAAATAAATATTGGACTGACCTCTCCCAATCTT
R04498	CCTGCAGGCCTGTTTGAGGGACAACTGGACAAAACATATAAGGACTAAGACTTTAGCTACCACCCACC	CCTGCAGGCCTGTTTGAGGGACAACTGGACAGAACATATAAGGACTAAGACTTTAGCTACCACCCACC
R04507	CCTGCAGGCTGAAGGATAAGAAAGCAGGAGAGAGAGGGGAAAGGGCTATTTTTCTGAATTTGGGACTG	CCTGCAGGCTGAAGGATAAGAAAGCAGGAGAGAGAGGGGAAAGGGCTGTTTTTCTGAATTTGGGACTG
R04523	CCTGCAGGAACGCCCCGAATTATGGTCTGCAGTTGCACACTTGAGTGGGCCAGGTTTTAGGTTATATG	CCTGCAGGAACGCCCCGAATTATGGTCTGCAGTTGCACACTTGAGTGGGCCAGGTTTCAGGTTATATG
R04527	CCTGCAGGGGCTTTGCTCTCTGATGACAAAACACTGAGAGGTAGACGAGTGGGAAGACCAAGAGCAGA	CCTGCAGGGCCTTTGCTCTCTGATGACAAAACACTGAGAGGTAGACGAGTGGGAAGACCAAGAGCAGA
R04529	CCTGCAGGACATCCGACAAGGTGTTGTGTGAGGCTAATATCCAGTTCCATTGGATCTGGCTCCCACAG	CCTGCAGGACATCCAACAAGGTGTTGTGTGAGGCTAATATCCAGTTCCATTGGATCTGGCTCCCACAG
R04545	CCTGCAGGCCATTGTTACAGGATTAACAAATGATGATGTCAGGGCCGAGATGAGAGTGCACCTCCAGA	CCTGCAGGCCATTGTTACAGGATTAACAAATGATGATGTCAGGGCAGAGATGAGAGTGCACCTCCAGA
R04546	CCTGCAGGGAAGGGAAAATGAACATGAATCCCCATACACTACAAAAAATGATTAACAAACATATGTAC	CCTGCAGGGAAGGGAAAATTAACATGAATCCCCATACACTACAAAAAATGATTAACAAACATATGTAC
R04549	CCTGCAGGCAGTTTATATCCTACCTAGATCTGATCTGTGGAAATGTAATGAACCGTGAATTAAAAACA	CCTGCAGGCAGTTTATATCCTACCTAGATCTGATCTGTGGAAATGTCATGAACCGTGAATTAAAAACA
R04566	CCTGCAGGAAGTGTACCATATGAGGGAGGAGGATGCCCGCAGGTGTGATTTTCGGATGTACCGATCCT	CCTGCAGGAAGTGTACCATATGAGGGAGGAGGATGCCCGCAGGTGTAATTTTCGGATGTACCGATCCT
R04599	CCTGCAGGCGTGACACACAACACAGAAATTAAAATATAATTCATGCCTTACCTTTGAAGATCTTCTTC	CCTGCAGGCGTGACACAAAACACAGAAATTAAAATATAATTCATGCCTTACCTTTGAAGATCTTCTTC
R04621	CCTGCAGGTGCGTTTAGGGTCATTGTGCTGTAAAAAAAATAATTATAGTCCCGCAATCCAGATGGGAA	CCTGCAGGTGTGTTTAGGGTCATTGTGCTGTAAAAAAAATAATTATAGTCCCGCAATCCAGATGGGAA
R04627	CCTGCAGGGTGTACATGTTTGCCTGCCTGCCAGGGAGGGATGTGCTGGGCCAGGCCTGTTTAGCATTT	CCTGCAGGGTGTACATGTTTGCCTGCCTGCCAGTGAGGGATGTGCTGGGCCAGGCCTGTTTAGCATTT
R04632	CCTGCAGGCTTGGCTTCCTCAAACAGTGATGTCGGTTTGCCCACCGTCCTCTCCTCATCCTCATTGTC	CCTGCAGGCTTGGCCTCCTCAAACAGTGATGTCGGTTTGCCCACCGTCCTCTCCTCATCCTCATTGTC
R04635	CCTGCAGGGATTCTCAACCCTCTCCTTGGGGACCACCAGACGTTTCACATATTGGTTGTAGCACTAAA	CCTGCAGGGATTCTCAACCCTCTTCTTGGGGACCACCAGACGTTTCACATATTGGTTGTAGCACTAAA
R04639	CCTGCAGGGTTACCGAGCCTTCATGAATGACAACACCATGCACCGGTCAGTCCGCTACCCGCCCAGCT	CCTGCAGGGTTACCGAGCCTTCATGAATGACAACACCATGCACCGGTCAGTCCGCTACCCGCCCAACT
R04642	CCTGCAGGCCTGCCTGACCACAAGTACATCCAGGTGGGTTCCACCGAACACACAGGTGTCCCGCCACA	CCTGCAGGCCTGCCTGACCACAAGTACATCCAGGTGGGTTCCACCGAACACACGGGTGTCCCGCCACA
R04644	CCTGCAGGCCTCCCCACTAACAGCCCCTGCCCCAGGCAAGGAGAACAGGGCTATGGATGAGCAGCTGC	CCTGCAGGCCTCCCCACTAACAGCCCCTGCCCCAGGCAAGGATAACAGGGCTATGGATGAGCAGCTGC
R04655	CCTGCAGGAAGGGTACCACATGAGGGAGGAGGATGTCTTCCCTGGAATACACAGTTTTGAGATTGCCT	CCTGCAGGAAGGATACCACATGAGGGAGGAGGATGTCTTCCCTGGAATACACAGTTTTGAGATTGCCT
R04661	CCTGCAGGAAAGGTACCACAGGAGGGAGGACACCGCCCCAGACCATGACGGACCCTCCACCTCCAAAT	CCTGCAGGAAAGGTACCACAGGAGGGAGTACACCGCCCCAGACCATGACGGACCCTCCACCTCCAAAT
R04672	CCTGCAGGGTCGAGTTAAAATCAAATAATGCATTCGTCACATGCACCGAATACAACAGGTACAGTGAA	CCTGCAGGGTCGAGTTAAAATCAAATAATGCATTTGTCACATGCACCGAATACAACAGGTACAGTGAA
R04683	CCTGCAGGCTCATCCTGACATGACCCTCCAGCATGACAATTCCACCAGCCATACTGTTGTTCTGTGTG	CCTGCAGGCTCATCCTGAAATGACCCTCCAGCATGACAATTCCACCAGCCATACTGTTGTTCTGTGTG
R04693	CCTGCAGGTGAAGAAGCCGGAAGTGGAAGCCCTGGACTGGTGTGGTTCCTTGTAGTCTGTGTTTGTGA	CCTGCAGGTGAAGAAGCCGGAAGTGGAAGCCCTGGACTGGCGTGGTTCCTTGTAGTCTGTGTTTGTGA
R04715	CCTGCAGGTTTTTTACAGGGTGGAGATAGCCCATTTGATGGTGTATGGTAGATCAGTTTAAATATGTA	CCTGCAGGTTTTTTACAGGGTGGAGATAGCCCATTTGATGGTGTATGGTAGATCAGTTTCAATATGTA
R04720	CCTGCAGGAACAAATACAATACAACTTTATTTATGAAGGAAGGATTGTAATATTATAATAAATGTTTG	CCTGCAGGAACAAATACAATACAACTTTATTTATGAAGGAAGGATTGTAATATTATAATACATGTTTG
R04723	CCTGCAGGTAAGGCCAGGGTTGAACTCTGAATTAATTTGCAAGGACTGACATAAACTTATAAGGGAAA	CCTGCAGGTAAGGCCAGGGTTGAACTCTGAATTAATTTGCAAGGACTGACATAAACTTATGAGGGAAA
R04741	CCTGCAGGTCCAGCAGTCATCCCACAGGAATGCAGCCCTCTAGTGCAGTCAGTACACAACACTATGCT	CCTGCAGGTCCAGCAGTCATCCCACAGGAATGCAGCCCTCTAGTGCAGTCAGTACGCAACACTATGCT
R04764	CCTGCAGGGAAACAGACAACGCCTAATTTACTCAATATCCACAAACCCAACCTAACAATGACTTACTT	CCTGCAGGGAAACAGACAAAGCCTAATTTACTCAATATCCACAAACCCAACCTAACAATGACTTACTT
R04765	CCTGCAGGTCCACCCGAGGCTATAAGATATCAGAACATGTAGTGATATCAATCTCTCTCATAAATAAC	CCTGCAGGTCCACCCGAGGCTATAAGATATCAGAACATGTAGTGATATCAATCCCTCTCATAAATAAC
R04768	CCTGCAGGTTGTTTTCTTGGAAATCAATGATTCGACGCTGAATGGAAGACTGCTCGTCTTACTTTTGT	CCTGCAGGTTGTTTTCTTGGAAATCAATGATTCGACGCTGAATGGAAGATTGCTCGTCTTACTTTTGT
R04786	CCTGCAGGATCTGGATCCAGCCAGATAGGCGAAGAGAGGAGAGAAAAGACGGGAGAGAGGAGGACTTG	CCTGCAGGATCTGGATCCAGCCAGATAGGCGAAGAGAGGAGAGAAAAGACAGGAGAGAGGAGGACTTG
R04795	CCTGCAGGTTTTCAGTCCAACCCTAATTTAACACACCTGATTCTACTTGTTAGCTGCTCAACAAGACC	CCTGCAGGTTTTCAGTCCAACCCTAATTTAACACAGCTGATTCTACTTGTTAGCTGCTCAACAAGACC
R04802	CCTGCAGGCAATCAAACACAATATTGCTGCTAGAGACGGAGAGGAAAGCACACACACCAGCTCACACA	CCTGCAGGCAATCAAACACAATATTGCTGCTAGAGACGGAGAGGGAAGCACACACACCAGCTCACACA
R04820	CCTGCAGGCACCACTAACCTTCAGGAGAAAACGGAGAGATGAAAGAAAAAAGAGAGCGAGGGAGGGAG	CCTGCAGGCACCACTAACCTTCAGGAGAAAACGGAGAGATGAAAGAAAAAAGAGAGCGAGGGAGAGAG
R04829	CCTGCAGGGACTTTTCATTCCTAACTGGTTGACTAATAAAACAGGGATGATAGAGATCAAGAGGGGAT	CCTGCAGGGACTTTTCATTCCTAACTGGTTGACTAATAAAACAGGGATGATAGAGATCAAGAGGGTAT
R04832	CCTGCAGGACATCAGGAAGAGGGTGCAGGTGAGATTGCATGTTTAGTCCGAAGAATGTGGTTTTACAC	CCTGCAGGACATCAGGAAGAGGGTGCAGGTGAGACTGCATGTTTAGTCCGAAGAATGTGGTTTTACAC
R04836	CCTGCAGGCAACAGGGGTCAAGTCCGGTCTGTCTGTGCCCTTCACTCACTATGACCCTCTTTCGATGT	CCTGCAGGCAACAGGGGTCAAGTCCGGTCTGTCTGTGCCCTTCACTCTCTATGACCCTCTTTCGATGT
R04838	CCTGCAGGCAGTGTGACAGGATGCGTGACAGCTTAGTCACCAACCACTGAGCGGGAATTAGATGGCAG	CCTGCAGGCAGTGTGACAGGATGCGTGACAGCTTAGTCACCAACCACTGAGAGGGAATTAGATGGCAG
R04846	CCTGCAGGCAGCATATACTGGATGATTCCATTACTACAGGTAGCATATACTGGATGATTCCGTTACTA	CCTGCAGGCAGCATATACTGGATGATTCCATTACTACAGGTAGCATATACTGGATAATTCCGTTACTA
R04863	CCTGCAGGGGGAAGCCATGGCCGTCTATGCCTGCCTCCTAGGGCTACTCAACCACTTGAGATGTATAA	CCTGCAGGAGGAAGCCATGGCCGTCTATGCCTGCCTCCTAGGGCTACTCAACCACTTGAGATGTATAA
R04868	CCTGCAGGTAACTCTGAATTCACGGAACTGTTATAGCTTTGTGTTGTGTTGTTTAAAAGGCTATCCCC	CCTGCAGGTAACTCTGAATTCACGGAACTGTTATAGCTTTGTGTTGTGTTGTTTAAAAGGCTAACCCC
R04878	CCTGCAGGTCTGTCAAACTGCCAGGGGAAGGAAGGAGACGACACAAACAGACAGCTAACAGGAGTAGG	CCTGCAGGTCTGTCAAACTGCCAGGGGAAGGAAGGAGACGACACAAACAGACAGTTAACAGGAGTAGG
R04892	CCTGCAGGCTGACCTCCATCGTCAGTTGAACAGTGTTTCCTCTGGCACATTGGTCGCTTCTGGGTTAA	CCTGCAGGCTGACCTCCATAGTCAGTTGAACAGTGTTTCCTCTGGCACATTGGTCGCTTCTGGGTTAA
R04906	CCTGCAGGAGGGACGGGTGCGATTCACAAAATGTATGGCGTCATGAGGGAGGAAAATATGTAGATATA	CCTGCAGGAGGGACTGGTGCGATTCACAAAATGTATGGCGTCATGAGGGAGGAAAATATGTAGATATA
R04930	CCTGCAGGTACACAACAAGAGGAAACATTCAGAACACTGCAATGTCCTCAATGAGGGAATTCATTTAG	CCTGCAGGTACACAACAAGAGGAAACATTCAGAACACTGCAATGTCCTCAATGAGGCAATTCATTTAG
R04931	CCTGCAGGGATCAACTGCTAGTCATGGGCTCCCGAGCGGTCTAAGATACTGCATCTCAGTGCTCGAGG	CCTGCAGGGATCAACTGCTAGTCATGGGCTCCCGAGTGGTCTAAGATACTGCATCTCAGTGCTCGAGG
R04936	CCTGCAGGAAGAGAGGAGAGGGATCGAGGGAACATCAGGGGAAGACACTAGGAAGAAAAGAAGAATAG	CCTGCAGGAAGAGAGGAGAGGGATCGAGGGAACATCAGGGGAAGACACTAGGAAGAAAATAAGAATAG
R04946	CCTGCAGGTCATCCCTCCAATGGAACTCTCTGTCGCCATCCCTGTCAAAATCACAATGAGAATGCCTT	CCTGCAGGTCATCCCTCCAATGGAACTCTCTGTCCCCATCCCTGTCAAAATCACAATGAGAATGCCTT
R04981	CCTGCAGGAATGTCAGTGCCCTGCCATGGCCAGTGAAGAGCCCGGATCTCAGGGTGAGGGCTAGGGCC	CCTGCAGGAATGTCAGTGCCCTGCCATTGCCAGTGAAGAGCCCGGATCTCAGGGTGAGGGCTAGGGCC
R04983	CCTGCAGGCTCAGTGTGGCCTAGTGGAGGAAACAGGTCAAAGATGGTTTACTGAACAGAGACAGACAG	CCTGCAGGCTCAGTGTGGCCTAGTGGAGGAAACAGGTCAAAGATGGTTTACTGAACAGAGACAAACAG
R05006	CCTGCAGGCTCCATTCATGTTGCTATTTTCTCTCTCATTGTTTCCTCTGTGTTTTCCATTCATGTTGA	CCTGCAGGCTCCATTCATGTTGCTATTTTCTCTGTCATTGTTTCCTCTGTGTTTTCCATTCATGTTGA
R05008	CCTGCAGGAAGGATGACACATGAAGGAGGACGATGTCTTCCCTGTAACGCACAGTGTTGAGATTGCCT	CCTGCAGGAAGGATGACACATGAAGGAGGACGATGTCTTCCCTGTAACGCACAGTGTTGAGATTGACT
R05026	CCTGCAGGAGATCAGGAGTGTGTATGTAAAATTGAGTGTGTGTTATAAAAGGGTCTCTGTGTGTGTGT	CCTGCAGGAGATCAGGAGTGTGTATGTAAAATTGAGTGTGTGTTATAAAAGGGTCTGTGTGTGTGTGT
R05037	CCTGCAGGAATGTCACTCCCCTCTGTATCCACTGATTCTTCCACAACATATTTATTCTGTCTGCACAC	CCTGCAGGAATGTCACTCCCCTCTGTATCCACTGATTCGTCCACAACATATTTATTCTGTCTGCACAC
R05082	CCTGCAGGACAGATTTACAGACCTAACCCATTTCTGAACGCAGAGCCCCATATCAGGCATCAATCTTC	CCTGCAGGACAGATTTACAGACCTAACCCATTTCTGAACGCATAGCCCCATATCAGGCATCAATCTTC
R05103	CCTGCAGGGAACTCTGTGCATGCTGACAAGAAGTTCCTGGACAAGTACATGCCCCAGTTCATGCACCA	CCTGCAGGGAACTCTGTGCATGCTGACAAGAAGTTCCTGGATAAGTACATGCCCCAGTTCATGCACCA
R05106	CCTGCAGGGCAGAGTCATGATGCTTGTTTTCCCGCTGTTCCGTCTACATCTTAAAAAGTGCGATAAAT	CCTGCAGGGCAGAGTCATGATGCTTGTTTTCCCGCTGTTCCGTCTACATCTTAAAAAGTGTGATAAAT
R05108	CCTGCAGGGGGGAAGAAAAGGGGAGGGAAAGAAAGACAGAGAGCTGTAGAGAAGCTTGCTCTTGCTCG	CCTGCAGGGGGGAAGAAAAGGGGAGGGAAAGAAAGACAGAGAGCTCTAGAGAAGCTTGCTCTTGCTCG
R05115	CCTGCAGGTGCAGCCTAACAGGGGAGAAGCAGAGTAGTGCGCTCCGTCTCGGAGGAGCGTGACAGTAA	CCTGCAGGTGCAGCCTAACAGGGGAGAAGCAGAGTAGTGCGCTCCGTCTCGGAGGAGTGTGACAGTAA
R05121	CCTGCAGGTATTTGTTTAGGCTGAGACTCATTAATGATGCAGGCCAGGGAGCTCCTTCTCCCTCCACA	CCTGCAGGTATTTGTTTAGGCTGAGGCTCATTAATGATGCAGGCCAGGGAGCTCCTTCTCCCTCCACA
R05124	CCTGCAGGGCAGGGTGTAGTGGTGTATATCGACGACATTCTGATATACTCCGCTACACGAGCCGAGCA	CCTGCAGGGCAGGGTGTAGTGGTGTATATCGACGACATTCTGATATACTCCGATACACGAGCCGAGCA
R05130	CCTGCAGGTGTGATTTTTTCATAACTGTGACCTACAGTCTGTAAGCTGTTAGTGTCTTAACGACCGTT	CCTGCAGGTGTGATTTTTTCATAACTGTGACCTACCGTCTGTAAGCTGTTAGTGTCTTAACGACCGTT
R05134	CCTGCAGGACTATCAGGTCAGGCTAAAGACTGTCGCATTAGTGTATAACAAAGGAGCATGCTACAAAA	CCTGCAGGACTATCAGGTCAGGCTAAAGACTGTCGCATTAGTGTATAACAAAGGAGCATGGTACAAAA
R05138	CCTGCAGGACAACAACACGGTGCCGATGAGCAAGACGAGGATTCAAGGACTATACAAGTACCTTACCT	CCTGCAGGACAACAACACGGTGCCGATGAGCAAGACAAGGATTCAAGGACTATACAAGTACCTTACCT
R05142	CCTGCAGGTTCATGCTCTACCACATCCGTAGACTACGACCTATCCTCAGACAGGAAGCGGCGCAGGTC	CCTGCAGGTTCATGCTGTACCACATCCGTAGACTACGACCTATCCTCAGACAGGAAGCGGCGCAGGTC
R05146	CCTGCAGGCGCTGTTTCTCCCGGTCCGATCACCTTGCCCTACACATGAAGCGCCACCAGAACTAAACA	CCTGCAGGCGCTGTTTCTCCCGGTCCGATCACCTTGCCCTACACATGAAGCGCCACCAGAACTAAACT
R05155	CCTGCAGGAATTGAACCCACAACCGTGGCGTTGCTAGCGTTTGACTCACACCGGGATAGTTGATTGAA	CCTGCAGGAATTGAACCCACAACCGTGGCGTTGCTAGTGTTTGACTCACACCGGGATAGTTGATTGAA
R05159	CCTGCAGGGGATCATGACTATTTAAATTGAATTAATCTTAATTATGCCTTTAAAGATACATATTTTCA	CCTGCAGGGTATCATGACTATTTAAATTGAATTAATCTTAATTATGCCTTTAAAGATACATATTTTCA
R05181	CCTGCAGGAGAAGAAAACTTTAGAATCATTTAATTTAAAATAATTCAACGTCACTTCAACAGTAAAGA	CCTGCAGGAAAAGAAAACTTTAGAATCATTTAATTTAAAATAATTCAACGTCACTTCAACAGTAAAGA
R05199	CCTGCAGGGACGGGGCTGGGATAAAAAAAATAAAAAATAATGTATAGGACAAAACAGACATCACGAGG	CCTGCAGGGACGGGGCTGGGATAAAAAAAATAAAAAATAATATATAGGACAAAACAGACATCACGAGG
R05201	CCTGCAGGACCGGGCGAATCCGACCATGTCTTCATCTTGTTGCTCCCCTCCTATAGGCAGAAACTAAA	CCTGCAGGACCAGGCGAATCCGACCATGTCTTCATCTTGTTGCTCCCCTCCTATAGGCAGAAACTAAA
R05202	CCTGCAGGCTCTGAGGCTCACTGAGCAGATTGAGCTCTCTGAAGGAAAGGGACAGGACTATCTTCTGG	CCTGCAGGCTCTGAGGCTCACTGAGCAGATTGAGCTCTCTGAAGGATAGGGACAGGACTATCTTCTGG
R05217	CCTGCAGGTATGAGAGGAAAGGTTCAGCAGGGTAACATCAGAACATTCTCATAGGCTCTCTGTTCGCC	CCTGCAGGTATGAGAGGAAAGGTTCAGCAGGGTAACATCAGAACATTCTCATAGGCTCTCTGTTCACC
R05218	CCTGCAGGCTCTCCTTCACTGCAGCCGACGTGAGTAAAACATTTAAACGCGTCAACACTGTGTCAACG	CCTGCAGGCTCTCCTTCACTGCAGCCAACGTGAGTAAAACATTTAAACGCGTCAACACTGTGTCAACG
R05219	CCTGCAGGCTGATTGTCACTTTCCGGGACATCACAATATCATTCAGAGACTCCAAAGACACCGAGAAT	CCTGCAGGCTGATTGTCACTTTCCGGGACATCCCAATATCATTCAGAGACTCCAAAGACACCGAGAAT
R05228	CCTGCAGGACTGCAGAGTAGCCGAGAGCTAGGCCAGGGGATTACGGTTCTAGCTGCCTGCTCCCTGCC	CCTGCAGGACTGCAGAGTAGCCGAGAGCTAGGCCAGGGGATTACGGTTCTAGCCGCCTGCTCCCTGCC
R05238	CCTGCAGGTAAGAATGTTTTTTGTTTGTTGGGGGTGGGTAGGATATGACTAATTCATAATCTAACATC	CCTGCAGGTAAGAATGTTTTTTGTTTGTTGGGGGTGGGCAGGATATGACTAATTCATAATCTAACATC
R05240	CCTGCAGGCTCATCTTAGCATGACAATACCACCAGCCATACTGCTCGTTCTGTGCGTGTTCTGCCATG	CCTGCAGGCTCATCTTAGCATGACAATACCACCAGCCATAATGCTCGTTCTGTGCGTGTTCTGCCATG
R05245	CCTGCAGGCAGGAGAGACAGGGAAAAGTTTACAGGAGACACACACAGAGCTGACTCACATATGCTGTC	CCTGCAGGCAGGAGAGACAGGGAAAAGTTAACAGGAGACACACACAGAGCTGACTCACATATGCTGTC
R05270	CCTGCAGGAATTGAACCCACCACTGTGGCACACTTCTCTGACTGACCTGTCATACACCAAACAACGGA	CCTGCAGGAATTGAACCCACCACTGTGGCACACTTCTCTGACTGACCTGTCATACACCAAACAACAGA
R05286	CCTGCAGGCAGTCACTGAGTCACTAAAGGAGCTCCTTAAACTTGACCCCAAAAAAACATCTGGGTCAG	CCTGCAGGCAGTCACTGAGTCACTAAAGGAGCTCCTTAAACTTGACCCCAAAAAACCATCTGGGTCAG
R05288	CCTGCAGGCTGAGCTTCACCTTTTGGTAGATAGGGGCATAGCTAGTTGGTGTGCGCGCGAGTGGGAGA	CCTGCAGGCTGAGCTTCACCTTTTGGTAGATAGGGGCATAGCTAGTTGGTGCGCGCGCGAGTGGGAGA
R05296	CCTGCAGGAATGCAAAATTGACTGGCCCGATGAACTTGGGATGGCCGGGCAGTGATTCTAGTTGCTCT	CCTGCAGGAATGCAAAATTGACTGGCCCGATGAACTCGGGATGGCCGGGCAGTGATTCTAGTTGCTCT
R05319	CCTGCAGGTGGAGAGACAGACAAAACAGGTGAAACTCTGGAACAATTATATAATATTTAAATGCATTA	CCTGCAGGTGGAGAGACAGACAAAACAGGTGAAACTCTGGAACAATTATATAATATTTAAATGCATAA
R05322	CCTGCAGGCCCTGATGTGGAGCATGGTCACCCAAAGCGCCCTCGCAGAGAGATTCCACATTACTTCAA	CCTGCAGGCCCTGATGTGGAGCATGGACACCCAAAGCGCCCTCGCAGAGAGATTCCACATTACTTCAA
R05331	CCTGCAGGACACACATTGGCCATGGACTTTGCAGGGAGGAGCTGTGTTTGATTATGTGTAGTCACGGA	CCTGCAGGACACACATTGGCCATGGACTTTGCAGGGAGGAGCCGTGTTTGATTATGTGTAGTCACGGA
R05334	CCTGCAGGTAGAGCTGAACCGTCTGCAGTCCGAAAATGAGGCGTCTAAGGAGGAGGTGAAGGAGGTGC	CCTGCAGGTAGAGCTGAACCGCCTGCAGTCCGAAAATGAGGCGTCTAAGGAGGAGGTGAAGGAGGTGC
R05345	CCTGCAGGCGTCCGGCCCGCCACAAGGAGTCGCTAGAGCGCGATGAGCCAAGTAAACAATTAACACGC	CCTGCAGGCGTCCGGCCCGCCACAAGGAGTCGCTAGAGCGCGATGAGCCAAGTAAACAATTAACAAGC
R05348	CCTGCAGGTAAGCATTTCGTTGGATGGGGAATACCATGTGTATCCCGTACATATGTCTAGTGGTTTAC	CCTGCAGGTAAGCATTTCGTTGGATGGGGAATACCATGTGTATCCCGTACATATGTCTAATGGTTTAC
R05351	CCTGCAGGTACAGTGCATTTTAGTAATTTAGCAGAGGCGCTTATACAGAGCGACTTACGGGAGAAATT	CCTGCAGGTACAGTGCATTTTAGTAATTTAGCAGAGGCGCTTATACAGAGCGACTTACGGGATAAATT
R05380	CCTGCAGGTTTTGTCTTGTTCCCGGTTTGTTAATGGGACGTCCCCAAGAAAGATTTTTAAACGTTGTG	CCTGCAGGTTTTGTCTTGTTCCCGGTTTGTTAAAGGGACGTCCCCAAGAAAGATTTTTAAACGTTGTG
R05394	CCTGCAGGCAGAGCAGGGTCGTTAGTGATTGGAATCACCTGGGCTCAGGTTATTTAAACTGCTTTACT	CCTGCAGGCAGAGCAGGGTCGTTAGTGATTGGAATCACCTGGGCTCAAGTTATTTAAACTGCTTTACT
R05402	CCTGCAGGAAGTGAAAGATGTAGCCCCGCCCCCTGACGACCAGTCCCAGCAACAGGAGGAAGCAGAAC	CCTGCAGGAAGTGAAAGATGTAGCCCCGCCCCCTGATGACCAGTCCCAGCAACAGGAGGAAGCAGAAC
R05436	CCTGCAGGGAAGGGTACCACATGAGGGTAATGCACAGCGTTGAGATTGCCTGCAATGACAACAAGCTT	CCTGCAGGGAAGGGTACCACATGAGGGTAATGCACAGCGTTGAGATTGCCTGTAATGACAACAAGCTT
R05445	CCTGCAGGACACAACCACACCACCACATTACCACCACAACATACAACTAATGTTCCCTATAATTGTTT	CCTGCAGGACACAACCACACCACCACATTACCACCACAACATACAACCAATGTTCCCTATAATTGTTT
R05449	CCTGCAGGAGTCAGGGAGAGGAGAGTTACCTTAAGCACGATGATGACACTGGTGGAGAAAAGTACCAG	CCTGCAGGAGTCAGGGAGAGGAGAGTTGCCTTAAGCACGATGATGACACTGGTGGAGAAAAGTACCAG
R05473	CCTGCAGGACCTGTGGCACTTCAGGAACAGTGTTCCCTACCCCTGGGCTATAGACTATGCAAGCCTCT	CCTGCAGGACCTGTGGCACTTCAGGAACAGTGTTCCCTACCCCCGGGCTATAGACTATGCAAGCCTCT
R05493	CCTGCAGGTAGACAGCTGGAAAAAAACCTCACTTCTGAGGGGCATTAGTTGCCAGTTTATGTCAATGC	CCTGCAGGTAGACAGCTGGAAAAAAACCTCGCTTCTGAGGGGCATTAGTTGCCAGTTTATGTCAATGC
R05501	CCTGCAGGCTCATCCAGCATGATAATGCCACCAGCCATACTGCTCGTTCTGTGTGATTTCCTGCAAGA	CCTGCAGGCTCATCCAGCATGACAATGCCACCAGCCATACTGCTCGTTCTGTGTGATTTCCTGCAAGA
R05504	CCTGCAGGCTGTCACTGAGTCCGAGGTGCTAAAGGAGCTCCCTAAACCTGACCCAAAAAACATCTGGG	CCTGCAGGCCGTCACTGAGTCCGAGGTGCTAAAGGAGCTCCCTAAACCTGACCCAAAAAACATCTGGG
R05511	CCTGCAGGAATCCCACAAAAAGCCAAGTTATCACTTTTAACCCCCTAGAGCTATCAACTAAGTACATT	CCTGCAGGAATCCCACAAAAAGCCAAGTTATCACTTTTAACCCCCTGGAGCTATCAACTAAGTACATT
R05529	CCTGCAGGAAAGAGGAGATCGCGCTTCAGTATCTTCTTCAGAGCAACAGGCTGTCCACTCGGTTTTCT	CCTGCAGGAAAGAGGAGATCACGCTTCAGTATCTTCTTCAGAGCAACAGGCTGTCCACTCGGTTTTCT
R05535	CCTGCAGGTATCGCCATCTTCCCCACTTATCCTCTGGGTATTTATACCTGCGTTTTCTGTCTGTCTGT	CCTGCAGGTATCGCCATCTTCCCCACTTATCCTCTTGGTATTTATACCTGCGTTTTCTGTCTGTCTGT
R05538	CCTGCAGGTTTGTGGTTTGTTCATTCTGTACATGATCACAACATGACCCTCCATAAATAAGAGTAAAT	CCTGCAGGTTTGTGGTTTGTTCATTCTGTACATGATCACAACATGCCCCTCCATAAATAAGAGTAAAT
R05540	CCTGCAGGCAAACGCTATTGGTGTATCCGAGCCCTTAACTACAGAGACTCAGGGAAATAGAGGAGCTG	CCTGCAGGCAAACGCTATTGGTGTATCCAAGCCCTTAACTACAGAGACTCAGGGAAATAGAGGAGCTG
R05547	CCTGCAGGTTGACCTCGGTCATCAGGTGAACGGTGTTTCCTCCGACACATTGGTGCAGCTGGCTTCCG	CCTGCAGGTTGACCTCGGTCATCAGGTGAACAGTGTTTCCTCCGACACATTGGTGCAGCTGGCTTCCG
R05550	CCTGCAGGTACCACGTTCATCTTTACAAACAACAGTGCGCAAGTATAAACACCATGAGACCACACAGA	CCTGCAGGTACCACGTTCATCTTTACAAACAACAGTACGCAAGTATAAACACCATGAGACCACACAGA
R05562	CCTGCAGGTAACAAACACCCTACTAGTCCACAAAATGACAGTGTTTAATGTCACAAGTCATAGGAAAT	CCTGCAGGTAACAAACACCCTACTAGTCCACAAAATGACAGCGTTTAATGTCACAAGTCATAGGAAAT
R05564	CCTGCAGGTACAACCCATTGCACCCTGCCCTTTACTCGAAACTAGCATTATACAAATACTCTGCATAC	CCTGCAGGTACAACCCATTGCACCCTGCCCTTTACTTGAAACTAGCATTATACAAATACTCTGCATAC
R05572	CCTGCAGGTTCTGCTGACAGTCCGATTTCTGGGCTCTGTTTAGCATCGCTGAAATACTGTAAATTATT	CCTGCAGGTTCTGCTGACAGTCTGATTTCTGGGCTCTGTTTAGCATCGCTGAAATACTGTAAATTATT
R05575	CCTGCAGGTCCGCATGACATTTTCAAGCTCCCTCAATTTGAGACTAGTGGCCTTGTTGTGACAACTGC	CCTGCAGGTCCGCATGACATTTTCAAGCTCCCTCAATTTGAGACTAGTGGCATTGTTGTGACAACTGC
R05576	CCTGCAGGATCAGAAGGGGAGCAAGAATACAACTGACAAACTCTGGAAAATCATTCCAAATCAACGAC	CCTGCAGGATCAGAAGGGGAGCAAGAATACAACTGACAAACTCTGGAAAATCATTCCAGATCAACGAC
R05579	CCTGCAGGGAGACACCATTCAAAAACAGGAGGAGCTACTCCAGAACCTTATGGAAGGGCTCCATTCGC	CCTGCAGGGAGACACCATTCAAAAACATGAGGAGCTACTCCAGAACCTTATGGAAGGGCTCCATTCGC
R05580	CCTGCAGGATCTCTGAGAGAGGGATCTCCTGTGGGCCACGAGGGAAGGAGGGAGAGAGACACCAGGGT	CCTGCAGGATCTCTGAGAGAGGGATCTCCTGTGGGCCATGAGGGAAGGAGGGAGAGAGACACCAGGGT
R05586	CCTGCAGGCAGTCACTGAGTTCGAGGTGCTGAAGGAGCTCCTTGAACTTGACCGCCAAAAATAATCTC	CCTGCAGGCAGTCACTGAGTTCGAGGTGCTGAAGGAGCTCCTTGAACTTGACCCCCAAAAATAATCTC
R05589	CCTGCAGGAAGGCTCAGGCAAGATTCAACAAGTTCTTCCATACTAGTTATTTACAGGAAGTAATCACT	CCTGCAGGAAGGCTCAGGCAAGATTCAACAAGTTCTTCCATACTAGTTAATTACAGGAAGTAATCACT
R05593	CCTGCAGGTGGCCATCACTGAATCTGCAGGAACGCCCTCCTCCCCTTTCATGAACCCCCCCAGGCAGA	CCTGCAGGTGGCCATCCCTGAATCTGCAGGAACGCCCTCCTCCCCTTTCATGAACCCCCCCAGGCAGA
R05603	CCTGCAGGAAGACGTGCTTGACTTGGTTCATCATGTCACTGCAGAGATGCATGTTCTCAACCTTGGCC	CCTGCAGGAAGACGTGCTTGACTTGGTTCATCATGTCAGTGCAGAGATGCATGTTCTCAACCTTGGCC
R05607	CCTGCAGGTGTCCCTAGACAGAGTAGTCTACCTGGAGGTGTCCCTAGACAGAGTAGTCTACATGTATC	CCTGCAGGTGTCCCTAGACAGAGTAGTCTCCCTGGAGGTGTCCCTAGACAGAGTAGTCTACATGTATC
R05614	CCTGCAGGCTCAATGCTAGCTAACACGCTCCCTGTTATAGTAACACAGTAGCAGTTCACTGTTTTTCT	CCTGCAGGCTCAATGCTAGCTGACACGCTCCCTGTTATAGTAACACAGTAGCAGTTCACTGTTTTTCT
R05617	CCTGCAGGGGTAGGACACTCACTAGGGCTGTCTGGAGGAAACCCCTCTGTCGCATGGCCTGAGTCCCC	CCTGCAGGGGTAGGACACTAACTAGGGCTGTCTGGAGGAAACCCCTCTGTCGCATGGCCTGAGTCCCC
R05630	CCTGCAGGAGGGACTGGTGCGCTTCACAAAATAGATAGCATCATAAGGATGGAAAATATGTGGATATA	CCTGCAGGAGGGACTGGTGCGCTTCACAAAATAGATAGCACCATAAGGATGGAAAATATGTGGATATA
R05634	CCTGCAGGATCGTCTGGGACCAGCCACCTGGACAGCTGATGAAAATGAGGAATATTTCTGTCTGTAAC	CCTGCAGGATCGTCTGGGACCAGCCACCTGGACAGCTGATGAAAATGAGGAATATTTCTGTCTGTAAT
R05647	CCTGCAGGCCATGGGGTTGGAGGTGATTCTGATGACTGGAGACAACAGCAAGACAGCACGGGCCATTG	CCTGCAGGCCATGGGGTTGGAGGTGATTCTGATGACTGGAGACAACAGCAAGACAGCACGGGCCATCG
R05649	CCTGCAGGGAGGAGGTGGCAGTGATAAATACGTCATCAAGTCTGGCTGCGGAGGAGCTCATATCAACA	CCTGCAGGGAGGAGGTGGCAGTGATAAATACGTCATCAAGTCTGGCTGCGGAGGAGCTCACATCAACA
R05651	CCTGCAGGTATTCTACAATTAAATAATTAAATAATCAAATGTATACAAATGATTAAACATGAAGTAGC	CCTGCAGGTATTCTACAATTAAATAATTAAATAATCAAATGTATACAAATTATTAAACATGAAGTAGC
R05657	CCTGCAGGACTTTAAATACGACTCTGAGGAGTCTGTGTGATGGGGACTCCCAGGAGGTTGCCGCCCAG	CCTGCAGGACTTTAAATACGACTCTGAGGAGTCTGTGTGATGGCGACTCCCAGGAGGTTGCCGCCCAG
R05666	CCTGCAGGGTTTCAAGCTGAAGAGATTGTGGTGTGGGTGCCATCATTTTCACTATGGCATGGTTATGT	CCTGCAGGGTTTCAAGCTGAACAGATTGTGGTGTGGGTGCCATCATTTTCACTATGGCATGGTTATGT
R05669	CCTGCAGGAACAATAAAAATATAATTCATGCCTTACCTTTGACGAGCTTCTTTTGTTGGCACTCCAAT	CCTGCAGGAACAATAAAAATATAATTAATGCCTTACCTTTGACGAGCTTCTTTTGTTGGCACTCCAAT
R05711	CCTGCAGGCTCATCCTAACATGACACTGCAGCATGACGGGCTGTTGGTGGTAGGTGCATCCAATTCAG	CCTGCAGGCTCATCCTAACATGACACTGCAGCATGACGGGCTGTTGGTGGTAGGTGCGTCCAATTCAG
R05718	CCTGCAGGGAAGTATCCTGGAGGCATAGAGTCAGGTGACGAGAGAGTGGGAATTGTAATGGTCTCAGA	CCTGCAGGGAAGTATCCTGGAGGCATAGAGTCAGGTGACAAGAGAGTGGGAATTGTAATGGTCTCAGA
R05722	CCTGCAGGAAACAGGTACAAAGTATCTATATCCACAGTAAAATGAGTCCTATATTGACATAACCTGAA	CCTGCAGGAAACAGGTACAACGTATCTATATCCACAGTAAAATGAGTCCTATATTGACATAACCTGAA
R05727	CCTGCAGGAAGCGTAAAACCTCAGATACAGAACATTGGTAAGGAATGATCTGTTTTTAGGTCACCATT	CCTGCAGGAAGCGTAAAACCTCAGATACAGAACATTGGTAAGGAATTATCTGTTTTTAGGTCACCATT
R05730	CCTGCAGGATCGTCTGAGACCAGCCACTCACACAACTGATCAAACTCAGGATCATTTCTGTCTGTAAT	CCTGCAGGATCGTCTGAGACCAGCCACTCACACAACTGATCAAACTCAGGATAATTTCTGTCTGTAAT
R05746	CCTGCAGGACAGATATATGTAAGTCTAAAACTTGTGAAATTGAATGGTATTCTTGCCCAAAAAATGAG	CCTGCAGGACAGATATATGTAAGTCTAAAACTTGTGAAATTGAATGGTATTCTTGCCCAAGAAATGAG
R05747	CCTGCAGGTTCAGCCAAATGTGGATCCGCTCTTTCTGAACATTCTGTGTGTGAACATTGGGTATGTGC	CCTGCAGGTTCAGCCAAATGTGGATCCGCTCTTTCTGAACATTCTATGTGTGAACATTGGGTATGTGC
R05751	CCTGCAGGCGTGCCGACATCCTGGTGAGATTAAGATGAAGAGAATATTGTCCCTCGCTCCCCTCCATT	CCTGCAGGCGTGTCGACATCCTGGTGAGATTAAGATGAAGAGAATATTGTCCCTCGCTCCCCTCCATT
R05752	CCTGCAGGTGCTCAGCCTGTCACAAGGAGTCGCTAGAGCGTGATGAGCCAAGTAAAGCCCACCCCCTG	CCTGCAGGTGCTCGGCCTGTCACAAGGAGTCGCTAGAGCGTGATGAGCCAAGTAAAGCCCACCCCCTG
R05754	CCTGCAGGGGCCTCCTGGAGTTCTTCAAGGTGAGACTGTTTTTTTAGCCCTCTGAGGTTCCTGACTGC	CCTGCAGGGGCCTCCTGGAGTTCTTCAAGGTGAGACTGTGTTTTTAGCCCTCTGAGGTTCCTGACTGC
R05758	CCTGCAGGATGAGGACCATCAGAAGCCTTAATGTCAGATTGATCAATTTCTCCTCATCACCGGTTACT	CCTGCAGGATGAGGACCATCAGAAGCCTTAATGTCAGATTGATCCATTTCTCCTCATCACCGGTTACT
R05759	CCTGCAGGTCATGAAACCATTGAATGAAAAAAAATGCATTCAAGATATACAACCCATCAAGCATACTA	CCTGCAGGTCATGAAACCATTGAATGAAAAAAAATGCATTCAAGATATACGACCCATCAAGCATACTA
R05763	CCTGCAGGCAGATTAAACAGAATGGATGTTTTGTGTGAATCTAAGGCTGCAGTTTGAGGTAGCAGATT	CCTGCAGGCAGATTAAACAGAATGGATGTTTTGTGTGAATCTAAGGCTGCAGCTTGAGGTAGCAGATT
R05775	CCTGCAGGGTAGGAGTGTTTTGCCAGTAACCGAAAGGTAAAAATCTGTTGTTCTGTCCCCGAGCAAGG	CCTGCAGGGTAGGAGTGTTTCGCCAGTAACCGAAAGGTAAAAATCTGTTGTTCTGTCCCCGAGCAAGG
R05800	CCTGCAGGGGGAGTGGGGCAGATTCCTTCCCCATTAACTACCGGATCTCACCCTCTTTTCATGTTTCC	CCTGCAGGGGGAGTGGGGCAGATTCCTTCCCCATTAACTATCGGATCTCACCCTCTTTTCATGTTTCC
R05801	CCTGCAGGCATTTGTTCGGGGAGGTGCTATTGTAATGGATATAAGAACGTGCCGTAGACTCACTCAAC	CCTGCAGGCATTTGTTCGGGGAGGTGTTATTGTAATGGATATAAGAACGTGCCGTAGACTCACTCAAC
R05810	CCTGCAGGCTCATCCTGACATGACCCTCCAGCATGACAATGCTACAAAACCAAACGCTTACCTTGACT	CCTGCAGGCTCATCCTGACATGACCCTCCAGCATGACAATGCTACAAAACCAAAGGCTTACCTTGACT
R05817	CCTGCAGGAAGGGTTACACATGAGGGAGGATGATGTCTTCCCTGTAACGCACATCGTTTAGATTACCT	CCTGCAGGAAGGGTTACACATGAGGGAGGATGATGTCTTCCCTGTAACGCACATCGTTTAGATTATCT
R05822	CCTGCAGGTGACTCTTGAGAGCCCAACCAGTAGGACTAAGCCACAGCATTTTATAGCAAAGTCCATCT	CCTGCAGGTGACTCTTGAGAGCCCAACCAGTAGGACTAAGCCACAGCATTTTATAGCAAAGTCCATCC
R05882	CCTGCAGGCAGGGGAATGGGATGGAGGGATAAAAAGGGGGAGGAGGAAAGAGAGAAGGGTGACATGGA	CCTGCAGGCAGGGGAATGGGATGGAGGGATAAAAAGGGGGAGGAGGAAAGAGAGAGGGGTGACATGGA
R05885	CCTGCAGGTTAATGCTCTACAACATCCGTGGAGTACGACCCTATCTCACACAGGAAGTGGCACATGTC	CCTGCAGGTTAATGCTCTACAACATCCGTGGAGTACGACTCTATCTCACACAGGAAGTGGCACATGTC
R05889	CCTGCAGGTGAAGTCTATTCATTCCCAGCGTGCCACCCCTTACTGCTGACCAGGACCTATTTCACTGA	CCTGCAGGTGAAGTCTATTCATTCCCAGCGTGCCACCCCTTACTGCTGACCAGGATCTATTTCACTGA
R05906	CCTGCAGGAAGGGTACCACATGAGGGAGGGGGATTTCTTCCCTGTGACACACAGGGTTGAGATGGCCT	CCTGCAGGAAGGGTACCACATGAGGGAGGGGGATTTCTTCCCTGTGACACACAGGGTGGAGATGGCCT
R05928	CCTGCAGGCTCATGACAATGCCACCAGCCATACTGCTCGTTCTGTGCGTGATGTCCTGCAAGACAGGA	CCTGCAGGCTCATGACAATGCCACCAGCCATCCTGCTCGTTCTGTGCGTGATGTCCTGCAAGACAGGA
R05929	CCTGCAGGGCTCTGTCCACTTTCAGTGCTACTCAGACAGACATCAAAGCTCTACCCAAGAGCATGTTG	CCTGCAGGGCTTTGTCCACTTTCAGTGCTACTCAGACAGACATCAAAGCTCTACCCAAGAGCATGTTG
R05936	CCTGCAGGCACTAACGAGTTACTGCTTTGATGTTTGCAGAGAATGACAGTGTGTTGTCCAGGAACACG	CCTGCAGGCACTAACGAGTTAATGCTTTGATGTTTGCAGAGAATGACAGTGTGTTGTCCAGGAACACG
R05940	CCTGCAGGGCTATCAATGTTAACAGGATGCACCTGAGCTCAATTTCGAGTTTCATAGCAAAGGGTTTG	CCTGCAGGGCTATCAATGTAAACAGGATGCACCTGAGCTCAATTTCGAGTTTCATAGCAAAGGGTTTG
R05953	CCTGCAGGAAGATGTTCCAACATCCCCCTCAACAGCTTATCTGTCAGGTGTCTGCAGCAGGAAACAGC	CCTGCAGGAAGATGTTCCAACATCCCCCTCAACAGCTTATCTGTCAGGTGTCTGCAGCAGGAAACCGC
R05960	CCTGCAGGTAAGACTGACTGAAACGCTTCTGTGCTTTGCGTTGCACAATTGAACTGCAGCACTCTGTT	CCTGCAGGTAAGACTGACTGAAACGCTTCTGTGCTTTGCGTAGCACAATTGAACTGCAGCACTCTGTT
R05962	CCTGCAGGTAAAATAGCCTGATCTGGAGGTCCTGGACTGGCGTGGTTACACGTGGCCTGCGGTTGTGA	CCTGCAGGTAAAATAGCCTGATCTGGAGGTCCTGGACAGGCGTGGTTACACGTGGCCTGCGGTTGTGA
R05979	CCTGCAGGCTGTGGAAATTCAAAATGCTGCATTTTAGACAAGCCGGGAGAACAAAATATAGCCTAGAG	CCTGCAGGCTGTGGAAATTCAAAATGCTGCATTTTAGACAAGCTGGGAGAACAAAATATAGCCTAGAG
R06035	CCTGCAGGTGAGAGAACTACAACCTTCCACATATAGTACTTTCAGTATTATATACATTAGCATTCTCA	CCTGCAGGTGAGAGAACTACAATCTTCCACATATAGTACTTTCAGTATTATATACATTAGCATTCTCA
R06060	CCTGCAGGAATGGAACCGAAACCAAGACACAAGATGAGTGAATAAAACAGAATACTGGAGACAGAGCA	CCTGCAGGAATGGAACCGAAACCAAGACACAAGATGAGTGAAAAAAACAGAATACTGGAGACAGAGCA
R06069	CCTGCAGGGTAGAGAGAGAATGAATAAAGACTGCCTCACATTTGAGCTCTGCATGTATCATGGTGATC	CCTGCAGGGTAGAGAGAGAATGAATAAAGACTGCCTCACATTTGAGCTCTGCGTGTATCATGGTGATC
R06103	CCTGCAGGGGATGGTGAAAGAGGTCTCCCTTGGGCATTCATCTATACATCTACATTATATATAAAATA	CCTGCAGGGGATGGTGAAAGAGGTCTCCCTTGGGCATACATCTATACATCTACATTATATATAAAATA
R06108	CCTGCAGGTAGAACTTGTCCCGTATTTACTGTTTTTATTGTTGCTTGAGTGTGTTTCTTGAGTGTGTG	CCTGCAGGTAGAACTTGTCCCGTATTTACTGTTTTTATTGTTGTTTGAGTGTGTTTCTTGAGTGTGTG
R06129	CCTGCAGGTAGAAAATATCCAGATTAAAAATAAATATCCAATAAATCACATTGGCTACACATCTGCAA	CCTGCAGGTAGAAAATATCCAGATTAAAAATAAATATCCAATAAATCACATTGGCTACACATCTGCAT
R06145	CCTGCAGGAAAACACACTGGACACTGTACTCTTGCCTCACTGAAAGCTAATGCTCGAGATGATCAATA	CCTGCAGGAAAACACACTGGACACTGTACTCTTGCCTCACTGAAAGCTAATGCTCGAGATTATCAATA
R06150	CCTGCAGGTGCCAGCCCGTCACAAGGATTCGCTAGAGCTAGTAAAGCCCTCCCGGCCAAACCCTCCTC	CCTGCAGGTGCCGGCCCGTCACAAGGATTCGCTAGAGCTAGTAAAGCCCTCCCGGCCAAACCCTCCTC
R06158	CCTGCAGGCAATTTTCCTCTGCGGGATACACTCTTGACCAACACTTGATACCTGAGTGACTCAGTATG	CCTGCAGGCAATTTTCCTCTGCGGGATACACTCTTGACCAACACTTGATACCTGAGTGACTCAGTAAG
R06180	CCTGCAGGAGCGACAGAGAACGACAGGGTGTTGTCCAGGTTCACGCCAAGGTTTTTTGCACTCTGGGA	CCTGCAGGAGTGACAGAGAACGACAGGGTGTTGTCCAGGTTCACGCCAAGGTTTTTTGCACTCTGGGA
R06189	CCTGCAGGTGGCCAACTACATTAAGGACCAGTCAGTGAATACTCAGGCTATAGTGATCTCTCTGAAGG	CCTGCAGGTGGCCAACTACATTAAAGACCAGTCAGTGAATACTCAGGCTATAGTGATCTCTCTGAAGG
R06198	CCTGCAGGGAGACCATGTTTGGGGGTGGTGTCTGCATCCTTCCTCGCATGTCCCACCTCCTTTGGATC	CCTGCAGGGAGACCATGTTTGGGGGTGGTGTCTGTATCCTTCCTCGCATGTCCCACCTCCTTTGGATC
R06199	CCTGCAGGAAATAAGCACAGCAAAACCCAGTTGACAGAGCAGGGAGGGGCCATCACATTTTGTAGTCC	CCTGCAGGAAATAAGCACAGCAAAACCCAGTTGACAGAGCAGGGAGGGGCCATCACACTTTGTAGTCC
R06210	CCTGCAGGTCCTTGATATTGGGGAAGGGGATGCCGATGGTGACCACTGCTCTGGCGTTGTCGTCTGTG	CCTGCAGGTCCTTGATGTTGGGGAAGGGGATGCCGATGGTGACCACTGCTCTGGCGTTGTCGTCTGTG
R06213	CCTGCAGGCGATGTTGAAACATCATCGCCACCTCTCATATCTCGCTCTCTCTTCCTCCCTCTAGTAAC	CCTGCAGGCGATGTTGAAACATCATCGCCACCTCTCATATCTCGCTCTCTCTTCCTCACTCTAGTAAC
R06234	CCTGCAGGGGTGTCCTAGGAGACTCCCGACACTATTCATCATTCCTTAATTAGCCAGTTAACTCCAAT	CCTGCAGGGGTGTCCTAGGAGACTTCCGACACTATTCATCATTCCTTAATTAGCCAGTTAACTCCAAT
R06237	CCTGCAGGCAGGGGTTGACGAAGCCATGCCCACAGTGATCAGTGTGGTGTGGAAGCATAGTGTTGTTG	CCTGCAGGCAGGGGTTGACAAAGCCATGCCCACAGTGATCAGTGTGGTGTGGAAGCATAGTGTTGTTG
R06249	CCTGCAGGAAGTCCATGAGCACCGTGCTGAAAAACGCCGACGGGAGCTTCCGTATGTTCAGCAAGGGA	CCTGCAGGAAGTCCATGAGCACCGTGCTGAAAAACGCAGACGGGAGCTTCCGTATGTTCAGCAAGGGA
R06250	CCTGCAGGCGCTACACAATTTTTTAAAATTATACCTTTATTTAACTAGGCAAGTCAGTTAAGAACAAA	CCTGCAGGCGCTACACAATTTTTTTAAATTATACCTTTATTTAACTAGGCAAGTCAGTTAAGAACAAA
R06277	CCTGCAGGACAGCGACGGAAGCTCCACCACCTGTCAAGCCCTGAGTGGAGCAGCCTCCTGTAACGTCA	CCTGCAGGACAGCGACGGAAGCCCCACCACCTGTCAAGCCCTGAGTGGAGCAGCCTCCTGTAACGTCA
R06301	CCTGCAGGTGAAGAAGCCGGATGTGGAGGTCCTGGGCTGGCTTGGTTACATGTCTGTAGTTGTGAGGC	CCTGCAGGTGAAGAAGCCGGATGTGGAGGTCCTGGGCTGGCTTGGTTACACGTCTGTAGTTGTGAGGC
R06321	CCTGCAGGTCTTGCTTCAGAGACGACCCAGAAGAATGTATTATAAAAGGCAGTGACTCAACCTACACA	CCTGCAGGTCTTGCTTCAGAGACGACCCAGAAGCATGTATTATAAAAGGCAGTGACTCAACCTACACA
R06329	CCTGCAGGATTATTTTTCTTCTGTAGCAACCTGGTTACAAATTAGGACCCTACACCTGTAGTTAGGCT	CCTGCAGGATTATTTTTCTTCTGTAGCAACCTGATTACAAATTAGGACCCTACACCTGTAGTTAGGCT
R06345	CCTGCAGGTACCACACTCTCTCCATCTCTTCCTCACCTTTCTTTTTCTCCTTTGCTCGCCCCTCTTCA	CCTGCAGGTACCACACTCTCTCCATCTCTTCCTCACCTTTCTTTTTCTCCCTTGCTCGCCCCTCTTCA
R06368	CCTGCAGGGAGAAAAGTTTTTTATAATTGCACATGCAAGCATGAGCACGGTAAAACACACATGCCAGA	CCTGCAGGGAGAAACGTTTTTTATAATTGCACATGCAAGCATGAGCACGGTAAAACACACATGCCAGA
R06382	CCTGCAGGGCAAGCCTCTCATCACACTGACTGTAAGTTCAGGGCCTGGTTCCATTTCAGTCCCTGGTC	CCTGCAGGGCAAGCCTCTCATCACACTGACTGTGAGTTCAGGGCCTGGTTCCATTTCAGTCCCTGGTC
R06384	CCTGCAGGACTTGCATTTTGGAGCGTGGTGTCTTCATTATGGACAGACCACTCCCCATCTTTAAAACC	CCTGCAGGACTTGCATTTTGGAGTGTGGTGTCTTCATTATGGACAGACCACTCCCCATCTTTAAAACC
R06401	CCTGCAGGGACGGGCTGAGATTAAGAATCCATAAATATAGGACAAAACGCACATCACGACAAGACACA	CCTGCAGGGACGGGCTGAGATTAAAAATCCATAAATATAGGACAAAACGCACATCACGACAAGACACA
R06405	CCTGCAGGCGAAATGTGTGGGAGTACAGTGCAGTGTGGGGGGAGTTGGGAGAACTTTTATAGAAGACG	CCTGCAGGCGAAATGTGTGGGAGTACAGTGCAGTGTGGGGGGAGTTGGGATAACTTTTATAGAAGACG
R06417	CCTGCAGGCTTTTGTGACCGAAAACTCTACCTCTCTCTCCATCTCCCTCTACCCAAGCCGGCCCAGGT	CCTGCAGGCTTTTGTGACCGAAAACTCTACCTCTCTCTCCATCTCCCTCTACTCAAGCCGGCCCAGGT
R06422	CCTGCAGGACCACGCCCCCTCTGGCATCGCCATCTCCAAACACTCTGGGTGGAACGACGCCGGGCACA	CCTGCAGGACCACGCCCCCTCTGGCATCTCCATCTCCAAACACTCTGGGTGGAACGACGCCGGGCACA
R06423	CCTGCAGGAAGGGTACCACATGAGGGAGGAGGATGTCTCCTTGTAACGCACAGCGTTGATTGCCTGCA	CCTGCAGGAAGGGTACCACATGAGGGAGGAGGATGTCTCCTTTTAACGCACAGCGTTGATTGCCTGCA
R06426	CCTGCAGGTGGAGCACTGGTCGCTACGACTACCAACACATGTCTCACACAGAGACGAACACTTCTTAC	CCTGCAGGTGGAGCACTGGTCGCTACGACTACCAACACATGTCTCACACAAAGACGAACACTTCTTAC
R06452	CCTGCAGGACTCTGATCAATATCACCTTGAACATTCACATGCATCCATCTATTCAGTATATAACCATA	CCTGCAGGACTCTGATCAATATCACCTTGAACTTTCACATGCATCCATCTATTCAGTATATAACCATA
R06463	CCTGCAGGCTGTGTAAGGGCTATTTGACCAAGAAGGGGAGTGATAGAGTGCAGCATCAGCTGACCTGG	CCTGCAGGCTGTGTAAGGGCTATTTGACCAATAAGGGGAGTGATAGAGTGCAGCATCAGCTGACCTGG
R06484	CCTGCAGGTGAGTTGCCTGGCCATGTGGACCATCTCTCCCTGAGTGTCCATCACATCGTAGATGCTGC	CCTGCAGGTGAGTTTCCTGGCCATGTGGACCATCTCTCCCTGAGTGTCCATCACATCGTAGATGCTGC
R06496	CCTGCAGGCTCATCTTGACATTCAGCATGACAATGCCACTAGCCATACTGTTCGTTCTGTATGTGATT	CCTGCAGGCTCATCTTGACATTCAGCATGACAATGCCACTAGCCATACTGCTCGTTCTGTATGTGATT
R06497	CCTGCAGGTTCATGCAGGGTAGTAACGTCATGAGTTGTGATTATGGTCCATTGTTTAGCTAGTTAGCT	CCTGCAGGTTCATGCAGGGTAGTAACGTCATGAGTTGTGATTATAGTCCATTGTTTAGCTAGTTAGCT
R06521	CCTGCAGGAGATGAAGAAGAAAACCCAACTGACTACAGACAACAGCTGGATCCGCCAGCGCACTACCA	CCTGCAGGAGATGAAGAAGAAAACCCAACTGACCACAGACAACAGCTGGATCCGCCAGCGCACTACCA
R06541	CCTGCAGGCCGACAAGTCCAGCACCACCAGGTCAGCTCCTCTCCTCCTGTTCTGTGTGAAACTGCCAA	CCTGCAGGCTGACAAGTCCAGCACCACCAGGTCAGCTCCTCTCCTCCTGTTCTGTGTGAAACTGCCAA
R06543	CCTGCAGGTTCTTTATCATTCTCCATACCTTATAGTCCAATGACTCTGACATTATGCATGCCCACCAT	CCTGCAGGTTCTTTATCATTCTCCATCCCTTATAGTCCAATGACTCTGACATTATGCATGCCCACCAT
R06549	CCTGCAGGCGAGGCTGTCCCCAGTAGGAGTAATAAGCAGAGGTGTGAAGAGCGAGGGATGTGTTCTAG	CCTGCAGGCGAGGCTGTCCCCAGTAGGAGTAATAAGCAGAGGGGTGAAGAGCGAGGGATGTGTTCTAG
R06551	CCTGCAGGAGTGAGTTATGTTCACAGAGAATGACAGAGTGCTGTCCAGGGTCACGCCAAGGTTCTTTG	CCTGCAGGAGTGAGTTATGTTCAGAGAGAATGACAGAGTGCTGTCCAGGGTCACGCCAAGGTTCTTTG
R06569	CCTGCAGGCCCGCATTCCATCATGCATTTGTGTATATAGCCCTATAGCTTAAAGACCTTTTTAAAACA	CCTGCAGGCCCGCATTCCATCATGCATTTGGGTATATAGCCCTATAGCTTAAAGACCTTTTTAAAACA
R06576	CCTGCAGGAGATTCTGAGAGCTTCTGGGTGTGCAGGCTTTTGTCCAGCCCTGCTCAAATACACCACAT	CCTGCAGGAGATTCTGAGAGCTTCTGGGTGTGCAGGCTTTTGTCCAGCCCTGCTCAAATAAACCACAT
R06598	CCTGCAGGATTATGCATTTCTTGCAGTCAAATTATCAAATAAAATACAATTTATTGGTCACATACATG	CCTGCAGGATTATGCATTTCTTGCAGTCAAATGATCAAATAAAATACAATTTATTGGTCACATACATG
R06601	CCTGCAGGTTAAACCACAGGACAACCAGGCCGAGCTGCACTGTGAAAGTGTCAACCAGGTGACCCCTG	CCTGCAGGCTAAACCACAGGACAACCAGGCCGAGCTGCACTGTGAAAGTGTCAACCAGGTGACCCCTG
R06604	CCTGCAGGTCGCAGGCTCATAGAAGCAGGCTCCTGCCAGTAGGAGATGAATAGCACATAGTCCTCCAT	CCTGCAGGTCGCAGGCTCATAGAAGCAGGCTCCTGCCAGCAGGAGATGAATAGCACATAGTCCTCCAT
R06635	CCTGCAGGTGTTTCCAAATTGTTCCCAAGGATGAACCAGACTTGTGGAGGTCTACAGTTTTTTTCTGA	CCTGCAGGTGTTTCCAAATTGTTCCCAAGGATTAACCAGACTTGTGGAGGTCTACAGTTTTTTTCTGA
R06639	CCTGCAGGGCACAGGGAGGGGAAGGGTTAACATCATCATTCTTCTGCTTAGTGTCTCTTATTTAACTT	CCTGCAGGGCACAGGGAGGGGAAGGGTTAACATCATAATTCTTCTGCTTAGTGTCTCTTATTTAACTT
R06640	CCTGCAGGGTCATCCATCAAAGCAGGAGGCGAGACACTCGATGTGGGTATGGTGCGGTACAGTTTACT	CCTGCAGGGTCATCCATCAAAGCAGGAGGCGAGACACTCGATGTGGGTATGGTGCGGTACAGTATACT
R06647	CCTGCAGGCAGACAATACAATATTGCAAAATAAAAGTACATAGACAAAACATAGAGGAGTTCATATGC	CCTGCAGGCAGACAATACAATGTTGCAAAATAAAAGTACATAGACAAAACATAGAGGAGTTCATATGC
R06651	CCTGCAGGTTCAATGTCTTGCATCATCAATGTCTTGCATCATCAATGTCTTACATCATCAATGTCTTA	CCTGCAGGTTCAATGTCTTGCATCATCAATGTCTTGCATCATCAATGTCTTGCATCATCAATGTCTTA
R06677	CCTGCAGGACTCTTCTCTCCTGGACTCCACATCACACATCTGCACCAGAAGAAGATAATAATAAGTTA	CCTGCAGGACTCTTCTCTCCTGGACTCCACATCACACATCTGCACCAGAAGAAGATAATAACAAGTTA
R06678	CCTGCAGGCTGACTCCGGTAGTCAGTTGAACAGTGTTTCCTCAAACACTGGAACAGCTGGCTTCCATG	CCTGCAGGCTGACTCCGGTAGTCAGTTGAACAGTGTTTCCTCAAACACTGGAACAGCTGGCTTCCAGG
R06688	CCTGCAGGTCTGGGAGGGTGTCTCACTGGTCTGGGTGTTGGGGATACGTTTGAGAGCGATGTCCTTTA	CCTGCAGGTCTGGGAGGGTGTCTCGCTGGTCTGGGTGTTGGGGATACGTTTGAGAGCGATGTCCTTTA
R06711	CCTGCAGGACACAAAGTTTTTTGTCAGATGAATCATAGTGTCGAAACTACAGAACAGTATAAAACAAG	CCTGCAGGACACAAAGTTTTTTGTCAGATGAATCATAGGGTCGAAACTACAGAACAGTATAAAACAAG
R06721	CCTGCAGGCGGTCACTGAGTCCGAGGTGCTAAAGGAGCACCTTAAACAGATGGTTTAGATCCTTTCGT	CCTGCAGGCGGTCACTGAGTCCGAGGTGCTAAAGGAGCACCTTAAACAGATGGTTTAGATCCTTTCTT
R06739	CCTGCAGGCTCTCTCGCTCTTGAGAAAAGCAAGCAATTAGGCCTGGCCTGTGATCCTACATACATACT	CCTGCAGGCTCTCTCGCTCTTGAGAAAAGCAAGCAATTAGGCCTGGCCTGTGATCCTACATACATACC
R06746	CCTGCAGGTGGCTGTCAAGATGCTGAAAGGTATAGGGTTTAACCTGTGTGATGTTTTACACTGCTGGC	CCTGCAGGTGGCTGTCAAGATGCTGAAAGGTATAGGGTTTAACCTGTGTGATGTTTTACACTGCTGGT
R06752	CCTGCAGGTGTAGAGCCTCCTCTGAATTGGACAACTGGCCCTCAGCACCACCAGGTGCAGAGACAGGT	CCTGCAGGTGTAGAGCCTCCTCTGAATTGGACAACTGGCCCTCAGCACCACCAGATGCAGAGACAGGT
R06763	CCTGCAGGCTCATCCTGACATGACCCCCCAGCATGACAATGCTACCACCCATAGTGCTCATTGGGTAC	CCTGCAGGCTCATCCTGACATGACCCCCCAGCATGACAATGCTACCACCCATAGTGCTCGTTGGGTAC
R06769	CCTGCAGGCGCAACACAAAACACAGAAATATATAAATCATGCCTTACCTTTGACGAGCTCCTTTTGTT	CCTGCAGGCGCAACACAAAACGCAGAAATATATAAATCATGCCTTACCTTTGACGAGCTCCTTTTGTT
R06772	CCTGCAGGATCGTCTAAGACCAGCCATCTGGACAGCTGATGAAACTGAGGAGTATTTCCATCTGAAAT	CCTGCAGGATCGTCTAAGACCAGCCATCCGGACAGCTGATGAAACTGAGGAGTATTTCCATCTGAAAT
R06797	CCTGCAGGTTCATGCTCTATAAACATTTGTAGAGTACAACCCTAACTTACACAAGGAGTGGCTAAGGT	CCTGCAGGTTCATGCTCTATAAACATTTGTAGAGTACAACCCTAACTTAAACAAGGAGTGGCTAAGGT
R06807	CCTGCAGGATCTCTCTACCATATCACAATGGAGCTCCCTCAGTTTGCATGGGCTCTGTTGTCTATATG	CCTGCAGGATCTCTCTACCATATCACAATGGAGCTCCCTCAGTTTGCATGGGCTCTGTTGTCTATATT
R06827	CCTGCAGGTCTACAGAAACCCACAACACCCAGCTCTTCAGGCAGATGCCATGGCAACCCTGAATCTCT	CCTGCAGGTCTACAAAAACCCACAACACCCAGCTCTTCAGGCAGATGCCATGGCAACCCTGAATCTCT
R06828	CCTGCAGGGTACGTTCTGAAGATTGACTCGATAATGTCAGATGTAAGGTTGTATCTAAGGCCGTTACA	CCTGCAGGGTACGTTCTGAAGATTGACTCGATAATGTCAGATGTAAGGTTGTATCGAAGGCCGTTACA
R06829	CCTGCAGGTTTCATCGCTAACAGGCCAACGGTTAATGTTCTCAACAACAGATTAGAGTATCAATGTCA	CCTGCAGGTTTCATCTCTAACAGGCCAACGGTTAATGTTCTCAACAACAGATTAGAGTATCAATGTCA
R06831	CCTGCAGGAGAGAGGAAAGGAGTAAGACATCATCTCACACTCACTGAAGTAATGAAATAGAACCCAAC	CCTGCAGGAGAGAGGAAGGGAGTAAGACATCATCTCACACTCACTGAAGTAATGAAATAGAACCCAAC
R06853	CCTGCAGGGGTAACTTCCTCTGGGACCCAGGATTAGGATTAAGCCACACATACCCATGGCCAGAAGTC	CCTGCAGGGGTAACTTCCTCTGGGACCCAGGATTAGGATTAAGCCATACATACCCATGGCCAGAAGTC
R06856	CCTGCAGGTAGAAATATCCTGACGAACTTTAAACATTGTATCAACTATCAACTTGGTCTAGCCGAAAA	CCTGCAGGTAGAAATATCCTGACGAACTTGAAACATTGTATCAACTATCAACTTGGTCTAGCCGAAAA
R06863	CCTGCAGGCCATAGCAACCCCATGGACATGCCGGGCAGAAGCCTGTATGACGAGAGAGACAGCGGCAT	CCTGCAGGCCATAGCAACCCCATGGACATGCCAGGCAGAAGCCTGTATGACGAGAGAGACAGCGGCAT
R06869	CCTGCAGGGGGAGTCACAGGACCCAACTCAATCAAACCTGCATTCCAGTATTTACACACCGAGCTCTT	CCTGCAGGAGGAGTCACAGGACCCAACTCAATCAAACCTGCATTCCAGTATTTACACACCGAGCTCTT
R06879	CCTGCAGGACGGTGAGACATTTTACGCAAATGGAAAAGACTAACACAGTACCTCCCAGATTTCCGGGA	CCTGCAGGACGGTGAGACATTTTACGCAAATGGAAAAGACTAACACAGTATCTCCCAGATTTCCGGGA
R06882	CCTGCAGGAAGGGTACCATATGAGGGAGGAGGATGTCTCTGGTGAGACAAAACTGCGACTCGTCAGTG	CCTGCAGGAAGGGTACCACATGAGGGAGGAGGATGTCTCTGGTGAGACAAAACTGCGACTCGTCAGTG
R06885	CCTGCAGGGAAGGGTACCACATGAGGGCGGAGGAGTTTTGTCTGATGCTGTGACACACCGCCCCAGAC	CCTGCAGGGAAGGGTACCACATGAGGGAGGAGGAGTTTTGTCTGATGCTGTGACACACCGCCCCAGAC
R06912	CCTGCAGGAGGCGAGGGATGACGAGAGGTGTGTTGCGCTCCATGGGTGGTGAGCAATGACTGTACCGT	CCTGCAGGAGGCGAGGGATGACGAGAGGTGTGTTGCGCTCCATGGGTGTTGAGCAATGACTGTACCGT
R06913	CCTGCAGGTCATGGACACACGAGTCCTGCTTCATACTCCAGATCTGGTAGAGATGGAGGGGAGAGGAG	CCTGCAGGTCGTGGACACACGAGTCCTGCTTCATACTCCAGATCTGGTAGAGATGGAGGGGAGAGGAG
R06916	CCTGCAGGAAGGGTACCACATGAGGGAGGAGGATGTCTTCCCTGTAACAAGCTCAGTCCGATGATGCT	CCTGCAGGAAGGGTACCACATGAAGGAGGAGGATGTCTTCCCTGTAACAAGCTCAGTCCGATGATGCT
R06949	CCTGCAGGGAGAAACCTTGTAGCGGGGCAGGTGAAAAAGGGAGGAGTATTGGGGATAGTCACATTAGA	CCTGCAGGGAGAAACCTTGTAGCGGGGCAGGTGAAAAAGGGAGGAGTATTGGGGATAGTCGCATTAGA
R06955	CCTGCAGGATAGCACCCCCACAACATGATGCCATCACCCCCGTGCGTCACGGTTGGGATGGTGTTCTT	CCTGCAGGATAGCACCCCCACAACATGATGCCGTCACCCCCGTGCGTCACGGTTGGGATGGTGTTCTT
R06969	CCTGCAGGTTCATATTCATGGAGGCAGCAGTCTGGGTCTCGATTCTCAAATGATGGAAAGCCCTGTTC	CCTGCAGGTTCATATTCATGGAGGCGGCAGTCTGGGTCTCGATTCTCAAATGATGGAAAGCCCTGTTC
R06977	CCTGCAGGGGTCAGCAGCAGGACATGACCTTCCAACTGCTCACTAGCACCGAGTCACTCACCCTCTAC	CCTGCAGGGGTCAGCAGCAGGACATGACCTTCCAACTGCTCACTAGCACCGTGTCACTCACCCTCTAC
R06987	CCTGCAGGAGGGGACTAAGCCCTGTGGGGCCCCTGTGTTGAGGGTCAGCATGGTGGAGGTGATGTTGC	CCTGCAGGAGGGGACTAAGCCCTGAGGGGCCCCTGTGTTGAGGGTCAGCATGGTGGAGGTGATGTTGC
R06993	CCTGCAGGAGGCCTTTTGCCAGGCTGTCATTGTAAATAAGAATTCGTTTTTACTGACTTGCCTAGTTA	CCTGCAGGAGGCCTTTTGCCAGGCTGTCATTGTAAATAAGAATTTGTTTTTACTGACTTGCCTAGTTA
R06996	CCTGCAGGTCCTGCGCCGCCAGCTGCTGAGTGAGTAGACAAGACTGGGTCCTCATACTAACTGAGATA	CCTGCAGGTCCTGCGCCGCCAGCTGCTGAGTGAGTAGACAAGACTGGGTCCTCATTCTAACTGAGATA
R07022	CCTGCAGGATATAAACTACCCTTCACCCTTTCTTCCATCCATCCATCCCTCCATCCCTCCATCCCTCG	CCTGCAGGATATAAACTACCCTTCACCCTTTCTTCCATCCATCCATCCCTCCATCCCTCCATCCCTCC
R07025	CCTGCAGGGATATACATACAGAGGGAAGGATAGTCAGACGTGTTTACTCAACTGCGGAGAATGTCCGA	CCTGCAGGGATATACATACAGAGGGAAGGATAGTCAGATGTGTTTACTCAACTGCGGAGAATGTCCGA
R07027	CCTGCAGGTGGGGACGACCGCTCTCCTTGGGCTTCTCCTACTGGGCCGTGTGTTGAATGATGCCCTAC	CCTGCAGGTGGGGACGACCGCTCTCCTTGGGCTTCTCCTACTGGGCCGTGTGTTGAAAGATGCCCTAC
R07041	CCTGCAGGCTGCAGCCATCATACATTGCCAGCCCCAGGTCAGGAAGCACCACAATTTGATTACGCAAG	CCTGCAGGCTGCAGCCATCATACATTGCCAGCCCCAGGTCAGGAAGCACCACAATTTGATTATGCAAG
R07043	CCTGCAGGAAGAGGTTACAACATAGATTTTACAAACATGGCAGAGAGAACTTATTACTTATAATTTTT	CCTGCAGGAAGAGGTTACAACATAGATTTTACAAACATGGCAGAGAGAACTTATTACTTATCATTTTT
R07044	CCTGCAGGTAGCTAACCAATCAGGTTCAATGTTAGCTAACTAACATTAGGCTATAGCTAGCCAAGCAA	CCTGCAGGTAGCTAACCAATCAGGTGCAATGTTAGCTAACTAACATTAGGCTATAGCTAGCCAAGCAA
R07049	CCTGCAGGTCATCTATGAACGTTTGAACATCTTGAACAGTTTGAACATCACACACGCAAACCCTCGGT	CCTGCAGGTCATCTATGAACGTTTGAACATCTTGAACAGTTTGAACATCCCACACGCAAACCCTCGGT
R07052	CCTGCAGGATATACTGGGATCAGACGGGGGCGGGGCCAAACTGGCGCGTGCCCCTCCCTGCTCTGAGG	CCTGCAGGATATACTGGGATCAGACGGGGGCGGGGCCAAACTGGCACGTGCCCCTCCCTGCTCTGAGG
R07053	CCTGCAGGAGTTACACCAACAGTCTGTTTGTTTTTAAAGTGTGCATGTGTGTTTGTATGGTTCTCTTA	CCTGCAGGAGTTACACCAACAGTCTGTTTGTTTTTAAAGTGTGCATGCGTGTTTGTATGGTTCTCTTA
R07056	CCTGCAGGTTCATCCTGACATGACCCTCCAGTATGCCAATGCCACCAGCCATACTGCATGTTCTGTGC	CCTGCAGGTTCATCCTGACATGACCCTCCAGTATGCCAATGCCACCAGCCATACTGCATGTTCTGTGT
R07071	CCTGCAGGTCTACGGGTCAAGGTTTGTTGGCCAATCTTACAGTGGCAATGATTTATAGAACACATCAC	CCTGCAGGTCTACGGGTCAAGGTTTGTTGGCCAATCTTACAGTGGCAATGATTTATAGAACACATCGC
R07084	CCTGCAGGAGTGGCCTGAAGAGAAAGGACATACACCCTTGGAAGTAGCCATGTATTTTCACAACAGAA	CCTGCAGGAGTGGCCTGAAGAGAAAGGACATGCACCCTTGGAAGTAGCCATGTATTTTCACAACAGAA
R07090	CCTGCAGGGGACGGGATTAAAAATAAATTAAATTTAAATATAGGACAAAACACACATCACGACAAGAG	CCTGCAGGGGACGGGATTAAAAATAAATTAAATTTAAATATAGGACAAAACACATATCACGACAAGAG
R07096	CCTGCAGGAAGGGTACCATATGAGGAAAGAGGGTGTCTTCCTTCTAACACACATCGTTGAGACTGCCT	CCTGCAGGAAGGGTACCACATGAGGAAAGAGGGTGTCTTCCTTCTAACACACATCGTTGAGACTGCCT
R07101	CCTGCAGGAATTTTGATTTAATTTAACCCTTATTTTACCAGGCAAGTTGACTGAGAATACATGTTCAT	CCTGCAGGAATTTAGATTTAATTTAACCCTTATTTTACCAGGCAAGTTGACTGAGAATACATGTTCAT
R07103	CCTGCAGGTGCCCGGGCCTGTCACAAGGAGTTACTAGAGCGCCATGACCCAAGTAAACCCCCCCCGGC	CCTGCAGGTGCCCGGGCCTGTCACAAGGAGTTACTAGAGCGCCATGACCCAAGTAAAACCCCCCCGGC
R07104	CCTGCAGGTACGGTCAAGTTGGAACAACAGACCCAGGCTGCCCTTTCGGTTTGGAGCTCACAGCAAAA	CCTGCAGGTACGGTCAAGTTGGAACAACAGACCCAGGCTGCCCTTTCAGTTTGGAGCTCACAGCAAAA
R07108	CCTGCAGGAGCGAGTCACTGCTTTGATGTTTGCAGAGAACGACAGGGTGTTGACCAGGGCCATGTCAA	CCTGCAGGAGCGAGTCACTGCTTTGATGTTTGCAGAGAACGACAGGGTGTTGACCAGTGCCATGTCAA
R07141	CCTGCAGGTTCATCCGTCCTGACGGACATTTGCTGTTTGTTGCCCGCGGGATTATCTATCCCTCTGTC	CCTGCAGGTTCATCCGTCCTGACGGACATTTGCTGTTTGTTGCCTGCGGGATTATCTATCCCTCTGTC
R07157	CCTGCAGGGTGAGCTGATGCTCCAGGGTTTTGCTAGCGCAGGCCAGCACCAGCCGATGGGCCCTGAAC	CCTGCAGGGTCAGCTGATGCTCCAGGGTTTTGCTAGCGCAGGCCAGCACCAGCCGATGGGCCCTGAAC
R07201	CCTGCAGGAAAATACGCAACCACATAGCTGATCATCCAACCTTCAACAAAGTATTTGTAAAAGATCCC	CCTGCAGGAAAATACGCAACCACATAGCTGATCATCCAACCTTCAACAAAGTATTTGTAAAAAATCCC
R07205	CCTGCAGGGCCGCAGACACTTCATGTTTTGATTTAACCCACCAGAAAGATCAGGTCTGTTGAATTTAG	CCTGCAGGGCCGCAGGCACTTCATGTTTTGATTTAACCCACCAGAAAGATCAGGTCTGTTGAATTTAG
R07213	CCTGCAGGCTGCCGTGTTATTGGTTGGCTTTATATGTATGCTATTTTTATGTACCTGACATACTTTGT	CCTGCAGGCTGCCGTGTTATTGGTTGGCTTTATATGTATGCTATTTTTATGTAGCTGACATACTTTGT
R07217	CCTGCAGGCTGACGTGACCCACACTACAGGAGTAGATGTCCCCCTCCTGAGGTGTGATGCTCAGATAG	CCTGCAGGCTGACGTGACCCACACTACAGGAGTAGATGTCCCCCTCCTTAGGTGTGATGCTCAGATAG
R07221	CCTGCAGGAGCGCGTGCTATGGGTTGGCGTTGCTATGGTGACCAGTGATCTGAGATAAGGCGGGGCTT	CCTGCAGGAGCGCGTGCTATGGGTTGGTGTTGCTATGGTGACCAGTGATCTGAGATAAGGCGGGGCTT
R07260	CCTGCAGGTGCGTGCGTGCACACACACCAATTGAACTTGTGCACTGCACTTATTTGCATAAAGACTCT	CCTGCAGGTGCGTGCGTGCACACACACCAATTGAACTTGTGCACTGCACTCATTTGCATAAAGACTCT
R07262	CCTGCAGGTATGTGTGGTTTAGAGTGAAGTTGCTCCTAGACGGTGATCTCCCCACAAATGGTTAAAGT	CCTGCAGGTATGTGTGGTTTAGAGTGAAGTTGCTCCTAGAAGGTGATCTCCCCACAAATGGTTAAAGT
R07269	CCTGCAGGTGAAGAAGCCAGATGTGGAGATCCTGGAGTCAGCATGCCAATTGCACGCTCCTTCAAAAC	CCTGCAGGTGAAGAAGCCAGATGTGGAGATCCTGGAGTCATCATGCCAATTGCACGCTCCTTCAAAAC
R07270	CCTGCAGGGTGGTAACTAGCTGGCCTAGCCAAAGTCATACCATCTAACCCTAACCACACTGCTAACCT	CCTGCAGGGTGGTAACTAGCTGGCCTAGCCAAAGTCATAACATCTAACCCTAACCACACTGCTAACCT
R07286	CCTGCAGGTGTTCAGAACCAGAGTTCCCTCCCAGGAGTCCTTCCTACCGCCAGACAGCTCTCTGGGAG	CCTGCAGGTGTTCAGAACCAGAGTTCCCTCCCAGGAGTCCTTCCTACCGCCAGACAGCTCTCTGGGGG
R07296	CCTGCAGGTAATAATCTCCTTTATCACACTATCCAGGATACACTTCCACAGTCCATCCCCAGGTGGCA	CCTGCAGGTAATAATCGCCTTTATCACACTATCCAGGATACACTTCCACAGTCCATCCCCAGGTGGCA
R07300	CCTGCAGGCCAGGTATCACAGAATAAGAAGGTTCCCTGGGACAACCCTGAAGGTTCCCTGGGACAACC	CCTGCAGGCCAGGTATCACAGAATAAGAAGGTTCCCTGGGACAACCCTGAAGGTTCCCTGGGATAACC
R07304	CCTGCAGGAGAGGCAAGAAATCAAATCAGGGATACAGCATCACCCAGTCAGACTACTGATACACCCTC	CCTGCAGGAGAGGCAAGAAATCAAATCAGGGATACAGCATCACGCAGTCAGACTACTGATACACCCTC
R07307	CCTGCAGGGTCATCTGTTTGCCATGGAGGTGACCGGAGGAGAGGAGTATTACATCGCCGCGGACAACA	CCTGCAGGGTCATCTGTTTGCCATGGAGGTGACCGGCGGAGAGGAGTATTACATCGCCGCGGACAACA
R07308	CCTGCAGGCATGACAAAAAACGCAGAAATAAAAATATAAATCATGCCTTATCTTTGACGAGTTTCTTT	CCTGCAGGCGTGACAAAAAACGCAGAAATAAAAATATAAATCATGCCTTATCTTTGACGAGTTTCTTT
R07309	CCTGCAGGGAAACCTTGACAACCGCACTCCTCTGCGTTGAGCATATTATACTGACAGGTATACTCTGA	CCTGCAGGGAAACCTTGACAACCGCATTCCTCTGCGTTGAGCATATTATACTGACAGGTATACTCTGA
R07311	CCTGCAGGCACTGCATTGGCCCCACCAGCTGGGCCTCCACCTGCATGAGAACAAAAGAAGTCGAGGTC	CCTGCAGGCACTGCATTGGCCCCACCAGCTGGGCCTCCACCTGCATGAGAACAAAATAAGTCGAGGTC
R07339	CCTGCAGGTGTTTTTCCACGTAGACATTGTTTTTTCTGGAAGAAATATGCACTCTGTTTTGTTCCCAT	CCTGCAGGTGTTTTTCCACGTAGACATTGTTTTTTCTGGAAGAAATATGCGCTCTGTTTTGTTCCCAT
R07357	CCTGCAGGGTGCTGAGGGAATGTTAACCTGTTGCGATGAGCAAACCCGGATCCGGGATCCTATTTATA	CCTGCAGGGTGCTGAGGGAATGTTAACCTGTTGCGACGAGCAAACCCGGATCCGGGATCCTATTTATA
R07361	CCTGCAGGACGATTTTCCCCTTAACATATAACCCACGTGCACATGTATTGTTTGTTTTCTTGTTAAAT	CCTGCAGGACGATTTTCCCCTTAACCTATAACCCACGTGCACATGTATTGTTTGTTTTCTTGTTAAAT
R07373	CCTGCAGGGGACACAATGGAGTCATGTTAAGCGGTGACCATAATGTGCCTCTTCATGTTAGAAAGATA	CCTGCAGGGGACACAATGGAGTCATGTTAAGCGGTGACCATAATGTCCCTCTTCATGTTAGAAAGATA
R07378	CCTGCAGGTAACACACACACACAGAAATACTATCATGCATATGGGCTGGTTGGTTGCAGGTAATGATT	CCTGCAGGTAACACACACACACAGAAATACTATCATGCATATGGCCTGGTTGGTTGCAGGTAATGATT
R07382	CCTGCAGGACGGTAGCTCTCCAGGAACAGGGTTGGAAAATCTAAAAAAGTGAGTATGTTTAACAATTT	CCTGCAGGACGGTAGCTCTCCAGGAACAGGGTCGGAAAATCTAAAAAAGTGAGTATGTTTAACAATTT
R07387	CCTGCAGGATAACTGTATCGGAGCTGAAGGACGAGATCAGGAGTCTGATTCTCCGGGAGAGACATCAC	CCTGCAGGATAACTGTATCGGAGCTGAAGGATGAGATCAGGAGTCTGATTCTCCGGGAGAGACATCAC
R07388	CCTGCAGGACACAACAGCTGCAGACCGTTTTTTTTAATGATTTGCCCGTGTTTAGTTCTGCTGTGTAG	CCTGCAGGACACAACAGCTGCAGACCGTTTTTTTTAATGAATTGCCCGTGTTTAGTTCTGCTGTGTAG
R07409	CCTGCAGGGAGAGGCACAGAGCACACAGACAGACATGTAGCGCTGACCTCTCTACCTTCCACCCCACC	CCTGCAGGGAGAGGCACAGAGCACACAGACAGACATGTAGCGCTGACCTCTTTACCTTCCACCCCACC
R07412	CCTGCAGGTTCATGCTCTACAGCATCCGTAGAGTACGACCTTACCTCACACATGAAGTGGTGCAAGTC	CCTGCAGGTTCATGCTCTACAGCATCCGTAGAGTACGACCTTACCTCACACAGGAAGTGGTGCAAGTC
R07422	CCTGCAGGTTCATGCTCTACAACATCTGTAGAGTACGACCCTTCCTCACACAGGAAGCTGCACAGGTC	CCTGCAGGTTCATGCTCTACAACATCTGTAGAGTAAGACCCTTCCTCACACAGGAAGCTGCACAGGTC
R07427	CCTGCAGGGGGAAAGAACCGAGTTGATCAACCAATCAACCAACCAAACAATCAAAATCCCCCTTTGAA	CCTGCAGGGGGAAAGAACCGAGTTGATCAATCAATCAACCAACCAAACAATCAAAATCCCCCTTTGAA
R07456	CCTGCAGGGCAGCCTGCTCGCTGCGTAGCTGCACCCCTCTCAGCATCTCCAACAGCTCTGTCCTGATG	CCTGCAGGGCAGCCTGCTCGCTGCGTAGCTGCACTCCTCTCAGCATCTCCAACAGCTCTGTCCTGATG
R07472	CCTGCAGGAGAAGAGCAACACCATGGATAAGGAGATCCGGGAGCTGAAGGAGAGGTACGAGGAGTCGC	CCTGCAGGAGAAGAGCAACACCATGGATAAGGAGATCCGGGAGCTAAAGGAGAGGTACGAGGAGTCGC
R07473	CCTGCAGGGGGCAGGGAGTACAGTACACATTCTTCTTCACCTCACAGCTGGTGGAGATGTTTTACCTT	CCTGCAGGGGGCAGGGAGTACAGTACACATTATTCTTCACCTCACAGCTGGTGGAGATGTTTTACCTT
R07502	CCTGCAGGTGGAAAAGTCTCTCTTGATGTTTCTGACGAGACAGGACTCAGTTGGAACCGAACTGGGCT	CCTGCAGGTGGAAAAGTCTCTCTAGATGTTTCTGACGAGACAGGACTCAGTTGGAACCGAACTGGGCT
R07503	CCTGCAGGTGAAGAAGCTGGATGTGGAGTTCCTGGGTTGGCGTGGTTACACGTGGACTGCAGTTGATG	CCTGCAGGTGAAAAAGCTGGATGTGGAGTTCCTGGGTTGGCGTGGTTACACGTGGACTGCAGTTGATG
R07519	CCTGCAGGCTGATGGAGTGCTGTATCAGATGACCTGGCCTCCACAATCACCCAACCTCAACCCAATGG	CCTGCAGGCTGATGGAGTGCTGTATCAGATGACCTGGCCTCCACAATCACCCAACCTCAACCCAACGG
R07529	CCTGCAGGGGTTGGAGACAATCACAGGGACAGGTGAAACAGATCAGGGCATGACAATTAGCTGTGAAA	CCTGCAGGGGTTGGAGACAATCACAGGGACAGGTGAAACAGATCAGGGCGTGACAATTAGCTGTGAAA
R07539	CCTGCAGGGCTAAGGACTCAGTTTACATTTTACAAATGAAAGAGGAGTGGCTTTATTCCTGCACAGAA	CCTGCAGGGCTAAGGACTAAGTTTACATTTTACAAATGAAAGAGGAGTGGCTTTATTCCTGCACAGAA
R07552	CCTGCAGGAGGGGGTCACTGCTTTGATGTTTGCAGAGAACGACAGTGTGTTGTCCACGGTCACACCAA	CCTGCAGGAGGGGGTCACTGCTTTGATGTTTGCAGAGAACGACAGTGTGTTGTCCACGGTCACGCCAA
R07555	CCTGCAGGTCAGAGGTCATCTCCACACTGCGCTCATAGAGGATGCGGAGCTTGCGGAGGAGCAGGGCC	CCTGCAGGTCAGAGGTCATCTCCACACTGCGCTCATAGAGGAGGCGGAGCTTGCGGAGGAGCAGGGCC
R07560	CCTGCAGGCTGACTTCGGTCGTCAGTTAAACTGTGTTTCCTCCGACACGTTGGTGCAGCTTGTTTCCG	CCTGCAGGCTGACTTCGGTCGTCAGTTAAACGGTGTTTCCTCCGACACGTTGGTGCAGCTTGTTTCCG
R07570	CCTGCAGGAAGGGTACCACATGCGGGAGGAGGATGTCTTCCCTGTAATGCACAGCGCCCCAGACCATG	CCTGCAGGAAGGGTATCACATGCGGGAGGAGGATGTCTTCCCTGTAATGCACAGCGCCCCAGACCATG
R07572	CCTGCAGGAAGCATCTTATAAGTATTTATGAGAGTGAATGTGATGACATTTGACACACACACACACAC	CCTGCAGGAAGCATCTTATAAGTATTTATGAGAGTGAATGTGATGACATTTGACACACATACACACAC
R07577	CCTGCAGGTTCATGCTCTACAGCATCCGTAGAGTACGAACCTACCTCACACAGGAAGTGGATCAGGTC	CCTGCAGGTTCATGCTCTACAGCATCCGTAGAGTACGAACCTACCTCACACAGGAAGTGGATCTGGTC
R07586	CCTGCAGGCAGCTTTCCTTTAATCTGTCATCCTCACCTGGTGTTATGTGGACTCCATGACACTGTCCT	CCTGCAGGCAGCTTTCCTTTAATCTGTCATCCTCACCTGGTGTTATGTGGACTCCATGACACTATCCT
R07593	CCTGCAGGGACACCTGTCAACATTTGATCCTGCTTGACATGATGTGCATAGTGCTGTTTAGTGAGTGT	CCTGCAGGGACACCTGTCAACATTTGATCCTGCTAGACATGATGTGCATAGTGCTGTTTAGTGAGTGT
R07614	CCTGCAGGAAGTGAACCATTTGCCTGAGCAATAAGTGCTCTACGTGGGTGGAGCCATGTGAGGTGGTT	CCTGCAGGAAGTGAACCATTTGCCTGAGTAATAAGTGCTCTACGTGGGTGGAGCCATGTGAGGTGGTT
R07618	CCTGCAGGAATTAAAAATACAAATAAATGAAATAAAAATATAGGACAAATATAGCACACATCACGACA	CCTGCAGGAATTGAAAATACAAATAAATGAAATAAAAATATAGGACAAATATAGCACACATCACGACA
R07620	CCTGCAGGAGACCGGGGTTCAATTCCCCGACAGGGAGGAAGGAGTAGGCTGTCCTTGTAAATAGGAAT	CCTGCAGGAGACCGGGGTTCAATTCCCCGACAGGGAGGAAGGTGTAGGCTGTCCTTGTAAATAGGAAT
R07629	CCTGCAGGTTTTCCTGACATGACCCTCCAGCATGACAATACCACCACGCACAGAACGAGCAGTATGAC	CCTGCAGGTTTTCCTGACATGACCCTCCAGCATGACAATACCACCATGCACAGAACGAGCAGTATGAC
R07633	CCTGCAGGCTGACCTCGGTCGTCAGTTGAACGGTGTTTCCTCCTCTGGCTTCCGGGTTAAGTGGGCGG	CCTGCAGGCTGACCTCGGTCGTCAGTTGAACGGTGTTTTCTCCTCTGGCTTCCGGGTTAAGTGGGCGG
R07648	CCTGCAGGTCCTTGACCACCCTCTCCAGGCTCTGCCGCGCCTCCCTCTCCTGCTGTAGCTCCTCTCTC	CCTGCAGGTCCTTGACCACCCTCTCCAGGCTCTGCCGCGCCTCCCTCTCCTGCTGCAGCTCCTCTCTC
R07661	CCTGCAGGATTTCACTCCAACCCTAATCTAGCGCAGCTGATTCTACTAATTAGCTAGTTGATAAGCTG	CCTGCAGGATTTCACTCCAACCCTAATCTAGCGCAGCTGATTCTACTAATTAGCTATTTGATAAGCTG
R07674	CCTGCAGGAGACGGAGGGGCCTCTGCAGGTAATGGTGTGTGTGCGTGCGTGCATGCGCACTTGCACGT	CCTGCAGGAGACGGAGGGGCCTCTGCAGGTAATGGTGTGTGTGCGTGCGTGCATGCGCGCTTGCACGT
R07675	CCTGCAGGTGGATTAAGAATTAGATTTACCTTTCCTGGGAGACGAGCTGTGGTGATGGCTGCTGCAGT	CCTGCAGGTGGATCAAGAATTAGATTTACCTTTCCTGGGAGACGAGCTGTGGTGATGGCTGCTGCAGT
R07707	CCTGCAGGAAGGCGACTTCTCTCATCTGGCAATTATGTCGCCACTACTTCTACGAATCCAATGTGTCC	CCTGCAGGAAGGCGGCTTCTCTCATCTGGCAATTATGTCGCCACTACTTCTACGAATCCAATGTGTCC
R07723	CCTGCAGGCTTCATCCTTTGACACTGATGACTAACGTGTGTTTGCTGCTGCATTGAAAAGAGATGCCT	CCTGCAGGCTTCATCCTTTGACACTAATGACTAACGTGTGTTTGCTGCTGCATTGAAAAGAGATGCCT
R07739	CCTGCAGGGGTGATTAACTATACTGACCTCCGTGTTATTTACTCAGGATGATTATGTACAGTACAATA	CCTGCAGGGGTGATTAACTATACTGACCTCTGTGTTATTTACTCAGGATGATTATGTACAGTACAATA
R07749	CCTGCAGGTGTTGTGTTCGGATGTACCGATCCTGTGCAGGTGGTGTTAGACGTGGTCTGCCACTGCGA	CCTGCAGGTGTTGTGTTCGGATGTACCGATCCTGTGCAGGTGTTGTTAGACGTGGTCTGCCACTGCGA
R07750	CCTGCAGGTGACACAAAACGCAGAACCTTTGACGAGCTGCTTCTGTTGGCACTCCAATATGTCTCATA	CCTGCAGGTGACACAAAACGCAGAACCTTTGACGAGCTGCTTCTGTTGGCACTCCAATATGTCCCATA
R07780	CCTGCAGGCCTGTAGTGTCTCTCAGGCGGAGTCATGTTGTGGGACAGAAGACTGTCAGGGCCACTTAC	CCTGCAGGCCTGTAGTGTCTCTCAGGCAGAGTCATGTTGTGGGACAGAAGACTGTCAGGGCCACTTAC
R07786	CCTGCAGGGACAGGGGATTAAAAATACAACATCAAATTAAAACAGAGGACAAAACACACATCACGACA	CCTGCAGGGACAGGGGATTAAAAATATAACATCAAATTAAAACAGAGGACAAAACACACATCACGACA
R07800	CCTGCAGGATGAGAGCGAAAAGAGAGACACACCATCACCATGCAGGCCTTATCCTCAATTACCCTGTG	CCTGCAGGATGAGAGCGAAAAGAGAGACACACCATCACCATGCAGGCCTTATCCTCAATTGCCCTGTG
R07833	CCTGCAGGGAGAAAGAGAGACTGGTCCCATCCCAAATGGCACACTATTCCCTATGTAGTGCACTTCTC	CCTGCAGGGAGAAAGAGAGACTGGTCCCATCCCAAATTGCACACTATTCCCTATGTAGTGCACTTCTC
R07848	CCTGCAGGGTACTGTAATCTGTAGTTGATACACTTGTGGTTTAGGTACTATATCTAATCTGAGGTAAA	CCTGCAGGGTACTGTAATCTGTAGTTGATACACTTGTGGTTTAGGTGCTATATCTAATCTGAGGTAAA
R07867	CCTGCAGGGGCCCTGTCCAGACGCAGACAAAGGGGAGACTCCTCTTTAAAGAGGAGGATGTCTACCTT	CCTGCAGGGGCCCTGTCCAGACGCAGACAAAGGGGAGACTCCTCTTTAAAGAGAAGGATGTCTACCTT
R07876	CCTGCAGGAGTCACTAGAGTGTGAAGAGCCAAGTAAAGCCCCCGGCCAAACCCTCCCCTAACTCGGAC	CCTGCAGGAGTCACTAGAGTGTGAAGAGCCAAGTAAAGCCCCCGGCCAAACCCTCCCCTAACTCAGAC
R07889	CCTGCAGGTGATTGACACGAGTCCTGTCTTATGCCTGGTGACTGTCCAAGTCCCAGACGAAGCCTGTG	CCTGCAGGTGATTGACATGAGTCCTGTCTTATGCCTGGTGACTGTCCAAGTCCCAGACGAAGCCTGTG
R07911	CCTGCAGGCTGCACAACAGTAGATGTCCTCCCAAATGTTACCCTTGACCTGCCAAGTTTGTACGAATA	CCTGCAGGCTGCACAACAGTAGATGTCCTCCCAAATGCTACCCTTGACCTGCCAAGTTTGTACGAATA
R07913	CCTGCAGGCTCATCCTGACATGACCCTCCAGCATAATAATGCCACCAGCCATACTGCTCGTTCTGGCA	CCTGCAGGCTCATCCTGACTTGACCCTCCAGCATAATAATGCCACCAGCCATACTGCTCGTTCTGGCA
R07915	CCTGCAGGTCAGTCCCACATCTACAGTCCCTTCAAAGTATTCGTACCTCTTGACTTATTCCACATTTT	CCTGCAGGTCAGTCCCACATATACAGTCCCTTCAAAGTATTCGTACCTCTTGACTTATTCCACATTTT
R07918	CCTGCAGGGGAGAGTCCACTGTTAAAGGGCAACTCCACCACCTTTAAATCTCATTTTCAGGATCTTCT	CCTGCAGGGGAGAGTCCACTGTTAAAGGGCAACTCCACCACCTTTAAATCTCATTTTCAGGATCTTCA
R07922	CCTGCAGGCTCATCCTGACAGACAATGCCACTAGCCATTCTACTCGTTCTGTGCATGATGTCCTGCAA	CCTGCAGGCTCATCCTGACAGACAATGCCACTAGCCATTCTGCTCGTTCTGTGCATGATGTCCTGCAA
R07932	CCTGCAGGCTGGTCAGTGAACTTGGCATTTCTCTCGACATGGTGGTCCTCAGTTTTTTTGCTCTTGGC	CCTGCAGGCTGGTCAGTGAACTTGGCATTTCTCTCGACATGGTGGTCCTCAGCTTTTTTGCTCTTGGC
R07943	CCTGCAGGTTAAATAAAAGAAAACTCTCTGAAGTGATTTTACTCACCAATGTCCTGGAAAGGCACATC	CCTGCAGGTTAAATAAAATAAAACTCTCTGAAGTGATTTTACTCACCAATGTCCTGGAAAGGCACATC
R07944	CCTGCAGGTAAAGGAGCCGGATGTGGAGGTCCTGGGCGGGCGTTGTTCCATGTGGTCTACAGTTGTGA	CCTGCAGGTAAAGGAGCCGGATGTGGAGGTCCTGGGCGGGCGTTGTTTCATGTGGTCTACAGTTGTGA
R07948	CCTGCAGGATTAATCTCCTGCTGTAGTAAACTGGCTCAAATTAACAGCCTACATCTGTAGCTGTCGGG	CCTGCAGGATTAATCTCCTGCTGTAGTAAACTGGCTCAAATTAACAGCCTACATCTGCAGCTGTCGGG
R07972	CCTGCAGGATCTTCTACGACCAGCCACCCAGACAGCTGATGGAACTGTAGGTTTGCACAACTAAAGAG	CCTGCAGGATCTTCTACGACCAGCCACCCAGACAGCTGATGGAACTGTAGGTTTGCACAACTGAAGAG
R07979	CCTGCAGGGGGTGTATAATCAGGCGGCAGACTTTCTCTCTAGAGGAGGCCCTCTTCCTTGAGACTGGA	CCTGCAGGGGGTGTAGAATCAGGCGGCAGACTTTCTCTCTAGAGGAGGCCCTCTTCCTTGAGACTGGA
R08023	CCTGCAGGACGAGGCAGTGAAGATCTTCAACTCTCTACAGGAGATGGAGGCTGTGTCTGATCCGGTCC	CCTGCAGGACGAGGCAGTGAAGATCTTCAACTCTCTACAGGAGATGGAGGCTGTGTCTGATCCGGTTC
R08033	CCTGCAGGAGGAAAGGACAAAAGGGGGAAAAGGAAAATGGGGATGATCTTATTTGTTTTTTTGTTGAT	CCTGCAGGAGGAAAGGACAAAAGGGGGAAAAGGAAAATGGGGATGATCTTATTAGTTTTTTTGTTGAT
R08043	CCTGCAGGAACTGTGCCTCCTTTTTCTCCCAGCACCATCATTCCCATCACAGTTTCTGAGACAAGGGC	CCTGCAGGAACTGTGCCTCCTTTTTCTCCCAGCACCATCCTTCCCATCACAGTTTCTGAGACAAGGGC
R08054	CCTGCAGGTGCCCGGAGGAAGAGTGGGGTAAAATCTCTCAGCAAGAACTTGCAAATCTGGTGCAGTCC	CCTGCAGGTGCCCGGAGGAAGAGTGGGGTAAAATCTCTCAGCAAGAACTGGCAAATCTGGTGCAGTCC
R08060	CCTGCAGGACCAGGTCTACCACATCTTATACCAACAGTAAAGACCCTTCCTTGTTTCCCTCTGTGTCC	CCTGCAGGACCAGGTCTACCACATCTTATATCAACAGTAAAGACCCTTCCTTGTTTCCCTCTGTGTCC
R08065	CCTGCAGGCTGTACACGCACACACGCACGCAAACAGAAATATGCCCACACACATACGCAAACACACCA	CCTGCAGGCTGTACACGCACACACGCACGCAAACAGAAATGTGCCCACACACATACGCAAACACACCA
R08070	CCTGCAGGCTGTATGTTTTTTAAATGTTTTTTATTGAACCTTTTTTTAACTAGTCAAGTCAGTTAAGA	CCTGCAGGCCGTATGTTTTTTAAATGTTTTTTATTGAACCTTTTTTTAACTAGTCAAGTCAGTTAAGA
R08074	CCTGCAGGAAAGCAGGTACAAAAGTATCTATATCCACAGCAAAACGAGTCCTATATCGACACAACCTG	CCTGCAGGAAAGCAGGTACAAAAGTATCTATATCCACAGCAAAACAAGTCCTATATCGACACAACCTG
R08098	CCTGCAGGGTCGTGGGGTGTTGAACCATGTCTAGGGTCACGACCTTTACCCTCTGTGTGTGTTTGTGT	CCTGCAGGGTTGTGGGGTGTTGAACCATGTCTAGGGTCACGACCTTTACCCTCTGTGTGTGTTTGTGT
R08113	CCTGCAGGGAGCCACCAGTGCCCTTATAATTAGAGAAACCCTCAAACTGTTTCAGCTAGTTGTCCGTC	CCTGCAGGGAGCCACCAGTGCCCTTATAATTAGAGAAACCCTCAAACTGTTTCAGCTAGTTGGCCGTC
R08115	CCTGCAGGTTGCGACCCCTCTGGGACAGTTGACAGTAGAAGTCAAAACAAAACATCTAAAACAAAATG	CCTGCAGGTTGCAACCCCTCTGGGACAGTTGACAGTAGAAGTCAAAACAAAACATCTAAAACAAAATG
R08126	CCTGCAGGAGTGCGTGCTACGGGTGGGTGTTGCTATGGTGACCAGTGCGCTGAGATAAGGCAGGGCTT	CCTGCAGGAGTGCGTGCTACGGGTGGGTGTTGCTATGGTGACCAGTGCGCTGAGATAAAGCAGGGCTT
R08142	CCTGCAGGGGAGGACAATCTTTTTGAATTGCCAACCAGTCAACTAATAGTCACTCTGCCAGTCAGGGA	CCTGCAGGGGAGGACAATCTTTTTGAATTGCCAACCAGTCAACTTATAGTCACTCTGCCAGTCAGGGA
R08145	CCTGCAGGAGAGAGTTGATGTTTGCAGAGAACAGGGTATTGTCCAGGGTCACGCCAAGGTTCTTTGCA	CCTGCAGGAGAGAGTTGATGTTTGCAGAGAACAGGGTGTTGTCCAGGGTCACGCCAAGGTTCTTTGCA
R08146	CCTGCAGGCCTCACCAAAGATCTTCATCCCTAAGAAGCAAGTGGCTGTATTCCAATCCAAGCAGATAG	CCTGCAGGCCTCACCAAAGATCTTCATCTCTAAGAAGCAAGTGGCTGTATTCCAATCCAAGCAGATAG
R08147	CCTGCAGGGGCCTGGGTCATCCTCGCTCTGATGTTGGCATCTTGATCTTGATAAGCTGGTTCATTTTT	CCTGCAGGAGCCTGGGTCATCCTCGCTCTGATGTTGGCATCTTGATCTTGATAAGCTGGTTCATTTTT
R08154	CCTGCAGGATCTTCTGAGACCAGCCACTCGGGCAGCTGATGAAACTAAGGAGTTTTTCTCTGTAATAA	CCTGCAGGATCTTCTGAGACCAGCCACTCGGGCAGCTGATGAAACTAAGGAGTTTTTATCTGTAATAA
R08156	CCTGCAGGTCCATAAGACTTCCCTTTTCTCTATTTACACCCTTTTAGATCAACGGCAGATATTACACG	CCTGCAGGTCCATAAGACTTCCCTTTTCACTATTTACACCCTTTTAGATCAACGGCAGATATTACACG
R08163	CCTGCAGGCTTTGATTTAGTTGACTATACTATGGTCAGCACACAAGACAAAGATCATAATGGGTGATT	CCTGCAGGCTTTGATTTAGTTGACTATACTATGATCAGCACACAAGACAAAGATCATAATGGGTGATT
R08181	CCTGCAGGAATTCCCCAGAGTGCTGTGCATAGAGGAGAGCCAAGGTCCTTGGAACACAGTGGGCTCTT	CCTGCAGGAATTCCCCAGAGAGCTGTGCATAGAGGAGAGCCAAGGTCCTTGGAACACAGTGGGCTCTT
R08184	CCTGCAGGAAAACATCTTGGTCCAATGAGGGTCAATGTGACCAGTACCAGTAGTGTACACTTCACTAT	CCTGCAGGAGAACATCTTGGTCCAATGAGGGTCAATGTGACCAGTACCAGTAGTGTACACTTCACTAT
R08192	CCTGCAGGGTTCTTATCTTTAATTGACCTAAATGAAAATCAAGGAATCAGCCATTTCACTTTATTAAC	CCTGCAGGGTTCTTATCTTTAATTGACCTAAATGAAAATCAAGGAACCAGCCATTTCACTTTATTAAC
R08211	CCTGCAGGTTCTAGTTTTATCTTATCTTGATTATTGACCCGTCATATGGTCTAGTGCTGCAAAGACCT	CCTGCAGGTTCTAGTTTTATCTTATCTTGATTATTGACCCGTCATATGGTCTAGTGTTGCAAAGACCT
R08236	CCTGCAGGCATTTGGAAATTGCTCCCAAGGATGAACCAGACTTGTGGAGGTCTTGGCTGATTTCTTTT	CCTGCAGGCATTTGGAAATTGCTCCCAAGGATGAACCAGACTTGTGAAGGTCTTGGCTGATTTCTTTT
R08279	CCTGCAGGTGGGGTTACAGCCAGGGTTAAGTGCTTTGCTCTGGGATTCAAACCAGCAACCTTTTGGTT	CCTGCAGGTGGGGTTACAGCCAGGATTAAGTGCTTTGCTCTGGGATTCAAACCAGCAACCTTTTGGTT
R08307	CCTGCAGGCTTAGTGGGGAAAAATGTCACCATAAAGCAGTGGAAGTATAGAGGAAAGGATATTTCAAG	CCTGCAGGCTTAGAGGGGAAAAATGTCACCATAAAGCAGTGGAAGTATAGAGGAAAGGATATTTCAAG
R08328	CCTGCAGGGACATGACAAGAGCCAATCAAGCTGCAGAGGGCATCAGGAGGAGGAGTGGCAATGGGAAC	CCTGCAGGGACATGACAAGAGCCAATCAAGCTGCAGAGGGCATCAGGAGGAGGAGTGGCAATGGGAAT
R08335	CCTGCAGGACAGGTATAGGATGACAACAACAACTGCCCGAGTTACACCAGGAATGCACAACCCCTCCG	CCTGCAGGACAGGTATAGGATGACAACAACAACTGCCCGAGTTACACCAGGAATGCATAACCCCTCCG
R08346	CCTGCAGGTTCATCATGCTCTACAAGATCCGTAGAAGATGCCTAGGGTTGACCTTGCCCTTTCTAACA	CCTGCAGGTTCATCATGCTCTACAAGATCCGTAGAAGATGCCTGGGGTTGACCTTGCCCTTTCTAACA
R08347	CCTGCAGGCTGGCTATAGACCTGATGTCCTGGTAGGTGACGTAACCTAGTTGTCCCTGGTTGTCCCCG	CCTGCAGGCTGGCTATAGACCTGATGTCCTGGTAGGTGACGTAACCTAGTTGTCCCTGGTTCTCCCCG
R08349	CCTGCAGGGAGAAACTTTTTGTAGCGGGGCAGGGGAAAAGAGAAGCATCTGGGATAGTCGCATTAGAA	CCTGCAGGGAGAAACTTTTTGTAGCGAGGCAGGGGAAAAGAGAAGCATCTGGGATAGTCGCATTAGAA
R08350	CCTGCAGGATTTTTGAGCATTCCAAATTCATGACGGTATACGCCCATTGAAACATATTGCAAATGCAT	CCTGCAGGATTTTTGAGCATTCCAAATTCGTGACGGTATACGCCCATTGAAACATATTGCAAATGCAT
R08365	CCTGCAGGCGCCCAGGCCGCCACAAGGAGTCACTAGAGTGCTATGAGACAAGTAAAGCCCCACTGGCC	CCTGCAGGCGCCCGGGCCGCCACAAGGAGTCACTAGAGTGCTATGAGACAAGTAAAGCCCCACTGGCC
R08379	CCTGCAGGCTGACTTCGGTCTTCAGTTGAACAGTGTTTCCTCTGACACATTGGTGCGCCTGGCTTCCA	CCTGCAGGCTGACTTCGGTCTTCAGTTGAACGGTGTTTCCTCTGACACATTGGTGCGCCTGGCTTCCA
R08388	CCTGCAGGCGCCTGGCCCACCACAAGGAGTCGCTAGAGCGTGATGAGCCAATTAAAGCCCACCTGCCA	CCTGCAGGCGCCTGGCCCACCACAAGGAGTCGCTAGAGCGTGTTGAGCCAATTAAAGCCCACCTGCCA
R08403	CCTGCAGGCTATCTATACAGTAGATTACAACTCCACCCCCTTTGGCAGTTCTATCTTAGTGGAAAATG	CCTGCAGGCTATCTATACAGTAGATTGCAACTCCACCCCCTTTGGCAGTTCTATCTTAGTGGAAAATG
R08404	CCTGCAGGAGTTTGTGGAAAACAGCAGGAAGTTGGAACGGGTGGTGGAGCGAGGGCGGAGCCGCCCCA	CCTGCAGGAGTTTGTGGAAAACAGCAGGAAGTTGGAACGGGTGGTGGAGCGAGGGCGCAGCCGCCCCA
R08408	CCTGCAGGAGCCCGGCCCACCACTAGGAGTCGCTAGAGCTTGATCTACCAAGATCCCCCGGCCAAATC	CCTGCAGGAGCCCGGCCCGCCACTAGGAGTCGCTAGAGCTTGATCTACCAAGATCCCCCGGCCAAATC
R08413	CCTGCAGGGCAGATACGTTAAAAAATATGTATGAATATTACTAAACAGCTTAAACAAATTGTCTCCGT	CCTGCAGGGCAGATACGTTAAAAAATATATATGAATATTACTAAACAGCTTAAACAAATTGTCTCCGT
R08426	CCTGCAGGGAGCCACCATTAGCAGACATGAGGAGTTGCTACAGGGCCCTTTGGAAGGGCTCAGTTCCG	CCTGCAGGGAGCCACCATTAGCAGACATGAGGAGTTGCTACAGGGCCTTTTGGAAGGGCTCAGTTCCG
R08428	CCTGCAGGGCTGACTGTTTCACCTTCCATAATAAAATCATGTGTGCTTCAGACCTACACGGTATTAGT	CCTGCAGGGCTGACTGTTTCACCTTCCGTAATAAAATCATGTGTGCTTCAGACCTACACGGTATTAGT
R08430	CCTGCAGGGGCGCTGTTGACAGCAGAGCATGTGAAGGGCAGTGTGAACGTGTCTGTGGAGGAGGGCAA	CCTGCAGGGGCGCTGTTGACAGCAGAGCATGTGAAGGGCAGCGTGAACGTGTCTGTGGAGGAGGGCAA
R08453	CCTGCAGGAGTGGGTCACCGCTTTGATGTTTGTGGAGAACGACAGGGTGTTGCCATGGTCACGCTAAG	CCTGCAGGAGTGGGTCACCGCTTTGATGTTTGTGGAGAACGACAGGGTGTTGCCATGATCACGCTAAG
R08458	CCTGCAGGGGCCACAGGCACGCGCATGGCAGTGACATACCTACGCCTCACGTTCCCCTGGCTTAAGAT	CCTGCAGGGGCCACAGGCACTCGCATGGCAGTGACATACCTACGCCTCACGTTCCCCTGGCTTAAGAT
R08461	CCTGCAGGAGGAGAAATATGGATGTAAAATAAATGATGAAAAAGAATGGTCTTCTTACCGTTGAGCCA	CCTGCAGGAGGAGAAATATGGATGTAAAATAAATAATGAAAAAGAATGGTCTTCTTACCGTTGAGCCA
R08468	CCTGCAGGACCGAGAGGAGAAACTCATGGCTGTGTACAACCAGGTGGAGACCGGGATGAGCCTGATCG	CCTGCAGGACCGAGAGGAGAAACTCATGGCTGTGTACAACCAGGTGGAGGCCGGGATGAGCCTGATCG
R08480	CCTGCAGGGTCAGTCTAAATGTCACGCTCACAGTTAGCCTTCCTCTTCCTACTACTCATCCTCTAATG	CCTGCAGGGTCAGTCTAAATGTCACGCTCACAGTTAGCCTTCCTCTTCCTACTACTCATCCTCTAGTG
R08487	CCTGCAGGCTGACTTCAGTCGTCAGTTGAAAGGTGTTTCCTCCGACACATTGGTTAAAACTTCTTAGG	CCTGCAGGCTGACTTCAGTTGTCAGTTGAAAGGTGTTTCCTCCGACACATTGGTTAAAACTTCTTAGG
R08496	CCTGCAGGCTGTTGTGAGAGAATTGAGCAGTGTTTATATCATTGTGGAGTGTGTTAGGTATTATATCA	CCTGCAGGCTGTTGTGAGAGAATTGAGCAGTGTTTACATCATTGTGGAGTGTGTTAGGTATTATATCA
R08538	CCTGCAGGCCTGTATACCTAGGTGTGTGTCGTAGACCTATTGGACAGTATCGTGTTGAACATTTAATT	CCTGCAGGCCTGTATACCTAGGTGTGTGTCGTAGACCTATTGGACAGTATCATGTTGAACATTTAATT
R08539	CCTGCAGGCTGTCAGTAAAGTGTGATAGCCACAGGTCTCTCTGTGGAGTCACAGGTCTCTCTGTGGAG	CCTGCAGGCTGTCAGTAAAGTGTGAGAGCCACAGGTCTCTCTGTGGAGTCACAGGTCTCTCTGTGGAG
R08549	CCTGCAGGATGAAACATGGAAGCCCACCGCAAGTAGACAGTTGGGAGTACAGTAGATTATTGTACAGT	CCTGCAGGATGAAACATGGAAGCCCACCGCAAGTAGACAGTTGGGAGTACAGTAGATTATTTTACAGT
R08552	CCTGCAGGACAGGAGACAGCAGGTACAGGGACAAGGTCATTATACACACTTTAGGAATCATGTTATCA	CCTGCAGGACAGGAGACAGCAGCTACAGGGACAAGGTCATTATACACACTTTAGGAATCATGTTATCA
R08553	CCTGCAGGGTTGAAATATGCTAACTGCACCCCTGCTGGTGCAGATGGTGCAGGCTATCAGATAATAGC	CCTGCAGGGTTGAAATATGCTAACTGCACCCCTGCTGGTGCAGATGGTGCAGGCTATCAGATAAAAGC
R08554	CCTGCAGGATCTAGTTTTGTCTAATCTTGATTATTGTCCAGTCGTGTGGTCCAGTGTTGCTAAGAAAG	CCTGCAGGATCTAGTTTTGTCTAATCTTGATTATTGTCCAGTTGTGTGGTCCAGTGTTGCTAAGAAAG
R08571	CCTGCAGGGGACTGAGACGAGAGCAACTCAGGTAAGCCGTTAACCTCAAAGACAGTTTAAGTGGTGAC	CCTGCAGGGGACTGAGACGAGAGCAACTCAGGTAAGCCGTTAACCTCGAAGACAGTTTAAGTGGTGAC
R08581	CCTGCAGGCCGGACATGATGGGAAAGACCAATTACAGCTGATCAGCCAAGCTCCTGGGTCGATGGAAA	CCTGCAGGCTGGACATGATGGGAAAGACCAATTACAGCTGATCAGCCAAGCTCCTGGGTCGATGGAAA
R08582	CCTGCAGGGGGCGATAGGAGAGAGAGACAGTCAGCTGAGAAATAATGAGTGTATCTCAGCTTCAAACA	CCTGCAGGGGGCGATAGGAGAGAGAGACAGTCAGCTGAGAAATAATGAGTGTATCTCACCTTCAAACA
R08604	CCTGCAGGATTTTCATTTTGGAGTGTGGTGTCAAAAAAGCGGAGCATCTCTTTAATACGGCCAGACCT	CCTGCAGGATTTGCATTTTGGAGTGTGGTGTCAAAAAAGCGGAGCATCTCTTTAATACGGCCAGACCT
R08607	CCTGCAGGTTACACAAAAGGCCACATACTCTTTCTATAATATACAATATCTGCTACATGATTTGTTAG	CCTGCAGGTTACACAAAAGGCCACATACTCTTTCTATAATATATAATATCTGCTACATGATTTGTTAG
R08638	CCTGCAGGGGAGATAAGAGACTAGTCAGACATACCTCTATAAATCAACTTGGGGAGTGGACATTTACT	CCTGCAGGGGAGATAAGAGACCAGTCAGACATACCTCTATAAATCAACTTGGGGAGTGGACATTTACT
R08646	CCTGCAGGGCTTGTAAGGCAGCAGTGTAAAGTTTTGGGTCGTGCATGTAGGCCTTAGCGAGCTGTACT	CCTGCAGGGCTTGTAAGGCAGCAGTGTAAAGTTTTGGGTTGTGCATGTAGGCCTTAGCGAGCTGTACT
R08648	CCTGCAGGAGATTTTAGCAGAGGTTACAGTTAGAGCCCTCTAATCAGGACTGGGAACCACTCCAACTC	CCTGCAGGAGATTTTAGCAAAGGTTACAGTTAGAGCCCTCTAATCAGGACTGGGAACCACTCCAACTC
R08650	CCTGCAGGGAAGCCTAGATGCAGACTGTGTGGCGCTACAGACCTGGGTCCACCACCATACTTGGGTTC	CCTGCAGGGAAGCCTAGATGCAGACTGTGTGGTGCTACAGACCTGGGTCCACCACCATACTTGGGTTC
R08675	CCTGCAGGTCCATTGGGTCCTCCTGGCGAGAAGGGGTCCGGGGTAGGTACAGAACGTCTACGTATGCA	CCTGCAGGTCCATTGGGTCCTCCTGGCGAGAAGGGGTCCGGGGTAGGTACAGAACGTCGACGTATGCA
R08691	CCTGCAGGATTGAGATCAGGGCTTTGTGATGGCCACTCCAATACCTTGACTTTGTTGTCCTTAAGCCA	CCTGCAGGATTGAGATCAGGGCTTTGTGATGGCCACTCCAATACCTTGACTTTGTTGTCCTTAAGCCT
R08696	CCTGCAGGAGTTGCGTAAGCCACATGCTAGACCGCCACATTGCCTCGGCACCATCATCGACAGAGATC	CCTGCAGGAGTTGCGTAAGCCACAGGCTAGACCGCCACATTGCCTCGGCACCATCATCGACAGAGATC
R08701	CCTGCAGGTGGCGCCACTACACCCCTGGTGAGTAGTAATGCCGTGGTAGTCGTGAATTACATTTCATT	CCTGCAGGTGGCGCCACTACACCCCTGGTGAGTAGTAATGCCGTGGTAGTCGTGAATTACATTTAATT
R08706	CCTGCAGGTCTGAGATAACACTTGAATAGAGGACAATAGTGGCAAATAATGTAAATAACGGAGAGAAA	CCTGCAGGTCTGAGATAACACTTGAATAGAGGACAATAGTGGCAAATAATGTAAATAACAGAGAGAAA
R08714	CCTGCAGGAAGAAACTTTGTAGCGGGGCAGGGGAAAAGAGGGAGGAGCATCGGGGAGAGTCGCATTAG	CCTGCAGGAAGAAACTTTGTAGCGGGGCAGGGGAAAAGAGGGAGGAGCATCGGGGAGAGTTGCATTAG
R08719	CCTGCAGGACTTGATGATATGTACGTTGCTGGCGAAAGACCTGTCTCTTTCAGAGCATATTACGCCCA	CCTGCAGGACTTGATGACATGTACGTTGCTGGCGAAAGACCTGTCTCTTTCAGAGCATATTACGCCCA
R08727	CCTGCAGGACTTGCTTTGTGGAGTGTGGTGTCCAAAAAGAAGAGCATCTCTATATTACAGACAGACCT	CCTGCAGGACTTGCTTTGTGGAGTGTGGTGTCCAAAAAGAAGAGCTTCTCTATATTACAGACAGACCT
R08755	CCTGCAGGTCAAAGTGAGACTTGGTCACAACGGAAAATATAGAACGATTATCAAGGAGAGCATTTGAA	CCTGCAGGTCAAAGTGAGACTTGGTCACAACGAAAAATATAGAACGATTATCAAGGAGAGCATTTGAA
R08762	CCTGCAGGGCTCACTGTATAACTGCCTAACACACTTCCTGACATTTTCACACCTTTTTGATTGCTTGA	CCTGCAGGGCTCACTGTATAACTGCCTAATACACTTCCTGACATTTTCACACCTTTTTGATTGCTTGA
R08767	CCTGCAGGAAGGGTACCATAAAACCACGACTCCTCAGTGAAGGGCACTTTTTGCCAGTCCTGTCTGGT	CCTGCAGGAAGGGTACCATAAAACCACGACTCCTCAGTGAAGAGCACTTTTTGCCAGTCCTGTCTGGT
R08779	CCTGCAGGATCTCCAGCACCTTGCGGTCCTTGGCTTCAGCTTTCCATTTCTCTCTGTTGGGGACGCAG	CCTGCAGGATCTCCAGCACCTTGCGGTCCTTGGCTTCAGCTTTCCATTTCTCTCTGTTGGGGACACAG
R08780	CCTGCAGGCTACTACTGGTCTCTTCCAAAGCCAAACTATTTTCATACATTTTCCCACAGGTACTAATC	CCTGCAGGCTACTACTGGTCTCTTCCAAAGCTAAACTATTTTCATACATTTTCCCACAGGTACTAATC
R08791	CCTGCAGGTCGCCCTGTGCTGCTAGAGCGGTCACCGAAAAAAGTAGCCTGACATGAACCTATCCTGGG	CCTGCAGGTCGCCCTGTGCTGCTAGAGCGGTCACCGAAAAAAGTAGCCTGACATGAACCTCTCCTGGG
R08795	CCTGCAGGCCACTTTCTGTCGCTCTCTTTGTCTCAGTCATTCCCTTTCTTGTGATTTCTTTCCCTTCC	CCTGCAGGCCACTTTCTGTCGCTCTCTTTGTCTCAGTCATTCCCTTTCTTTTGATTTCTTTCCCTTCC
R08801	CCTGCAGGGTTCGCATTATGTTGTTTTGCTTGCCTGGCTGCAACAGTGCCAGGAATAGTTTGTATAGT	CCTGCAGGGTTCGCATTATGTTGTTTTGCTTCCCTGGCTGCAACAGTGCCAGGAATAGTTTGTATAGT
R08806	CCTGCAGGGTAGCTGTGTTCCGGGCTGTGTCTGGGATCCTTCTTCTGTGAGATAGAGGACTTCTCCTG	CCTGCAGGGTAGCTGTGTTCCGGGCTGTGTCTGGGATCCTTCTTCTGTGAGATGGAGGACTTCTCCTG
R08822	CCTGCAGGTCCTGAGGTAAGGCCAGCATAGAGTCGTAGACCTTACACTACATCTGGCCTGTGTTCTTG	CCTGCAGGTCCTGAGGTAAGGCCAGCATGGAGTCGTAGACCTTACACTACATCTGGCCTGTGTTCTTG
R08827	CCTGCAGGGTGAACAGACCAAGCCAGGCAAGGCTCCAGTACGCTCCAAACACCTGCGCTTCCACTGCA	CCTGCAGGGTGAACAGACCAAGCCAGGCAAGGCTCCAGTACGCTCCAAACATCTGCGCTTCCACTGCA
R08829	CCTGCAGGCTCATCCTGAGATGACCCTCCAACATGACAATGCCATCAGCCATATTGCCTGCTCTGTGC	CCTGCAGGCTCATCCTGAGATGACCCTCCAACATGACAATGCCACCAGCCATATTGCCTGCTCTGTGC
R08831	CCTGCAGGCACAAGTCTGTCTACTCTCATTCCCACGCTTGCCACGTGCCCAAACATACACTGCATGGC	CCTGCAGGCACAAGTCTGTCTACTCTCATTCCCACGCTTGCCACGTGCCCAAACATACACCGCATGGC
R08861	CCTGCAGGGAGCCAATCACCTCCAGGGAATGGGTGATCTGGTCAATGAACAAGCCACAGCCAGTCTGA	CCTGCAGGGAGCCAATCACCTCCAGGGAATGGGTGATCTGGTCAATGAACAAGCCACAGCCAGCCTGA
R08880	CCTGCAGGTGGAAATCAAAGGCAACAGGGCTGTACACCTCTCGGAAGTCCTCCAAAATCTTCTCCTCA	CCTGCAGGTGGAAATCAAAGGCAACAGGGCTGTACACCTCTCGGAAGTCCTCCAAGATCTTCTCCTCA
R08911	CCTGCAGGTTTTTGCAGAAATCAGTTGCTAATAAAGTTCTTCTGTAACCATTGTATAAGCAGGGTCAC	CCTGCAGGTTTTTGCAGAAATCAGTTGCTAATAAAGTTCATCTGTAACCATTGTATAAGCAGGGTCAC
R08934	CCTGCAGGCCATTGTTACAGAATAAACAAATTGTAATGTCAGGGCAGAGATGAGAGTGCATCTCCAGA	CCTGCAGGCCATTGTTACAGAATAAACAAATTGTAATGTCAGGGCAGAGATGAGAGTGCCTCTCCAGA
R08956	CCTGCAGGCAGGTGCTAATACCTCTGATATCAGAGCAGGACAACTGCCTCACCACATTCTCCCTCAAA	CCTGCAGGCAGGTGCTAATACCTCTGATATCAGAGCAGGGCAACTGCCTCACCACATTCTCCCTCAAA
R08958	CCTGCAGGCTCATCCTGACATGACCCGCCAGCATGACAATTAGAGGTCGACCGATTATGATTTTTCAA	CCTGCAGGCTCATCCTGACATGACCCGCCAGCATGACAATTAGAGGTAGACCGATTATGATTTTTCAA
R08961	CCTGCAGGGAAAGCAGGGGGATCCAGATGGGACGCTGTATTTGGGTTTCACTGGCCCTGTCCTAATGG	CCTGCAGGGAAAGCAGGGGGATCCAGATGGGACGCTGTATTTGGGATTCACTGGCCCTGTCCTAATGG
R08976	CCTGCAGGGCAGAGCAGTGATAGAAGCTGGGAAGATCCTCTATCTGATTATGAGACAACTCGCTGTGA	CCTGCAGGGCAGAGCAGTGATAGAAGCTGGGAAGATCCTCTATCTGATTATGAGACAGCTCGCTGTGA
R08977	CCTGCAGGGAGAAACTTTGTAGCGGGGCAGGGGGAAAAGATGGAGAAGCAATGGGGATAGTCCTATTA	CCTGCAGGGAGAAACTTTGTAGCGGGGCAGGGGGAAAAGAGGGAGAAGCAATGGGGATAGTCCTATTA
R08983	CCTGCAGGACCAAGCCAGCATCCTGTACCCTATTCCCTAGATAGTGCACTACTTTTGGCATGAGCCTA	CCTGCAGGACCAAGCCAGCATCCTGTTCCCTATTCCCTAGATAGTGCACTACTTTTGGCATGAGCCTA
R09017	CCTGCAGGACAGTGAGGTGCCGGAGGTCCCAAAGCGTTGCACCTGTTAACGTTTTATAAACTCCTGAC	CCTGCAGGACAGTGAGGTGCCGGAGGTCCCAAAGCGTTGCACCTGTTAACGTTTTATAAATTCCTGAC
R09020	CCTGCAGGTGGCATAGAACAGAGGGGAAAGGGATCTCTAGGCTAGTCACCTAGCTGGCAAGGGGGGGC	CCTGCAGGTGGCATAGAACAGAGGGGAAAGGGATCTCTAGGCTAGTTACCTAGCTGGCAAGGGGGGGC
R09038	CCTGCAGGCCGATGCATGGACCAAAGCTAGCAAGACTTTCAATGACACCATCTTCACAGAAGAATCAA	CCTGCAGGCCGATGCATGGATCAAAGCTAGCAAGACTTTCAATGACACCATCTTCACAGAAGAATCAA
R09047	CCTGCAGGAAGGGTACCACATGAGGGAGGAGGATGTACAGGAACAATGGTGGCCATCTTGAAGCATGT	CCTGCAGGAAGGGTACCACATGAGGGAGGAGGATGTACATGAACAATGGTGGCCATCTTGAAGCATGT
R09066	CCTGCAGGACGACCCATGCTAAGGCCAAATCAGATGCTGCCGATCAGGCTTCCCAGGCCTCCAACCAG	CCTGCAGGACGACCCATGCTAAGGCCAAGTCAGATGCTGCCGATCAGGCTTCCCAGGCCTCCAACCAG
R09082	CCTGCAGGTCAACTCCGGGGAGAGTTGCAGACCTGGATTCAAACACTATTTAAAGACTTTCAAAACAC	CCTGCAGGTCAACTCCAGGGAGAGTTGCAGACCTGGATTCAAACACTATTTAAAGACTTTCAAAACAC
R09100	CCTGCAGGGTGGTTGAGGAGCTGACCTGTGCTCTGCGCTGTAAGGAGGCTCTGATCACTGAGCTGAGT	CCTGCAGGGTGGTTGAGGAACTGACCTGTGCTCTGCGCTGTAAGGAGGCTCTGATCACTGAGCTGAGT
R09106	CCTGCAGGTCAATCTCATCCATCCTTTTCCAGTTTTCTCCATATTTAGGAAACCCTTCAAATTTGTCA	CCTGCAGGTCAATCTCATCCATCCTTTTCCAGTTGTCTCCATATTTAGGAAACCCTTCAAATTTGTCA
R09109	CCTGCAGGGTTTGAAATATGTTTTCTCTCTTTGTTTACTATGTTGCTACCCTCATAATAGCATCGTTT	CCTGCAGGGTTTGAAATATGTTTTCTCTCTTTGTTTACTATGGTGCTACCCTCATAATAGCATCGTTT
R09110	CCTGCAGGAAGTGAGTCAGATTGACGCGCACAAATTCCACACCTTCCACTTCCTCCTCTCTTTTGACA	CCTGCAGGAAGTGAGTCGGATTGACGCGCACAAATTCCACACCTTCCACTTCCTCCTCTCTTTTGACA
R09120	CCTGCAGGAAAGCAGGACTGAGAAGACGAGGGACTGGAGACAGGTACCAGAGTCAAAGCAAACGGTAC	CCTGCAGGAAAGCAGGACTGAGAAGACGAGGGACTGGAGACAGGTACCAGAGTCAAAGCAAACGGGAC
R09146	CCTGCAGGCTGTCCCCGGTCGCCAATAGGCTCTATGCATTATACCGCCTCCAACATTCTAATTTACTT	CCTGCAGGCTGTCCCCGTTCGCCAATAGGCTCTATGCATTATACCGCCTCCAACATTCTAATTTACTT
R09160	CCTGCAGGCAAACAGGCTTTAGACAACACTGCCCCTCAGAGTCATTCAAACTTACTATTTGTTATGTT	CCTGCAGGCAAACAGGCTTTAGACAACACTGCCCCTCAGAGTCATTCAAACGTACTATTTGTTATGTT
R09171	CCTGCAGGCAGATCCGCACCGAGGAGCCGATGAGGCGGAAGCCTGGGATGCACTGGTACACCACCGTC	CCTGCAGGCAGATCCGCACTGAGGAGCCGATGAGGCGGAAGCCTGGGATGCACTGGTACACCACCGTC
R09176	CCTGCAGGTACCACGTTCATCTGTACAAACAATAGCGCACAAGTATAAACACCATGGCTCCACGCAGC	CCTGCAGGTACCACGTTCATCTGTACAAACAATAGCGCACAAGTATAAACACCATGGCTCCATGCAGC
R09184	CCTGCAGGTCCTAGTTTTGTTGCTATGACTACTGTCCAGTGCCACAAAAAGGGACATTTGCAAATGAC	CCTGCAGGTCCTAGTTTTGTCGCTATGACTACTGTCCAGTGCCACAAAAAGGGACATTTGCAAATGAC
R09201	CCTGCAGGCCACCTCTATCCCTCCATCTCTCCATTCGCCACTCCTCCACCGTCTCTAATAAAAGTACA	CCTGCAGGCCACCTCTATCCCTCCATCTCTCCATTCGCCACTCCTCCACCGTCTCTAATAAAAGTATA
R09202	CCTGCAGGTGCTGTCCAAGGCCTCCACTACCCTGGAGCTAGAATGGGACAACAGCGAGGTGGAAGTAG	CCTGCAGGTGCTGTCCAAGGCCTCCACTACCATGGAGCTAGAATGGGACAACAGCGAGGTGGAAGTAG
R09209	CCTGCAGGTAGAAACTTTGTAGCGGAACGGGGGAAAAAGAGGGAGGAGCATCAGGGCTAGTCGCAATA	CCTGCAGGTAGAAACTTTGTAGCGGAACGGGGGAAAAAGAGGGAGGAGCATCAGGGCTAGACGCAATA
R09228	CCTGCAGGTCGGAGATCTCCCTAACACAGCTGTCCCGTTTGAGACGGAGCTGGCCCACCTCCTGGCCA	CCTGCAGGTCGGAGATCTCCCTAACACAGCTGTCCCGTTTGAGACGAAGCTGGCCCACCTCCTGGCCA
R09229	CCTGCAGGGGACCTTACTGACTACACTTAACCCTAAGTGACCCCAATACGGGATCAATGTTATTGAAA	CCTGCAGGGGACCTTACTGACTACACTTAACCCTAAGCGACCCCAATACGGGATCAATGTTATTGAAA
R09230	CCTGCAGGAATATCCACCAGAGTTGTTGCCAGAGAATTGAATGTTAATTTCTCAACCATAATCTGCCT	CCTGCAGGAATATCCACCAGAGTTTTTGCCAGAGAATTGAATGTTAATTTCTCAACCATAATCTGCCT
R09235	CCTGCAGGCCCTGATCCACCAACAGATCCAGTCCCAGACCAGCTCATGTCAGTACTAGGTTGACACTA	CCTGCAGGCCCTGATCCACCAACAGATCCAGTCCCAGACCAGCTCATGTCAGTACTTGGTTGACACTA
R09266	CCTGCAGGGACACAACAGGCAGTCAGCCAGATAGTATCACGCTGGATGGTGACATGACTTCTGCACAA	CCTGCAGGGACACAACAGGCAGTCAGCCAGATAGTATCACGCTGGATGGTGACATGACTTCCGCACAA
R09269	CCTGCAGGTCTCTGAACATCTCGTCCACAAATGATTGGAAGACTGATGGAGCGTTCATCAACCCATAC	CCTGCAGGTTTCTGAACATCTCGTCCACAAATGATTGGAAGACTGATGGAGCGTTCATCAACCCATAC
R09279	CCTGCAGGACTGAAGCATGGGAATCAGAACTGTCAGCCTTACAAGCTGGCTACAGTTTCTCTGGGACT	CCTGCAGGACTGAAGCATGGGAATCAGGACTGTCAGCCTTACAAGCTGGCTACAGTTTCTCTGGGACT
R09283	CCTGCAGGTCAGACAAGACAGCGGTACGAGGCAGACCTGTAGCAGACATACCCAGTAGTTTCTTCCAG	CCTGCAGGTCAGACAAGGCAGCGGTACGAGGCAGACCTGTAGCAGACATACCCAGTAGTTTCTTCCAG
R09324	CCTGCAGGTCCACGCTCACCAGCCTTTCCAGGTTTGCCAGCCTCACCCTAAAAATAAAGAGAGGGAGT	CCTGCAGGTCCACGCTCACCAGCCTTTCCAGGTTTGCCAGCCTCACCCTAAAAATAAAGAGAGGGAGG
R09328	CCTGCAGGTAACTGCCAAAGTAAAGGAAACACCAACTTAGTGTCTAGTAGTACGAAGGTCCACCACGA	CCTGCAGGTAACTGCCAAAGTAAAGGAAACACCAACTTAGTGTCTAGTAGGACGAAGGTCCACCACGA
R09357	CCTGCAGGTCTTGCAAACTATTACGGACTACAAAGGGAAACCCAGCCGTGAGCTGCCCAGTGACGCAA	CCTGCAGGTCTTGCAAACTATTACGGACTACAAAGGGAAACCCAGCCGTGAGCTGCCCAGTGACGCAC
R09362	CCTGCAGGCTCTAGTTTAGTCCTATTTTGATTACTGTCCAGTTGTGTGGTTGAGTGCGGCAAGGAAAA	CCTGCAGGCTCTAGTTTAGTCCTATGTTGATTACTGTCCAGTTGTGTGGTTGAGTGCGGCAAGGAAAA
R09366	CCTGCAGGATCGTCCAGCTAGTGAAACTGAGGAGTATTTCTGTCTTAATAAAACCCTTTTGTGGTGAA	CCTGCAGGATCGTCCAGCTGGTGAAACTGAGGAGTATTTCTGTCTTAATAAAACCCTTTTGTGGTGAA
R09368	CCTGCAGGGCAATTGTAGCCCATCCAAAAGCGAAATGGTCTATTACTGTTGCTCCCTTCCTATTTATT	CCTGCAGGGCAATTGTAGCCCGTCCAAAAGCGAAATGGTCTATTACTGTTGCTCCCTTCCTATTTATT
R09408	CCTGCAGGAAGAGGTTAAGAAATAGACTTTAAAAACATGGCAGAGAATTCTACATATGGAGTTTTTTT	CCTGCAGGAAGAGGTTAAGAAATAGACTTTAAAAACATGGCAGAGAACTCTACATATGGAGTTTTTTT
R09414	CCTGCAGGCTCATGACCCTCCAGCATGACAATGGCACCAGCCATACAGTACTGCTCGTTATTGTCGTG	CCTGCAGGCTCATGACCCTCCAGCATGACAATGGCACCAGCCATACAGTACTGCTCGTTATTGTCTTG
R09417	CCTGCAGGAGGGACTGGGGCACTTTTAAAAAAAATAGATGGCATCATGAGGATGGAAAATTATGTTTA	CCTGCAGGAGGGACTGGGGCACTTTAAAAAAAAATAGATGGCATCATGAGGATGGAAAATTATGTTTA
R09423	CCTGCAGGAGGCAAAGAGATCACTTCTGATTGGCTTGGGACTTTTCTCTGACCTCTTGCCCTCTGGTT	CCTGCAGGAGGCAAACAGATCACTTCTGATTGGCTTGGGACTTTTCTCTGACCTCTTGCCCTCTGGTT
R09424	CCTGCAGGACTTTGTTAACAAGGACATTGATATTTAATGCACTCCCAAACATTAAATCTATTGTCACA	CCTGCAGGACTTTGTTAACAAGGACATTGATATTTAATGCACTCCCCAACATTAAATCTATTGTCACA
R09437	CCTGCAGGCCAGTCATCCCTCAGTGGTCATCAGGTCTCTAAGGACAGCTGCACGTCCAGCTGGGGTTC	CCTGCAGGCCAGTCATCCCTCAATGGTCATCAGGTCTCTAAGGACAGCTGCACGTCCAGCTGGGGTTC
R09448	CCTGCAGGAGCACAAGGACACAGGGAGAGTGCATTAGTGTGTGAATCACTCACAACATATTTAGGACA	CCTGCAGGAGCACAAGGACACAGGGAGAGTGCATTAGTGTGTGAATCACTCACAACAGATTTAGGACA
R09449	CCTGCAGGAGGGTAGCTCATGACCAGCTTTAGGTTTCAGGTGCACAACTAGCGTACGCAACAGTGAAT	CCTGCAGGAGGGTAGCTCATGACCAGCTTTAGGTTTCAGGTGCACAACTAGCGTACGCAACGGTGAAT
R09460	CCTGCAGGGTTCAGACGCGGCCTAGCTAGTGAACGCCACAACCTCTCCCTCTCCATTGAATCGAACAA	CCTGCAGGGTTCAGACGCGGCCTAGCTAGTGAACGCCACAACCTCTCCCTCTCCATTGAATCGACCAA
R09504	CCTGCAGGCAGGTTATGTGGTGATACACTAGAAGATGACAAATTCACAACAGTAACACATTGTCAACA	CCTGCAGGCAGGTTATGTGGTGAAACACTAGAAGATGACAAATTCACAACAGTAACACATTGTCAACA
R09512	CCTGCAGGTCTGGACAGGCCAACTGTTGGGTCACTGTCACTGGAGCCTCTATGGACCAAAACGATTGA	CCTGCAGGTCTTGACAGGCCAACTGTTGGGTCACTGTCACTGGAGCCTCTATGGACCAAAACGATTGA
R09530	CCTGCAGGGACAGGGGCTGGGATTAAAAATACAAAATAAAATACAATTATTGGACAAAACACACATCA	CCTGCAGGGAAAGGGGCTGGGATTAAAAATACAAAATAAAATACAATTATTGGACAAAACACACATCA
R09555	CCTGCAGGTTACCGCTGGATGTCATAAAATCAAAAAATCAAATGTTATTTGTCGCATGCGATGAATAC	CCTGCAGGTTACCGCTGGATGTCTTAAAATCAAAAAATCAAATGTTATTTGTCGCATGCGATGAATAC
R09564	CCTGCAGGGGTTAAAAAACAACCGTGTTTTAGTTCTCTGATCTTGTTCTGTTTCTGTCACTCTCTCTT	CCTGCAGGGGTTAAAAAACAGCCGTGTTTTAGTTCTCTGATCTTGTTCTGTTTCTGTCACTCTCTCTT
R09593	CCTGCAGGCAGTCACTGAGCCCGAGGTGCTAAAGGATCTCCCTAAACTCCTTAGACCCTTTCTTCTTT	CCTGCAGGCAGTCACTGAGCCCGAGGTGCTAAAGGATCTCCCTAAACTCCTTTGACCCTTTCTTCTTT
R09603	CCTGCAGGACAAGCTCACACAGTCAAAACACACCCCACACACGCAGCCAATTTTTAAAAAAAATAAAA	CCTGCAGGACAAGCTCACACAGTCAAAACACACCCCACACACGCAGCCAATTTTTTAAAAAAATAAAA
R09607	CCTGCAGGAACATCAGCACGGGTGGCGGAATTGGTGACTTTGACACAAGTATGTAAACAAGCTGAAGG	CCTGCAGGAACATCAGCACGGGTGGTGGAATTGGTGACTTTGACACAAGTATGTAAACAAGCTGAAGG
R09614	CCTGCAGGTGACAGCATTCCCTCCCAAATATGCCTCGCTAGACACAACTAAGACAACATAACCAACAA	CCTGCAGGTGACAGCATTCCCTCCCAAATATGCCTCCCTAGACACAACTAAGACAACATAACCAACAA
R09615	CCTGCAGGAAGGGTGGAGGATGATGGAGGAGGATGTCTTCCCTGTAACACACAGCGTTGAGATTGCCT	CCTGCAGGAAGGGTGGAGGATGATGGAGGAGGATGTCTTCCCTGTAACGCACAGCGTTGAGATTGCCT
R09620	CCTGCAGGAAGTGTTAGAAAATAACACACATTACAAAATGTTGTCAACGCTACCTGAGCAAGTCGTTC	CCTGCAGGAAGTGTTAGAAAATAACACACAATACAAAATGTTGTCAACGCTACCTGAGCAAGTCGTTC
R09628	CCTGCAGGATCAATACTACCAACACAGAACACAGTGGAGGAGAGTCATTATACATTACACACATTCAT	CCTGCAGGATCAATACTACCAACACAGAACACAGTGGAGGATAGTCATTATACATTACACACATTCAT
R09637	CCTGCAGGACTCCTAATTCATTCAGAGGTAGTAGCAGTAGCAGTGGAACCATGTACCCAGTCTGCCGT	CCTGCAGGACTCCTAATTCATTCAGAGGTAGTAGCAGTAGCAGTGGAACCATGTACCCAGTCTGTCGT
R09676	CCTGCAGGGCTCCAGTAGTGTCTCCAGCTTCTCCAGTTCAGCTGTAGTTGGCATGGTAATGTTCGTTT	CCTGCAGGGCTCCAGTAGTGTCTCCAGCTTCTCCAGTTCAGCTGTAGTTGGCATGGTAATGTTTGTTT
R09688	CCTGCAGGACTAGTGGCAATACATCAAAGAGGCCGTACTGAGGTTTCCATCCAAGCCGGATACAGATC	CCTGCAGGACTAGTGGCAATACATCGAAGAGGCCGTACTGAGGTTTCCATCCAAGCCGGATACAGATC
R09702	CCTGCAGGTAACAAACCAACTAGGTTCAATGTTAGCTGGCTAGCTAACATTAGGCTATAACTAGCAAT	CCTGCAGGTAACAAACCAACTAGGTTCAATGTTAGCTGGCTAGCTAAGATTAGGCTATAACTAGCAAT
R09709	CCTGCAGGCCCACTCTACCTTCGGCCACTGCCAAATCTTGACCATGCGCTCAAACCTCAGCAGGTAGG	CCTGCAGGCCCACTCTACCTTCGGCCACTGCCAAATCTTGACCATGCGCTCAAACCTCAGCAGGTAGT
R09717	CCTGCAGGTGAAGAAGTCGGGTGTGGAGGTCCTGGGCTGGAGTGGTTACACGTGTCCTGCGGTTGTGA	CCTGCAGGTGAAGAAGTCGGGTGTGGAGGTCCTGGGCTGGAATGGTTACACGTGTCCTGCGGTTGTGA
R09725	CCTGCAGGAAGGGTACCATTGTGCGTTCCTGGTGTAACTCTGGAAGTTGTTGTTGCCATCCTGTACCT	CCTGCAGGAAGGGTACCATTGTGCGTTCCTGGTGTAACTCGGGAAGTTGTTGTTGCCATCCTGTACCT
R09738	CCTGCAGGACCTCCTGAGGAATGACGACGTGAAGCTGGACTGGATGTTCAAGTCTTCTCTGTTGCTGG	CCTGCAGGACCTCCTGAGGAACGACGACGTGAAGCTGGACTGGATGTTCAAGTCTTCTCTGTTGCTGG
R09754	CCTGCAGGTGTGTGGACTGAGGGGTAGTGAGGAACAGTGTCCTGCAGCTATGTGGAGTGAGGGGTAGT	CCTGCAGGTGTGTGGACTGAGGGGTATTGAGGAACAGTGTCCTGCAGCTATGTGGAGTGAGGGGTAGT
R09781	CCTGCAGGTGACTTCTCTCTCTGTGTTAGTGAATAGAGGTGCAGCTGACTTCTCTCTGCAGCTGACTT	CCTGCAGGAGACTTCTCTCTCTGTGTTAGTGAATAGAGGTGCAGCTGACTTCTCTCTGCAGCTGACTT
R09804	CCTGCAGGAATAATTTCTTAATTCAATATTAGGATCCGAGTTTGGAATGACATAACACATGCATTTTA	CCTGCAGGAATCATTTCTTAATTCAATATTAGGATCCGAGTTTGGAATGACATAACACATGCATTTTA
R09815	CCTGCAGGTTATTCTGCTTTGGAACCTAATGGGGTCAGCCTTGACAAGAGTAGCCCACACCTTAACAC	CCTGCAGGTTATTCTGCTTTGGAACCTAATGGGTTCAGCCTTGACAAGAGTAGCCCACACCTTAACAC
R09821	CCTGCAGGTTGGTTTGTGAGGGTTGCTGGTGGTTAGACTCTATAGAGGGTAGGGTACCTTAGCCGAGA	CCTGCAGGTTGGTTTGTGAGGGTTGCTGGTGGTTAGACTCTATAGAGGGTAGGGCACCTTAGCCGAGA
R09843	CCTGCAGGTGTGCGAAGTCCACCGAACTCATACTTGCCTTGATATCAATCGTGATCTCATTGGTGTTT	CCTGCAGGTGTGCGAAGTCCACCGAACTCATACTTGCCTTGATATCAATCATGATCTCATTGGTGTTT
R09849	CCTGCAGGAGCTCCACAACTGCAGCCAGGCATTCTGCAACCAGGAGTGCCCCTACCGTTCTTCCACCC	CCTGCAGGAGCTCCACAACTGCAGCCAGGCGTTCTGCAACCAGGAGTGCCCCTACCGTTCTTCCACCC
R09854	CCTGCAGGTGTGACGTTCGTATGTACCGATCCAGTGCAGGTATTGTTACACGTGGTCTGCAATTGCGA	CCTGCAGGTGTGACGTTCGTATGTACCGATCCAGTGCAGGTATTGTTACCCGTGGTCTGCAATTGCGA
R09866	CCTGCAGGCTGACTTCGGTTGTCAGCTGAACAGTGTTTCCTCCGACACATTGGTGCAGCTGCTTAAGC	CCTGCAGGCTGACTTCGGTTGTCAGCTGAACAGTGTTTCCTCAGACACATTGGTGCAGCTGCTTAAGC
R09892	CCTGCAGGAGGAATTTTGGACCATTCCTTTTTACAAAACTGTTTCAGTTCAGCAATATTCTTAGGATG	CCTGCAGGAGGAATTTTGGACCATTCCTTTTTACGAAACTGTTTCAGTTCAGCAATATTCTTAGGATG
R09896	CCTGCAGGGACGGGAGCTGGGATTAAAAATAAAAAATAAAAACATATTTAGAGAAAATTCTCTCAACC	CCTGCAGGGACGGGAGCTGGGATTAAAAATTAAAAATAAAAACATATTTAGAGAAAATTCTCTCAACC
R09910	CCTGCAGGGACTGGTGAAGTAACCTCAGGCTCTAGCTTTAATGTCTCTGTTTAGCTTCTTCCATGTTT	CCTGCAGGGACTGGTGAAGTAACCTCAGGCTCTAGCTTTATTGTCTCTGTTTAGCTTCTTCCATGTTT
R09912	CCTGCAGGGGGGTGGAGATGAGCACAAAGACTGGTGAAACAGATCAGGGCGTGACAGATAGCACTAGT	CCTGCAGGGGGGTGGAGATGAGCACAAAGACCGGTGAAACAGATCAGGGCGTGACAGATAGCACTAGT
R09922	CCTGCAGGCTGACTTCAGTCATCAGTTGAACAGTGTTCCCTCCTCCACATTGATGCAGCTGGCTTCCG	CCTGCAGGCTGACTTCAGTCGTCAGTTGAACAGTGTTCCCTCCTCCACATTGATGCAGCTGGCTTCCG
R09925	CCTGCAGGACCACGGCACGGGGGCGCTGGTGATAAGCTCGCTGCTGGACTTCCTGACCTTTGCCCTGT	CCTGCAGGACCACGGCACGGGGGCGCTGGTGATCAGCTCGCTGCTGGACTTCCTGACCTTTGCCCTGT
R09926	CCTGCAGGACGCACTGTGCTGTTGCACACACACACATACCGGTGCACACACATTCCCTCCCAAACAGC	CCTGCAGGACGCACTGTGCTGTTGCACACACACACATACCGGTGCACACACATTCCCTCTCAAACAGC
R09931	CCTGCAGGCTGACTTCGGTCGCCAGTTGATCAGTGTTTCCTCCGACACATTGGTGCAGCTGGCTTCCT	CCTGCAGGCTGACTTCAGTCGCCAGTTGATCAGTGTTTCCTCCGACACATTGGTGCAGCTGGCTTCCT
R09939	CCTGCAGGTGCCCGGCCCACCACAAGGAGTCGCTAGAGCGCGATGAGCCAAGTAAAGCCCCCAGGCCA	CCTGCAGGTACCCGGCCCACCACAAGGAGTCGCTAGAGCGCGATGAGCCAAGTAAAGCCCCCAGGCCA
R09950	CCTGCAGGTTGCTACCCACTGGGCACAGATGTCATTTCAATGTCTAATTTTGATTTACATTTGATTGA	CCTGCAGGTTACTACCCACTGGGCACAGATGTCATTTCAATGTCTAATTTTGATTTACATTTGATTGA
R09961	CCTGCAGGCAAGTCTAGACCCACTCAGTACTCACACACTCAGGTGAGACAGTGTAGCATTGCATGCAC	CCTGCAGGCAAGTCTAGACCCACTCAGTACTCACACACTCAGGTGAGACAGTGTAGCATTGCATGCAT
R09968	CCTGCAGGCCTCACTGTGAGATGGTGTTGCTGTTGCAGTTTTACAGCTAATTCCCTGCAATTCTACCC	CCTGCAGGCCTCACTGTGAGATTGTGTTGCTGTTGCAGTTTTACAGCTAATTCCCTGCAATTCTACCC
R09974	CCTGCAGGAATAGGTAGTCTTCCTGAGGTCTTCTCTGTTGCTAATTAGCATTTTGAAAATATTTGAAA	CCTGCAGGAATAGGTAGTCTTCCTGAAGTCTTCTCTGTTGCTAATTAGCATTTTGAAAATATTTGAAA
R09983	CCTGCAGGTTGTCGTATCCTACCTGTACAGTAGCTGGTACTGGTTAATTATTTAGACACATGGAATTG	CCTGCAGGTGGTCGTATCCTACCTGTACAGTAGCTGGTACTGGTTAATTATTTAGACACATGGAATTG
R10036	CCTGCAGGGATGGGGGCTGGGATAAAGAATAAAATAAAAAGTAGGTTAAAACACACGTCACAACAAAG	CCTGCAGGGATGGGGGCTGGGATAAAGAATAAAATAAAAAGTAGGTTAAAACACACATCACAACAAAG
R10041	CCTGCAGGCCTTTAACTTCATCTCCACATTTAAGAGGCACATTGGATTAGAACTAGTAACCACAAAGA	CCTGCAGGCCTTTAACTTCATCTCCACATTTAAGAGGCACATTGGATTAGAATTAGTAACCACAAAGA
R10042	CCTGCAGGCCATATTACAACCGTCTGAAGTCAATAAAAAAAGGCATTGGAGTGATGTAAATATTTCTT	CCTGCAGGCCATATTACAACCGTCTGAAGTCAATAAAAAAAGGCTTTGGAGTGATGTAAATATTTCTT
R10044	CCTGCAGGCACCCGGCCTGCCACAAGGAATCGCTAGAGGGCTAATTTTGTGAGCCACATAAAAATGTG	CCTGCAGGCACCCGGCCTGCCACAAGGAATCGCTAGAGGGCTACTTTTGTGAGCCACATAAAAATGTG
R10066	CCTGCAGGATTCAGTGTAAGCTAAGCCTACAGGTACAATGTTAGTTGGCCTGGTCGGGGAGGGACTTG	CCTGCAGGATTCAGTGTAAGCTAAGCCTACAGGTACAATGTTAGCTGGCCTGGTCGGGGAGGGACTTG
R10078	CCTGCAGGTGCAACATCACAGGCAACTAACTCTGGTCCCTTTACCACAAATCAGCCGATGCGGAAGTC	CCTGCAGGTGCAACATCACAGACAACTAACTCTGGTCCCTTTACCACAAATCAGCCGATGCGGAAGTC
R10080	CCTGCAGGCTAAGGTTAAATCTGGACTTGGTTTCATCTATCGTAATTGCTCCTCTTTCACCCATGCTG	CCTGCAGGCTAAGGTTAAATCTGGACTTGGTTTCATCTATCATAATTGCTCCTCTTTCACCCATGCTG
R10083	CCTGCAGGACAGACACAGGATGGCAACAATAACTGCCCAAGTTACACCAGGAACAATCCCTCCATCAG	CCTGCAGGACAGACACAGGATGGCAACAATAACTGCCCGAGTTACACCAGGAACAATCCCTCCATCAG
R10086	CCTGCAGGACACTTCTCATCAAGAGATTGGTTTAGCAGTCTAATGACCGGCTGTAGCTGTAGTATTTA	CCTGCAGGACACTTCTCATCAAGAGATTGGTGTAGCAGTCTAATGACCGGCTGTAGCTGTAGTATTTA
R10108	CCTGCAGGATCTTTTGAAGGGGGTGGGGATGCTGAGGAGTATTTCTGTCTGTTATAAAGCCCTTTTGT	CCTGCAGGATCTTTTGAAGGGGGTGGGGATGCTGAGGAGTATTTCTGTATGTTATAAAGCCCTTTTGT
R10110	CCTGCAGGTGATGACCACAAACAGGAGGTGAGGATTATTTCAGTTTAAAGTATTGTATAATGAATCGT	CCTGCAGGGGATGACCACAAACAGGAGGTGAGGATTATTTCAGTTTAAAGTATTGTATAATGAATCGT
R10116	CCTGCAGGTGACTTTGGGGAGGTGTGTCGTGGCTGTCTCAAGCTGCCCAGTAAGCGGGAGCTTCCGGT	CCTGCAGGTGACTTTGGGGAGGTGTGTCGTGGCTGTCTCAAGCTGCCCAGTAAGCGGGAGCTTCCAGT
R10162	CCTGCAGGGAGAGAGAGTATCAAGTCACACACATGCACACACACTAAATGCAGAAACACATACATAGA	CCTGCAGGGAGAGAGAGTATCAAATCACACACATGCACACACACTAAATGCAGAAACACATACATAGA
R10170	CCTGCAGGTCTGGAGCATAGAAGTCTGGAGACTACAGTCTAACATCAGGCCCAGTGTCTGTCCCTGCA	CCTGCAGGTCTGGAGCATAGAAGTCTGGAGACTAGAGTCTAACATCAGGCCCAGTGTCTGTCCCTGCA
R10174	CCTGCAGGCACCTGGCCCGCCAAAAGGAATCGCTAGAGCGCGTTGAGCCAAGTAAAGCCAGACCCAGC	CCTGCAGGCACCTGGCCCGCCAAAAGGAATCGCTAGAGCGCGATGAGCCAAGTAAAGCCAGACCCAGC
R10180	CCTGCAGGTAAACACGCAACATAATACACAGGATTTTTGCAATTGCAATTTTGTTTTTGCAAAATCAA	CCTGCAGGTAAACACGCAACATAATACACAGGATTTTTGCAATTGTAATTTTGTTTTTGCAAAATCAA
R10182	CCTGCAGGGTGTGCAGTCTTTGAAGGCAGGTAAAGGGGAGAGGAATCTGTTAGTGGGACCATAAGAAT	CCTGCAGGGTGTGCAGTCTTTGAAGGCAGGTAAAGGGTAGAGGAATCTGTTAGTGGGACCATAAGAAT
R10186	CCTGCAGGGGTTCATAGCAGAACCATTCCACCAGCTTTCCTTCCCTCCTCCTGGAGTCAGAGGCAGCC	CCTGCAGGGGTTCATAGCAGAACCATTCCACCAGCTTTCCTTCCCTCCTCCTGGAGTCAGAGGTAGCC
R10199	CCTGCAGGGTGCGCCGCAGCGCCCGCTCATTGGTGCAGTCAAACCTGAACCTAGTGGTCAAGGTAGGA	CCTGCAGGGTGCGCCGCAGCGCCCGCTCATTGGTGCAGTCAAACCTGAACCTAGTGGTCAAGGGAGGA
R10211	CCTGCAGGCTCATCCTGACAGGATATTGATCTCATCCCGTCAGTAGAGGATGCCTGGTTATTTTTTTA	CCTGCAGGCTCATCCTGACAGGATATTGATCTCATCCCGTCAGTAGAGGATGCCTGGTTATTTTTTAA
R10227	CCTGCAGGTTTGCCACCAGAGGGAGGAATGTCCTACTACTTTATAACGGAAGGTTTAACGAGAAGCAC	CCTGCAGGTTTGCCACCAGAGAGAGGAATGTCCTACTACTTTATAACGGAAGGTTTAACGAGAAGCAC
R10233	CCTGCAGGAGACAACAGCACTGGTCATACACTCAAACTGTAGTGTTGGATAGTTTTTTTTACTGCAAT	CCTGCAGGAGACAACAGCACTGGTCATACACTCAAACTGTAGTGTTGGATCGTTTTTTTTACTGCAAT
R10307	CCTGCAGGGGTTTGGGATTAGTCCTGAGGTTGTTTTGATATTCCCTGGATGAGTGTTAGTTTCAACAA	CCTGCAGGGGTTTGGGATTAGTCCTGAGGTTGTTTTGATATTCTCTGGATGAGTGTTAGTTTCAACAA
R10313	CCTGCAGGCCCTTGTTATCTTGCTGCAAAGAAAGACCTAGTTAATCTGCAGCTGGTCCAGAACAGAGC	CCTGCAGGCCCTCGTTATCTTGCTGCAAAGAAAGACCTAGTTAATCTGCAGCTGGTCCAGAACAGAGC
R10323	CCTGCAGGGGTCTGTATCTATTTTAGTCTTGAGGCGCTTTCTCACAGACACCCTCTTTTGACTGCAAT	CCTGCAGGGGTCTGTATCTATTTTAGTCTTGAGGCGCTTTCTCACAGACACCCTGTTTTGACTGCAAT
R10335	CCTGCAGGGACGCCATCCTTAACCTGCTTGGCTTGAGGGGGCTAGACACCCTTTTTTCATTTGGACTG	CCTGCAGGGACGCCATCCTTAACCTGCTTGGCTTGAGGGGGCTAGACACCCTTTTCTCATTTGGACTG
R10368	CCTGCAGGTCTGTGGCTTCATACTGAACTCATTCAGACGGCCTTCCTTTCTTATGCTAGAGCTGTGCC	CCTGCAGGTCTGTGGCTTCATACTGAACTCATTCTGACGGCCTTCCTTTCTTATGCTAGAGCTGTGCC
R10374	CCTGCAGGGCCAGAACATGCAAGGCTATAACTCCCCAGCAGGAAAGAGAGGGGCTTTTACCACTCCAT	CCTGCAGGGCCAGAACATGCAAGGCTATAACTCCCCAGCAGGAGAGAGAGGGGCTTTTACCACTCCAT
R10381	CCTGCAGGGAGCCATTATTGGGAGGCATAAGGAGCTTCCACAGGACCTGTTGGAAGGGCTTCGTTCCC	CCTGCAGGGAGCCATTATTGGGAGGCATAAGGAGCTTCCACCGGACCTGTTGGAAGGGCTTCGTTCCC
R10400	CCTGCAGGATGCATAAGTCTATATACCCCCATTCAGGTCCAGACAGGAACAATCCTGTTGAGGTACAC	CCTGCAGGATGCATAAGTCTATATACCCCCATTCAAGTCCAGACAGGAACAATCCTGTTGAGGTACAC
R10407	CCTGCAGGGGACCGTGATTGTGTTACTGTGTTTCAAAGTAAAATATTCTAAATTACATTTGACAGTTT	CCTGCAGGGGACCGTGATTGTGTTACTGTGTTTCAAAGTAAAATATTCTAAATTATATTTGACAGTTT
R10409	CCTGCAGGCTCATTCTGACATGTCCCTCCAGCATGAAAATGCAACCAGCCATGCTGCTCGTTCTCTGT	CCTGCAGGCTCATTCTGACATGTCCCTCCAGCATGAAAATGCAACCAGCCATACTGCTCGTTCTCTGT
R10446	CCTGCAGGCTCTTTAGGCCTTTAGGGAAGTCAGACCTGATATTACAATGACCCAATGTCTGACTGAGA	CCTGCAGGCTCTTTAGGCCTTTAGGGAAGTCAGACCTGATATTACAATGACTCAATGTCTGACTGAGA
R10453	CCTGCAGGCCCTGAACCTTCAGTCTGCCTATTCAAATCTGCAAGGGATGCCCCCTGGACTTCTGCCAG	CCTGCAGGCCCTGAACCTTCAGTCTGCCTATTCAAATCTGCAAGGGATGCCCCCTGGACTTCTGCCCG
R10461	CCTGCAGGCCTCTACCTTAGATTACATTCACCAGGGATGTCCTGTAACAGTAATGCTGACCGACTTAA	CCTGCAGGCCTCTACCTTAGATTACATTCACCAGTGATGTCCTGTAACAGTAATGCTGACCGACTTAA
R10462	CCTGCAGGATCTTCCCTAGGAATTTATGACCTCTCTGACCACAGCAGCCTGGTTGTAGGAGGCAGAGA	CCTGCAGGATCTTCCCTAGGAATTTATGACCTCTCTGACCACAGCAGCCTGGTTGTAGGAGGCAGAAA
R10465	CCTGCAGGCCTATAGACACCTCTCGGACCATCAGATTGCACGACCGGGATTACTGTTTTATAAGCTTT	CCTGCAGGCCTATAGACACCTCTCGGACCATCAGATTGCACGACCGGGATTACCGTTTTATAAGCTTT
R10469	CCTGCAGGAGGTAACTGAAAACACTCTTTTGTTCACCTATTGGCCGACTAGGAGATACAAATGCAAAT	CCTGCAGGAGGTAACTGAAAACACTATTTTGTTCACCTATTGGCCGACTAGGAGATACAAATGCAAAT
R10473	CCTGCAGGAAGTTGCTGTAGGAAGCTTCTTTATTCATTTTTTTACTTATTTTTCTTCCCAATTTCGTG	CCTGCAGGAAGTTGCTGTAGGAAGCTTCTTTATTCATTTTTGTACTTATTTTTCTTCCCAATTTCGTG
R10476	CCTGCAGGGAGAAACTTTGTAGCGGGGTAGGGGAAAAATAGGGAGAAGCATTGGGGAAAGTTGCAATA	CCTGCAGGGAGAAACTTTGTAGCGGGGTAGGGGAAAAAGAGGGAGAAGCATTGGGGAAAGTTGCAATA
R10480	CCTGCAGGCAGAGGAGTCATGTGTCTAGAATCTAGAATCTAAACTGTAATGTTGGTGTACACATTTTC	CCTGCAGGCAGAGGAGTCATGTGTCTAGAATCTAGAATCTAAACTGTAATGTTGGCGTACACATTTTC
R10500	CCTGCAGGTCTCTGACTTTCTGTCAAGCAGCTAGTGCCTTTGGGTAGTGTGTGTGTGTAGCTGGGAAT	CCTGCAGGTCTCTGACTTTCTGTCAAGCAGCCAGTGCCTTTGGGTAGTGTGTGTGTGTAGCTGGGAAT
R10502	CCTGCAGGAAGGGTACCACATGAGGGAGGAGGATGTCTTCCCTGTAACGCGGGATTGAGAATGCCTGC	CCTGCAGGAAGGGTACCACATGAGGGAGGAGGATGTCTTCCCTGTAACGCGGGATTGAGATTGCCTGC
R10503	CCTGCAGGAGCGGGGCTGAACGCTTTGAAGATGAAACCACCTCTTTCCCCCTCGGAGGTCCAAACTCC	CCTGCAGGAGCGGGGCTGAACGCTTTGAAGATGAAACCACCTCTTCCCCCCTCGGAGGTCCAAACTCC
R10504	CCTGCAGGTTCCGCACAATGAAACCAAAATGTGCTGTGAGGTTGACAAATGTACAGCATAGAGTCCCC	CCTGCAGGTTCCGCACAATAAAACCAAAATGTGCTGTGAGGTTGACAAATGTACAGCATAGAGTCCCC
R10510	CCTGCAGGCGACGTGCAGATGTTTAATTTCTCCCTCGTTCCGTCATGGCTGAAGCCAGCTCCAATTCA	CCTGCAGGCGACGTGCAGATGTTTAATTTCTCCCTCGTTCCGTCATGGCTGAAGCCAGCGCCAATTCA
R10513	CCTGCAGGGACGGAAAAGTCCTTGGCAGACAGATTCGCAAAAACGACTTCCTCTATCTGTTAAAGTAA	CCTGCAGGGACGGAAAAGTCCTTGGCAGACAGATTCGCAAAAACGACTTCCTCTATCTGTTAAAGTCA
R10525	CCTGCAGGGTGACACAGATACAGACACAGAAGAATATTAACAGGTCAGTGGCACTGTCATGGGTGTCA	CCTGCAGGGTGACACAGATACAGACACATAAGAATATTAACAGGTCAGTGGCACTGTCATGGGTGTCA
R10528	CCTGCAGGTCATATCTTTCATCTGTTGATAGAAATGACATACAAATTCAAAGTCAAACAACCAAGCAA	CCTGCAGGTCATATCTTTCATCTGTTCATAGAAATGACATACAAATTCAAAGTCAAACAACCAAGCAA
R10533	CCTGCAGGGAGGATGATGGGCTAAGGTCAGCTAGGACCTCTTTAATACAGCATTAATTTAATATGACC	CCTGCAGGGAGGATGATGGGCTAAGGTCAGCTAGGACCTCTTTAATACAGCATTCATTTAATATGACC
R10534	CCTGCAGGAAGCTAGAGTGGAGACCATAAAAACCACAACATTAATAGGACTGTTCAAGTATGTATTGT	CCTGCAGGAAGCTAGAGTGGAGACCATAAAAACCACAACATTAATAGGACTATTCAAGTATGTATTGT
R10545	CCTGCAGGGGACACAAATGTACATGGTGTAACCAGTTTCTATTCTTTGTTTTCTTTGGTGTAGCAAGC	CCTGCAGGTGACACAAATGTACATGGTGTAACCAGTTTCTATTCTTTGTTTTCTTTGGTGTAGCAAGC
R10557	CCTGCAGGAGGACACCCAGAGAGATTTAGACTGGTCACCCCACAACAGGATAGCATGGAGAGGAGTAT	CCTGCAGGAGGACACCCAGAGAGATTTAGACTGGTCACCCCACAACAGGATAGCATGGAGAGGAGTAC
R10567	CCTGCAGGACACTTTGAGGCTTGACTCTCTGGTCTCGAAGGTTCAGTTCGGGACTTTGATGTGGAATG	CCTGCAGGACACTTTGAGGCTTGACTCTCTGGTCTCGAAGGTTCAGTTCGGGACTTTGATGAGGAATG
R10627	CCTGCAGGTTCTTGCTCTACACCATCCATAGAGTACGACCCTACCTCACACAGGAAGCTGTGCAGGTC	CCTGCAGGTTCTTGCTCTACACCATCCATAGAGTATGACCCTACCTCACACAGGAAGCTGTGCAGGTC
R10653	CCTGCAGGGTCAGACAGACAGGGATGACCACTCTACAGAGCTCAGTGTCACGCCCTGGTCTTAGTATT	CCTGCAGGGTCAGACAGCCAGGGATGACCACTCTACAGAGCTCAGTGTCACGCCCTGGTCTTAGTATT
R10657	CCTGCAGGATTATGGGGTAGAAAAGCTATAGAAATATTTGACTGAATGACAGCATTGAGTGGCAGCAC	CCTGCAGGATTAGGGGGTAGAAAAGCTATAGAAATATTTGACTGAATGACAGCATTGAGTGGCAGCAC
R10659	CCTGCAGGCTAACTCCACTGACTGGAGATCAGGCCATATCAGTATGTGTGAGAGGTACAGCGGGATCT	CCTGCAGGCTAACTCCACTGACTGGAGATCAGGCCATATCAGTATGTGTGAGAGGTACAGCGGGCTCT
R10667	CCTGCAGGAAATGGTTCTCTCCATTATCTCTTGATTTTTGCCCCTTTCTTTACCCCACGGCTGGTTCT	CCTGCAGGAAATGGTTCTCTCCATTATCTCTTGACTTTTGCCCCTTTCTTTACCCCACGGCTGGTTCT
R10673	CCTGCAGGAGAATATTGAGTTTGACAAGGCACGCGTTCCGTAGAGTAGATAAGCTGCTTTCTGAAGTA	CCTGCAGGAGAATATTGAGTTTGACAAGGCACGGGTTCCGTAGAGTAGATAAGCTGCTTTCTGAAGTA
R10687	CCTGCAGGGCCAGCTACACAGCAAAGAGGCCGACAACAACCGTCTCACCGTACAGCTCCGGGTAACAC	CCTGCAGGGCCAGCTACACAGCAAAGAGGCCGACAACAACCGTCTCACCGTGCAGCTCCGGGTAACAC
R10704	CCTGCAGGTCTGGGATCAGATCACTGATGGACAGGAGAGACAGGGAGGCCGGGTCCTGACTGGAGAGA	CCTGCAGGTCTGGGATCAGATCACTGATGGACAGGAGAGACAGGGAGGCCGGGTCCTGACTGGAGCGA
R10706	CCTGCAGGAAGGCCCCATCATGCTCATACTGGATGATCTGGCCATCTGACATCTGGATGTGGTTCCCG	CCTGCAGGAAGGCCCCATCATGCTCATACTGGATGATCTGACCATCTGACATCTGGATGTGGTTCCCG
R10712	CCTGCAGGGCTCCATTAATAATGTGCTGCACCGGGGCTTTCAGAGAGATGCGTCCGTGGTCTTGAGTG	CCTGCAGGGCTCCATTAATAATATGCTGCACCGGGGCTTTCAGAGAGATGCGTCCGTGGTCTTGAGTG
R10739	CCTGCAGGGGCTGGCCGACGCCCTGCACACGCACCTCCGCAGCGCCGCCATGGGCCTGGAGCACGAGG	CCTGCAGGGGCTGGCCGACGCCCTGCACACACACCTCCGCAGCGCCGCCATGGGCCTGGAGCACGAGG
R10746	CCTGCAGGTCCATGTCAGCCAGGCAAACTTCTCTCACCACTTAACATGAGTCTCTGACCAGACACATT	CCTGCAGGTCCATGTCAGCCAGGCAAACTTCTCTCACCACTTAACATGAGTCTCTGACCAGACAAATT
R10756	CCTGCAGGGCAAAATATCAGTCTGTGCCTGTTGTTGCTGAATTCATTAATGTAATGGACTAATGAGGA	CCTGCAGGGCAAAATATCAGTCTGTGCCTGTTGTTGCTGAATTCATTAATGTAATGGACTAATAAGGA
R10762	CCTGCAGGCTCTAGTTTTGTCTTATCTTGATTATTATCTAGTCATGTGGTCAAGTGCTGCAAATAAAG	CCTGCAGGCTCTAGTTTTGTCTTATCTTGATTATTATCTAGTCATATGGTCAAGTGCTGCAAATAAAG
R10766	CCTGCAGGATCGTCTGAAACCAGCCACCCGGACAGCTGATTCAACTGAGGAGTATTTCAATCTGTAAT	CCTGCAGGTTCGTCTGAAACCAGCCACCCGGACAGCTGATTCAACTGAGGAGTATTTCAATCTGTAAT
R10768	CCTGCAGGAGCAGCCCGTTGTGATCTGAAAAGAAAACAGGCAACAGCCGCCCAGACAACTTCCCAAAA	CCTGCAGGAGCAGCCCGTCGTGATCTGAAAAGAAAACAGGCAACAGCCGCCCAGACAACTTCCCAAAA
R10777	CCTGCAGGACAACCCTCACATGGTCCAGGAAGACAGAGTGACTCAACTCAAACTCCAGCCGGAAAGAC	CCTGCAGGACAACCATCACATGGTCCAGGAAGACAGAGTGACTCAACTCAAACTCCAGCCGGAAAGAC
R10785	CCTGCAGGAGGAGGAGCCGTGACAACTCCTAATAATACCAATGATGGAATGTCTCAGTATGATGATAA	CCTGCAGGAGGAGGAGCCGTGACAACTCCTAATAATACCAATGATGGAATGTCTCAGTGTGATGATAA
R10786	CCTGCAGGATTCAGGAGTGAAGCTGCTCTCTGCCGGACTGGGCAGTCCAACCTGTAAACTACAGACAC	CCTGCAGGATTCAGGAGTGAAGCTGCTCTCTGCCGGACTGGTCAGTCCAACCTGTAAACTACAGACAC
R10811	CCTGCAGGTCGATGTGCCGCACAGAGTGGAGTCTAACGTTCGCAACGGGAAATATACTTTTGAGGAGA	CCTGCAGGTCGATGTGCCACACAGAGTGGAGTCTAACGTTCGCAACGGGAAATATACTTTTGAGGAGA
R10818	CCTGCAGGGTTCTAACTCTTTCCCCTGGTGGCACTGGCGCTACTAACTATTTCACTTGGTGGCACCAG	CCTGCAGGGTTCTAACTATTTCCCCTGGTGGCACTGGCGCTACTAACTATTTCACTTGGTGGCACCAG
R10838	CCTGCAGGCTGTGTAAGTGCTATTTGACCAAGAAGGAGAATTATGGATTTCTGCATTAGATGACCTGG	CCTGCAGGCTGTGTAAGTGCTATTTGACCAAGAAGGAGAATGATGGATTTCTGCATTAGATGACCTGG
R10848	CCTGCAGGAAGGGTACCACATGAGGGAGGTCTGCCACAGCGAGGACGATCAGCTGTCTGTCCTGTCTC	CCTGCAGGAAGGGTACCACATGAGGGAGGTCTGCCACAGCGAGGACGATCAGCTGTCCGTCCTGTCTC
R10850	CCTGCAGGTGAAGAAACCGGAAATGGTCCTGTGCTGGCGTGGATACATGTGGTCTGCGGTTGTGAGGC	CCTGCAGGTGAAGAAGCCGGAAATGGTCCTGTGCTGGCGTGGATACATGTGGTCTGCGGTTGTGAGGC
R10903	CCTGCAGGATCGTCTGAGACCTGCCACCCGGACAGCTGATTAAACTGGAGTATTTCTGTCTGTAATAA	CCTGCAGGATTGTCTGAGACCTGCCACCCGGACAGCTGATTAAACTGGAGTATTTCTGTCTGTAATAA
R10904	CCTGCAGGAACTTGATAACCTCCTCAGCCACAACCCCAGCAGAGAGGGCAAGTGTACTCCAGCCTGCT	CCTGCAGGACCTTGATAACCTCCTCAGCCACAACCCCAGCAGAGAGGGCAAGTGTACTCCAGCCTGCT
R10931	CCTGCAGGGTTGAAATCTGCTTTCTCTCTTTGTATACGGAGATCCTCAGATAATAGCATTGTTTGCTT	CCTGCAGGGTTGAAATCTGCTTTCTCTCTTTGTATACGGAGATCCTCAGATAATAGCATCGTTTGCTT
R10935	CCTGCAGGGAAATTCATTGCTCTCTCTCTCCCCCTCTCTCAGTTTCTGAGTGGGACGCTGTCTCTCAG	CCTGCAGGGAAATTCATTGCTCTCTCTCTCCCCCTCTCTCAGTTTCTGAGTGGGACGCTGTCTCTTAG
R10944	CCTGCAGGAACAGCACACACATTAGGACTGAGGAACGTAAAGAAGACACAGGAGCGAGAGGAGATGAG	CCTGCAGGAACAGCACACACATTAGGACTGAGGAAAGTAAAGAAGACACAGGAGCGAGAGGAGATGAG
R10945	CCTGCAGGAAATGCAAATGAGCTTCGTGATTTACATACATTTACTGAAAACCCACACGAACACACCGT	CCTGCAGGAAATGCAAATGAGCTTTGTGATTTACATACATTTACTGAAAACCCACACGAACACACCGT
R10955	CCTGCAGGGGAGCTGGGCAGAGTCCAAGACTTTCTGGGCCTTCAGAGGATCATCACAGACAAACACTT	CCTGCAGGGGAGCTGGGCAGAGTCCAAGACTTTCTGGGACTTCAGAGGATCATCACAGACAAACACTT
R10965	CCTGCAGGCAAATACACAGTCGATACACACACACATGCACGCGTACGCACGCACGTGCACACACACAC	CCTGCAGGCAAATACACAGTCGATACACACACACATGCACGCGTACGCGCGCACGTGCACACACACAC
R10966	CCTGCAGGACAGGAATGTCAGTGTTCTGCAATGGCCAGTGAAGAGCCCAGATCTCAATGACATTGAGC	CCTGCAGGACAGGAATGTCAGTGTTCTGCAATGGCCAGTGAAGAGCCCAGATCTCAATGACACTGAGC
R10972	CCTGCAGGTGTTCAAGATAAACAGGATAGGTGTGTAAAAACCAACATGGCATGCCAAGAGTTTCGTTG	CCTGCAGGTGTTCAAGATAAACAGGATAGGTGTGTAAAAACCAACATGGCATGCCAAGAGTTTTGTTG
R11003	CCTGCAGGCGCCTAGCCGGCCACAATGAGTCACTAGAGCACGATGAGCCAAGTAAATTGTGTTCTATT	CCTGCAGGCGCCTGGCCGGCCACAATGAGTCACTAGAGCACGATGAGCCAAGTAAATTGTGTTCTATT
R11008	CCTGCAGGTGCCATGGCAAGCTAACTAACTTAACAGGAACAGAGGATGCTCCGTTGGCGTAAGTAACA	CCTGCAGGTGCCATGGCAAGCTAACTAACTTAACAGGAACAGAGGATGCTCCGTGGGCGTAAGTAACA
R11017	CCTGCAGGATGACATCATCATTAACAACGTTTTAGTTTATATACTGGAAGGACATACGGGTTTATCAC	CCTGCAGGATGACATCATCATTAACGACGTTTTAGTTTATATACTGGAAGGACATACGGGTTTATCAC
R11053	CCTGCAGGTGGAAAGGCCCAGAAGACCCAGAAAGGAACCTCTTATCCCTCACCTCTAGCCTTGATAGA	CCTGCAGGTGGAAAGGCCCAGAAGACCCAGAAAGGAACCTCTTCTCCCTCACCTCTAGCCTTGATAGA
R11071	CCTGCAGGATCTTATCAGGGGGCGGGTCTCCTGTCTCTCTGAGTCTGATGGATGACCCCGGAGCTGTC	CCTGCAGGATCTTATCAGGGGGCGGGTCTCCTGTCTCTCTGAGTCTGATGGATGACCCCGGAGCTATC
R11084	CCTGCAGGATCGTCTGATACCAACCACTAGGACAGCTGATGAAACTGTAGGCGTGCACAACTGAATAT	CCTGCAGGATCGTCTGATACCAACCACTAGGACAGCTGATGAAACTGTAGGCGTGCACTACTGAATAT
R11090	CCTGCAGGCAGCACCTTGTCCTCCCGCATATGACAAACAAACGGAATGAATCCACCAAAGCCCATTAT	CCTGCAGGCAGCACCTTGTCCTCCCGCATATGACAAACAAACGTAATGAATCCACCAAAGCCCATTAT
R11096	CCTGCAGGCAACGGGGTAAAAAACAGATCCATGAACAAGGCAGGCTGGAACCTGTGAAAGATGTAAAT	CCTGCAGGCAACGGGGTAAAAAACAGATCCATGAACAAGGGAGGCTGGAACCTGTGAAAGATGTAAAT
R11114	CCTGCAGGGTTAATGGACTGTACCTGGGAAGAGATGGATCTGAAAGTCTACATTCTGGAAATCATAGC	CCTGCAGGGTTAATGGACTGTACCTGGGAAGAGATGGATCTGAAAGTCTACATTCTGTAAATCATAGC
R11120	CCTGCAGGGTTAATTCCATTTAGATCCCTGCGTACTGCAGCCAGAATGAAAGGTCCCCAGCCGTATCC	CCTGCAGGGTTACTTCCATTTAGATCCCTGCGTACTGCAGCCAGAATGAAAGGTCCCCAGCCGTATCC
R11133	CCTGCAGGAAGGGTATCAACTGAGGGAGGAGGATGTCTCCCCTGTAACGCACAGCATTGAGATTGCCT	CCTGCAGGAAGGGTATCAACTGAGGGAGGAGGATGTCTCCCCTGTAATGCACAGCATTGAGATTGCCT
R11135	CCTGCAGGAAGAAAAGTCGTTGCGTGGCCTCTTGGATCAGTTCCTCAGCTACGTCTTCAGGGTAGAAC	CCTGCAGGAAGAATAGTCGTTGCGTGGCCTCTTGGATCAGTTCCTCAGCTACGTCTTCAGGGTAGAAC
R11154	CCTGCAGGTAGGTCATGTCATCTAACGCTGGAAACTTGGTTCCTTTATCGACACTTTGCCTTCCCTGA	CCTGCAGGTAGGTCATGTCATCTAACACTGGAAACTTGGTTCCTTTATCGACACTTTGCCTTCCCTGA
R11170	CCTGCAGGGTAGGATTTGAATACCACTTCTTTACAGCCTCAATACGGAACAGTTTATGATTCAGGGTC	CCTGCAGGGTAGGATTTGAATACCACTTCTTTACAGCCTCAATACGGAACAGTTTGTGATTCAGGGTC
R11179	CCTGCAGGATCATCTGAGACCAGCCACTCGGACAGCTGATGAAACTGTGGGTTAGCACAACCGAAGAA	CCTGCAGGATCATCTGAGACCAGCCACTCTGACAGCTGATGAAACTGTGGGTTAGCACAACCGAAGAA
R11193	CCTGCAGGCTGCAATGTTTTTATTTGTTGGCTTTATGTAGCCTACTTCTCCACAGTCGGTAATAGAAG	CCTGCAGGCTGCAATGTTTTTATTTGTTGGCTTTATGTAGCCTACTTCTCCACAGTCGGCAATAGAAG
R11216	CCTGCAGGAGAATCAGGATATCCCGTTTAGGGGTTCTCTCCCTGCCCTGGCTGTGGCACATTCTACAA	CCTGCAGGAGAATCAGGATATCCCGTTTAGGGGTTCTCTCCCTGCCCTGGCCGTGGCACATTCTACAA
R11229	CCTGCAGGGGTGGCCTGAAGTGAAAGAACATGTACCCTTGGAAGTAGCCGAAAGAGACGCTGAGGCAA	CCTGCAGGGGTGGCCTGAAGTGAAAGAACATGTACCCTTGGAAGTATCCGAAAGAGACGCTGAGGCAA
R11240	CCTGCAGGAACGAGGGATGAAAACCGTTGTATTTCTCACCATCATTTTATCAATACTTTCTTCCCAAG	CCTGCAGGAGCGAGGGATGAAAACCGTTGTATTTCTCACCATCATTTTATCAATACTTTCTTCCCAAG
R11245	CCTGCAGGAAGGGTACCACATGAGGGAGGAGGATGTCTTCCCTGTAATGCACAGATTGCCTGCAATGA	CCTGCAGGAAGGGTACCACATGAGGGAGGAGGATGTCTTCCCTATAATGCACAGATTGCCTGCAATGA
R11255	CCTGCAGGGACGGAGACAGAAACAAATATGAAGGGCAGGACTGGGAGGATGATTTTAAACTCAGATGT	CCTGCAGGGACAGAGACAGAAACAAATATGAAGGGCAGGACTGGGAGGATGATTTTAAACTCAGATGT
R11260	CCTGCAGGGCATGCTTTTTGGAATGCAGTATCAAAAAAGCAGAGCATCTCTTTATCACAGACAGACCT	CCTGCAGGGCATGCTTTTTGGAATGCAGTATCAAGAAAGCAGAGCATCTCTTTATCACAGACAGACCT
R11262	CCTGCAGGGTTGTAACTGTGTAGAGGTCATGTTGGACTCAGCGTTAGCAGAAGTATCCCTGTAGGGTT	CCTGCAGGGTTGTAACTGTGTAGAGGTCGTGTTGGACTCAGCGTTAGCAGAAGTATCCCTGTAGGGTT
R11271	CCTGCAGGTAGAGTTGTTTGTCTCATGCACGAACACTCTGAAATAGCTAACATCCTAATGACAGAAGA	CCTGCAGGTAGAGTTGTTTGTGTCATGCACGAACACTCTGAAATAGCTAACATCCTAATGACAGAAGA
R11274	CCTGCAGGCAATTCCTAGTTGTCCCAAATAGTCTCCTCTGTAGTGTCCCAAATAGTCTCCTCTGTAGT	CCTGCAGGCCATTCCTAGTTGTCCCAAATAGTCTCCTCTGTAGTGTCCCAAATAGTCTCCTCTGTAGT
R11280	CCTGCAGGGGTATAATGTTGTCTTCGGCGCCAGAGATGCGTACCTCAGCCTGAGAGATTTGCCCAGCA	CCTGCAGGGGTATAATGTTGTCTTCGGCTCCAGAGATGCGTACCTCAGCCTGAGAGATTTGCCCAGCA
R11282	CCTGCAGGTGCACAATAACATCTGGTGAGATAGGAAGCCTAGGACATCCAAGATTTCTTCAAATGACA	CCTGCAGGTGCACAATAACATCTGGTGAGACAGGAAGCCTAGGACATCCAAGATTTCTTCAAATGACA
R11314	CCTGCAGGATCGTCTGAAACCAGCCACCTGGACAGCTGATGAAACTATGGGTTTGCACAACCAAATAA	CCTGCAGGATCGTCTGAAACCAGCCACCCGGACAGCTGATGAAACTATGGGTTTGCACAACCAAATAA
R11330	CCTGCAGGCCATGGGCTGGGGCAACAACGAGATCGGATCCATGCAGGTCCAGAGTGGAGCGTAAGTAG	CCTGCAGGCCATGGGCTGGGGCAACAACGAGATCGGATCCATGCAGGTCCAGAGTGGAGCGTAAGCAG
R11332	CCTGCAGGTTCATCCTTACAACATCCGTAGAGTACGACCCTACCTCACACAGGAAATGGCACAGGTCT	CCTGCAGGTTCATCCTTACAACATCCGTAGAGTACGACCCTACTTCACACAGGAAATGGCACAGGTCT
R11358	CCTGCAGGGCAGGTAGTTTGCCCCCGGTGATGCGTTGGGCAAACCGCACCACCCTCTGGAGTGCCCTG	CCTGCAGGGTAGGTAGTTTGCCCCCGGTGATGCGTTGGGCAAACCGCACCACCCTCTGGAGTGCCCTG
R11361	CCTGCAGGTCAACTCCCAGCGGACGTCCTCGTGCAAACTGCAACGATAGTGGTCGACCAGGGCCCTGT	CCTGCAGGTCAACTCCCAGCGGACGTCCTCGTGCAAACTGCAACGATAGTGGTCGACCAGGGCCCTAT
R11375	CCTGCAGGGCTTCTATTGATATTGAACAAATAATAAACACCAGAAGCGGAGCTCCTTGTTGCGTTTCA	CCTGCAGGGCTTCTATTGATATTGAACAAATAATAAACACCAGAAGCGGAGCTCCTTATTGCGTTTCA
R11387	CCTGCAGGTTGGCTACACCAGCGCCCCCGGACAGGGTGGGATCTTGGCTCAGAGGGAGTTTGACAGAC	CCTGCAGGTTGGCTACACCAGCGCCCCCGGACAGGGTGGGATCTTGGCTCAGAGGGAGTTTGACAGGC
R11396	CCTGCAGGAGCGGGTCACTGCTTTGACGTTTGCAGAAAATGACAGGGTGTTGACCAGGGTCACACCAG	CCTGCAGGAGCGGGTCACTGCTTTGACGTTTGCAGAAAATGACAGGGTGTTGTCCAGGGTCACACCAG
R11404	CCTGCAGGTTAGACATGCAGAGCTTCCAATGCATATGCCAACAAGATTGCAAGGAATCCCAGTAACAT	CCTGCAGGTTAGACACGCAGAGCTTCCAATGCATATGCCAACAAGATTGCAAGGAATCCCAGTAACAT
R11437	CCTGCAGGAGTCTGTTCCATGGAGGGATTCATATTTTCCTGTTTCAATACCGAGAATAATTCATATTT	CCTGCAGGACTCTGTTCCATGGAGGGATTCATATTTTCCTGTTTCAATACCGAGAATAATTCATATTT
R11461	CCTGCAGGATCCCGCTGGATTTCTTAAAATGCTACTAACATGAGATTACGTGCACCTGCGGACTAAAC	CCTGCAGGATCCCGCTGGATTTCTTAAAATGCTACTAACATGAGATTACGTGCACCTGCGGGCTAAAC
R11472	CCTGCAGGTTGTGGGTACTAACTGAGTGCGGCGTATCGACAGTAAACTGCATCCACAGCTGTTCTGTC	CCTGCAGGTTGTGGGTACTAACTGAGTGCGGCGTATCGACAGTAAACTACATCCACAGCTGTTCTGTC
R11500	CCTGCAGGACAGTCAAACTGCAAGCATAGATTATAAACAATCCCACAACTGAAACCAATTGCTGTGTT	CCTGCAGGACAGTCAAACTGCAAGTATAGATTATAAACAATCCCACAACTGAAACCAATTGCTGTGTT
R11511	CCTGCAGGCGCGACACAAAACACAGAAAAAGAAATATAAATCATGCCTTACCTTTGACAAGCTTCTTC	CCTGCAGGCGCGACACAAAACACAGAAAAATAAATATAAATCATGCCTTACCTTTGACAAGCTTCTTC
R11512	CCTGCAGGTAACCTGGAACCGAACAGAGGAGAAGCCAGGGTCAGCTTATTGGTTTTCGAAGGAAGATC	CCTGCAGGTAACCTGGAACCGAACAGAGGAGAAGCCAGGGTCAGCTTATTGGTTTTCGAAGGAAGGTC
R11518	CCTGCAGGATGTTGTTTTGGCCTTTTCTATAATTTCCCTGTTAGTCGGAGTTGATCCAAGGTCAGTTA	CCTGCAGGATGTTCTTTTGGCCTTTTCTATAATTTCCCTGTTAGTCGGAGTTGATCCAAGGTCAGTTA
R11522	CCTGCAGGAAAGCGAGAGGCCGAGCGCTCCGTCAACTGGACAGTGGAAGAGACCCAGGTGTTGCTGTG	CCTGCAGGAAAGCGAGAGGCTGAGCGCTCCGTCAACTGGACAGTGGAAGAGACCCAGGTGTTGCTGTG
R11529	CCTGCAGGGCCTGGTGCTCTGGGTACCGAGTAATAGTTGTAATAGTACCAGGGGCTGTCCGTTATGAG	CCTGCAGGGCCTGGTGCTCTGGGTACCGAGTAATAGTTGTAATAGTACCAGTGGCTGTCCGTTATGAG
R11540	CCTGCAGGGGTATCAGCTGAGTATCACAGACCTTTTTTAGCTGATCCAGACACCAGAGAGGAACTGGG	CCTGCAGGGGTATCAGCTGAGTATCACAGACCTTTTTTAGCTGATCCAGACACCAGAGAGGCACTGGG
R11545	CCTGCAGGCGTATGCATCCCAGCTGTATAGTGGGAGCTTTGGGGATGTGCTGGAGTGGGGGACCATGC	CCTGCAGGCGTATGCATCCCAGCTGTATAGAGGGAGCTTTGGGGATGTGCTGGAGTGGGGGACCATGC
R11547	CCTGCAGGCCATCTCGTCGTTGTTGGTAATCAAGCCTACCACTGTTGTGTTGTCTGAAAACTTGATGA	CCTGCAGGCCATCTCGTCGTTGTTGGTAATCAAGCCTACCACTGTTGTGTCGTCTGAAAACTTGATGA
R11572	CCTGCAGGAGGTAAACTGGGATGTGAGAAGCAGTTTACTCAGTCGAATAAAGCTGGCGCTCGGAATCT	CCTGCAGGAGGTAAACTGGGATGTGAGACGCAGTTTACTCAGTCGAATAAAGCTGGCGCTCGGAATCT
R11578	CCTGCAGGGAGCTGGTAAAACTTAGAGAGAGAGAGAGAGAGACAGAGAGAGACAGAGAGAGAGAGAGA	CCTGCAGGGAGCTGGTAAAACTTAGAGAGAGAGAGAGAGAGACAGAGAGAGAGAGAGAGAGAGAGAGA
R11594	CCTGCAGGAGGAACCGCCCCTGCAATGCAGAGGAGGGGCTGTGACCAGAGCCAGTACTAGGAGTAGTC	CCTGCAGGAGGAACCGCCCCTGCAATCCAGAGGAGGGGCTGTGACCAGAGCCAGTACTAGGAGTAGTC
R11595	CCTGCAGGAAGAGTATCACATGAGGGAAGAGGATGCCTTCCCTGTAACTCTCAGCATTGAGATTGCCT	CCTGCAGGAAGAGTATCACATGAGGGAAGAGGATGCCTTCCCTGTAACTCTCAGCGTTGAGATTGCCT
R11627	CCTGCAGGATCATCCGAAACCAGCCACCTGGACAGCTGATGAAACTGAGGAGTATTTCTGTCTGTAAT	CCTGCAGGATCATCCAAAACCAGCCACCTGGACAGCTGATGAAACTGAGGAGTATTTCTGTCTGTAAT
R11663	CCTGCAGGTGTCACAAAGTGAGTTTGTGCACTGAAACCTCACTCATTGCTAGTTTCAGTATTTGTGAC	CCTGCAGGTGTCACAAAGTGAGTTTGTGCACTGAAACCTAACTCATTGCTAGTTTCAGTATTTGTGAC
R11664	CCTGCAGGGCTGCTCTTTCTACCGTAGCTATAGTAGTATTTTTATAGACCTTTTTAACTAATATGTGT	CCTGCAGGGCTGCTCTTTCTACCGTAGCTATAGTAGTATTTTTTTAGACCTTTTTAACTAATATGTGT
R11684	CCTGCAGGGGTGTTTTCTCCCAATGCCAGGCTGAGGAGTGTCTCTGTAGGCATGACCTGTCAGTCTGG	CCTGCAGGGGTGTTTTCTCCCAATGCCAGGCTGAGGAGTGTCTCTGTAGGCATGAACTGTCAGTCTGG
R11692	CCTGCAGGCATCCAGCCCCACACCCCATAGATTCATTTATTGGTGGGTTTTAACAGAGATCCACCACT	CCTGCAGGCTTCCAGCCCCACACCCCATAGATTCATTTATTGGTGGGTTTTAACAGAGATCCACCACT
R11702	CCTGCAGGCTCATCCTGGCATGACAATTGCCACCAGCCATACTGCTCGGTCTGTGCGTGATTTCCTGT	CCTGCAGGCTCATCCTGGCATGACAATTGCCACCAGCCATACTGCTCGGTCTGTGCCTGATTTCCTGT
R11727	CCTGCAGGAATCTCCAGTTACCCAAGTTGCCTTCACACAACCTCACAGGGACTATCCGTCACTGAAAT	CCTGCAGGAATCTCCAGTTACCCAAGTTGCCTTCACACAACCTCACAGGGACTATCCGTCACGGAAAT
R11749	CCTGCAGGAACTTGGTAGTATGGTTTAGAGGTAGGTGCTGAATTACTGGAGCCCTCTGTTTAGAGGTA	CCTGCAGGAACTTGGTAGTATGGTTTAGAGGTAGGTGCTGAATTACTGGAGCCCTCCGTTTAGAGGTA
R11767	CCTGCAGGCAAAGTAGTGGGTCTGTGTGTACTAAACCGTGTCAGACACCGTAACGGGGCATTAACAGA	CCTGCAGGGAAAGTAGTGGGTCTGTGTGTACTAAACCGTGTCAGACACCGTAACGGGGCATTAACAGA
R11773	CCTGCAGGTCCACACATATCACAACATGCTGCTCTGTACACCCTTATGTTAAACTAAGGAAATTGTGT	CCTGCAGGTCCACACATATCACAACATGCTGCTCTGTACATCCTTATGTTAAACTAAGGAAATTGTGT
R11815	CCTGCAGGGAGAAACTTTGTAGCAGGGCAGGGTAAAAAGAGGGAGTTTAATGCTTAAAACCAGCAAAT	CCTGCAGGGAGAAACTTTGTAGCAGGGCAGGGTAAAAAGAGGAAGTTTAATGCTTAAAACCAGCAAAT
R11828	CCTGCAGGCACACAATAGCATTCAAACATACAGTACCCATCTCTGATGTTGGCGTCTTAGTAAATCAT	CCTGCAGGCACACAATAGCATTCAATCATACAGTACCCATCTCTGATGTTGGCGTCTTAGTAAATCAT
R11835	CCTGCAGGTTCAGGCTCTACAACATCCATGGAATATGACCCTGAATAATACAGGAAATGGTGCATGTT	CCTGCAGGTTCAGGCTCTACAACATCCATGGAATATGACCCTGAATAATACAGGAAACGGTGCATGTT
R11850	CCTGCAGGGGAGTAAATAGAGAAGAGACAAGTCAGACACACCACTGTAAGCCACATGGGAATGGAAAA	CCTGCAGGGGAGTAAATAGAGAAGAGACAAGTCAGACACACCACCGTAAGCCACATGGGAATGGAAAA
R11855	CCTGCAGGAGGGACAAACCATTCACAGTCAGTCTAGCACCCAGTCTATCCTCTGGTCAGGAAAAATCC	CCTGCAGGAGGGACAAAACATTCACAGTCAGTCTAGCACCCAGTCTATCCTCTGGTCAGGAAAAATCC
R11861	CCTGCAGGCATGTGCTCGGCTCCGACATCCATCCTCTATCTCTATTTCTATTGTGCTGCCAGTGCAGC	CCTGCAGGCATGTGCTTGGCTCCGACATCCATCCTCTATCTCTATTTCTATTGTGCTGCCAGTGCAGC
R11862	CCTGCAGGAGGCTCCTCACCTTCTCCACCCCCAGCTCCTGGAACTCCTCCTCTCTCACCACCTGAGAA	CCTGCAGGAGGATCCTCACCTTCTCCACCCCCAGCTCCTGGAACTCCTCCTCTCTCACCACCTGAGAA
R11869	CCTGCAGGTGTGTTGTCATTGTCCTGTTGAAAAACAACGGATAGTCCCACTAAGCCCAAACCAGATGG	CCTGCAGGTGTGTTGTCATTGTCCTGTTGAAAAACAACGGAAAGTCCCACTAAGCCCAAACCAGATGG
R11875	CCTGCAGGTCTTGTGGTGGCCAACAGGGCTTAATAGCAGAGATATTTATAAGGAGGGCCGCAGAGCTA	CCTGCAGGTTTTGTGGTGGCCAACAGGGCTTAATAGCAGAGATATTTATAAGGAGGGCCGCAGAGCTA
R11881	CCTGCAGGAAATGAAGGGGGCATGTGGTGGAAGGGCACCTACCTGCTCGTCGCTGCGGTGATAATCGT	CCTGCAGGAAATGAAGGGGGCATGTGGTGGAAGGGCACCTACCTGCTCGTCACTGCGGTGATAATCGT
R11883	CCTGCAGGTAGGGAGGGCGAAGCACCACTGCAGCAAAAGCTAACTCCTTACTCCACTCTTCTTTTGCT	CCTGCAGGTAGGGAGGGCGAAGCACCACTGCAGCAAAAGCTAACTCCTTACTCCACTCTTCTTTCGCT
R11893	CCTGCAGGAATGTTGCATCCTAAAAAAGAACATAGTGTACAGTCAACCATACAGTATGAAGAAACCCC	CCTGCAGGAATGTTGCATCCTAAAAAAGAACATAGTGTACAGTCAACCATACAGTATGAAGAAGCCCC
R11902	CCTGCAGGTAGTTAGCTTAGCGGTTAGAGCGTTGGGCCAGTAACCAAAAAGTCTCCCGTTCAAATACC	CCTGCAGGTAGTTAGTTTAGCGGTTAGAGCGTTGGGCCAGTAACCAAAAAGTCTCCCGTTCAAATACC
R11910	CCTGCAGGTAGAAAGTATCCTGATTTCAAAATAAATATCACATTGGCTATGCATGGCTTGTCTGCAAG	CCTGCAGGTAGAAAATATCCTGATTTCAAAATAAATATCACATTGGCTATGCATGGCTTGTCTGCAAG
R11939	CCTGCAGGGGTGAGAGAGCAAAGGTTAGAGGGATCAGCTATGCTTGAGATGGATTTCCAACAGCCAAC	CCTGCAGGGGTGAGAGAGCAAAGGTTAGTGGGATCAGCTATGCTTGAGATGGATTTCCAACAGCCAAC
R11940	CCTGCAGGCCACTAGTTGCCTATCCCTGTTCTAAACAAACCCAAATAATATCAATGTTGCCAAGGATT	CCTGCAGGCCACTAGTTGCCTATCCCTGTTCTAAACAAACCCAAATAACATCAATGTTGCCAAGGATT
R11949	CCTGCAGGCGGAGGTCGTCGTCAGTTGAGCGGCGTTTCCTCCAACACATTGGTGCAGCTGGCTTCCGG	CCTGCAGGCGGAGGTCGTCGTCAGTTGAGTGGCGTTTCCTCCAACACATTGGTGCAGCTGGCTTCCGG
R11959	CCTGCAGGTGGAACTGGGCCATCTCGGCGTGGTGGTTCTCGCGGAAGTCCTCCAGGATCTTCTCCTCT	CCTGCAGGTGGAACTGGGCCATCTCGGCGTGGTGGTTTTCGCGGAAGTCCTCCAGGATCTTCTCCTCT
R11963	CCTGCAGGAGGTTTGTTTGTTGTGATTGAGTGGGGAGGAACAGCTGCGGGCAAGGTTCTGACAGATGG	CCTGCAGGAGGTTTGTTTGTTTTGATTGAGTGGGGAGGAACAGCTGCGGGCAAGGTTCTGACAGATGG
R11968	CCTGCAGGCTGACCTCTGTTGTCAGTTGAACAGTGTGTCTTCCGACACATTGATGCAACTGACTTCCG	CCTGCAGGCTGACCTCTGTTGTCAGTTGAACAGTGTTTCTTCCGACACATTGATGCAACTGACTTCCG
R11999	CCTGCAGGTCGACTGATATGAACCAGCAACTTTCGTTTGAGAACCAGGAAGTACCGGGAGTAGAAGCC	CCTGCAGGTCGACTGATATGAACCAGAAACTTTCGTTTGAGAACCAGGAAGTACCGGGAGTAGAAGCC
R12034	CCTGCAGGCATGCTACTGCATTTTTTCCTATAAAGTATGTACTTTAAAAGACATACAGATTGTCTACT	CCTGCAGGCATGCTACTGCATTTTTCCCTATAAAGTATGTACTTTAAAAGACATACAGATTGTCTACT
R12037	CCTGCAGGACCACAGAGGACGGAGAGGAGAGAGGGAAACACTTAACACGCTGCGGACAGGCATTGTCC	CCTGCAGGACCACAGAGGACGGAGAGGAGAGAGGGAAACACTTAACACGCTGCGGACAGGCATAGTCC
R12041	CCTGCAGGTAGGTGCGCCGGGGCCCCAAATGAGTTAATCGGCCATGTTCCGATGCATTGCATCTCATC	CCTGCAGGTAGGTGCGCCGGGGCCCCAAATGAGTTAATTGGCCATGTTCCGATGCATTGCATCTCATC
R12042	CCTGCAGGGAAGTGAAAGAGATAAGAGACTAGTCAGACAGTCCACTATAATTCAACTTGGAGAATGGA	CCTGCAGGGAAGTGAAAGAGATAAGAGACTAGTCAGACAGTCCACTATAAATCAACTTGGAGAATGGA
R12049	CCTGCAGGACAGGGCAAAGCCTGGCGACTCTGTGCCTTCCTCGCCCCTCTCCTCTTTGCCATCCTCAT	CCTGCAGGACGGGGCAAAGCCTGGCGACTCTGTGCCTTCCTCGCCCCTCTCCTCTTTGCCATCCTCAT
R12054	CCTGCAGGGGGGCATTTTATGGGAAATTGACCCAAAGCCTGACCAGCTAATCTGTGGAGCATTAATGC	CCTGCAGGGGGACATTTTATGGGAAATTGACCCAAAGCCTGACCAGCTAATCTGTGGAGCATTAATGC
R12055	CCTGCAGGAGCGCAGTCCTAAGATAGAACGAGCAGCGCTCGACGGGACAGAGAGAGAGGTGTTGTTCT	CCTGCAGGAGCGCAGTCCTAAGATAGAACGAGCAGCGCTCGACGGGACAGAGAGGGAGGTGTTGTTCT
R12069	CCTGCAGGTCTTTCAGGACTGGGGTATGGATACGCCCAGATAAAGCAGTATTACAAAAGGTACATTCA	CCTGCAGGTCTTTCAGGACTGGGGTATGGATATGCCCAGATAAAGCAGTATTACAAAAGGTACATTCA
R12108	CCTGCAGGAGCTTTGATGTTTGCAGAGAATTACAGGGTATTGTCCAGGGTCATGCCAAGGTTCTTGAC	CCTGCAGGAGCTTTGATGTTTGCAGAGAATTACAGGGTCTTGTCCAGGGTCATGCCAAGGTTCTTGAC
R12134	CCTGCAGGACAATCAGATGGTGGTGCAGATGTGGGGAGAAGACAAGCTGGACGATATAAATGTCTGTG	CCTGCAGGACAATCAAATGGTGGTGCAGATGTGGGGAGAAGACAAGCTGGACGATATAAATGTCTGTG
R12137	CCTGCAGGTAGCAGTGGAGCAGGACTCTGCCCCGGTTCGAAGAGGAGGATGTGCTGCTGCTGGCACTG	CCTGCAGGTAGCAGTGGAGCAGGACTCTGCCCCGGTTCGAAGAGGAGGATGTGTTGCTGCTGGCACTG
R12140	CCTGCAGGACTAACAACAACAGGTGACTGGAGCAAGCCTTCCGTATTGTTCCCCAGCTTGGCCATCAT	CCTGCAGGACTAACAACAACAGGTGACTGGAGCAAGCCTTCCGTATTGTTCCCCGGCTTGGCCATCAT
R12150	CCTGCAGGTTTTAAGAAAAGTGTTAGCAAACGTTACATGGCGATATACATAAACCAACCTGCAGCTCT	CCTGCAGGTTTTAAGAAAAGTGTTAGCAAACGTTCCATGGCGATATACATAAACCAACCTGCAGCTCT
R12183	CCTGCAGGTGAAGAAGCTGGTGTCACACCCTGATCAGTTCCACCTGTCCTTGTTATTTTCTCCACCCT	CCTGCAGGTGAAGAAGCTGGTGTCACACCCTGATCAGTTCCACCTGTCCTTGTTATTTTTTCCACCCT
R12192	CCTGCAGGCCCATGGGGCAGGAAGCATTACAGCTCATTATCTCATGTCTTACCTCTCTCTCTCTCTCT	CCTGCAGGCCCATGGGGCAGGAAGCATTACAGCTCATTATCTCATGTCTTACCTCTCTCTCTCTCTAT
R12200	CCTGCAGGATTTATTTTCTGTTTTACTGTTTTCAAGCTGGCAAGGTCACTCACACTGAGCTCACTGTG	CCTGCAGGATTTATTTTCTGTTTTACTGTTCTCAAGCTGGCAAGGTCACTCACACTGAGCTCACTGTG
R12207	CCTGCAGGTGTGTGGGTGTGTGTGTGTTTGTTTGCGTGCATGTTTGTGTGTGCAGCACTTGTGCATGC	CCTGCAGGTGTGTGGGTGTGTGTGTGTTTGTTTGCGTGCGTGTTTGTGTGTGCAGCACTTGTGCATGC
R12213	CCTGCAGGCCAAGCCTGCCCAGGTGCGCCACATCAGCTGCCAATTGGCCTCCTGCAACAAGCAGACTA	CCTGCAGGCCAAGCCTGCCCAGGTGCGCCACATCAGCTGCCAATTGGCCTCCTGCAATAAGCAGACTA
R12228	CCTGCAGGAAGCAGCAATGTTGAAAGGAGGCAGGTCAGTGTCATTCATAGTTAGACGGTCCAGTTTCT	CCTGCAGGAAGCAGCAATGTTGAAAGGAGGCAGGTCAGTGTCGTTCATAGTTAGACGGTCCAGTTTCT
R12242	CCTGCAGGTACGCATTTCGCAGGACAAGGTGTATACCAGACGTATCCCGTTCATTAATAACATACGTA	CCTGCAGGTACGCATTTCGCAGGACAAGGTGTATACCAGACGTATCCCGTGCATTAATAACATACGTA
R12251	CCTGCAGGCAGCCAGTATGGACAACAAAGTGGGCCTCAAAGTGGTTACAACCAGTCAAGCCATTACAG	CCTGCAGGCAGCCAGTATGGACAACAAAGTGGGCCCCAAAGTGGTTACAACCAGTCAAGCCATTACAG
R12302	CCTGCAGGGTCAAATAATAATAACCACAGTGGTTGTAGAGGGTGCAACAGATATAGCACCTCCGGAGT	CCTGCAGGGTCAAATAATAATAACCACAGTGGTTGTAGAGGGTGCAACAGATTTAGCACCTCCGGAGT
R12311	CCTGCAGGATGCAAAGTTATTTGTTCGTCAGACGAGTCATTGGGTCGAAACTACAGAACAGTACAAAA	CCTGCAGGATGCAAAGTTCTTTGTTCGTCAGACGAGTCATTGGGTCGAAACTACAGAACAGTACAAAA
R12318	CCTGCAGGGCCTCTACAAGGAGAAGGACTTAATTGGACGCCTAGAGCTTTTCACCAGCAGGTTTAAGG	CCTGCAGGGCCTCTACAAGGAGAAGGACTTAATTGGACGCCTAGAGCTTTTCACTAGCAGGTTTAAGG
R12332	CCTGCAGGCGAAGAAGCCGGACGTAGAGGTCCTGGGTTGGCGTGGTTACATGGGGTCTGCAGTTGTGA	CCTGCAGGCGAAGAAGCCGGACGTAGAGGTCCTGGGCTGGCGTGGTTACATGGGGTCTGCAGTTGTGA
R12342	CCTGCAGGGAGAAAGACTGAAGAGCATCGGGGATAGACGCATTAGAAGGACTGGGAGATGAGGAAATG	CCTGCAGGGAGATAGACTGAAGAGCATCGGGGATAGACGCATTAGAAGGACTGGGAGATGAGGAAATG
R12358	CCTGCAGGCTGGAGCTATATTTATAAGGGTCCCAATGGAAGACTGACCTTCCCAATGCAGCCGGCTGG	CCTGCAGGCTGGAGCTATATTTATAAGGGTCCCAATGGAAGACTGACCTTCCCAATGCAGCCGGCTGA
R12393	CCTGCAGGGTTAGTTACAGTTTTAGCTGCAGTTTGTACTTCCTCGTCGCTCACTTCAATTAGCCATTG	CCTGCAGGGTTAGTTACCGTTTTAGCTGCAGTTTGTACTTCCTCGTCGCTCACTTCAATTAGCCATTG
R12398	CCTGCAGGCATTGATGATGGTGATGATGATGATGATGCTTAGTCTGTAGAATGCAAAAAGGAAACAGG	CCTGCAGGCACTGATGATGGTGATGATGATGATGATGCTTAGTCTGTAGAATGCAAAAAGGAAACAGG
R12417	CCTGCAGGGCTCAGTATTAGCCTCTACTGCTGAGCATCTACTGCTTGTCTTACCAGCGACAACTGTTG	CCTGCAGGGCTCAGTATTAGCCTCTACTGCTGAGCATCTACTGCTTATCTTACCAGCGACAACTGTTG
R12418	CCTGCAGGGACATATTTCTTTTGGTGTTTTCCTAAGTCAGTAGAAAGGCCTCTTTAGTGTCCTAAAGT	CCTGCAGGGACATATTTCTTTTGGTGTTTTTCTAAGTCAGTAGAAAGGCCTCTTTAGTGTCCTAAAGT
R12439	CCTGCAGGCTGCCAAGAGACTCGGTGAGTGGACATCACACACTTAGGCCTAGCCTACACTAAAACTGC	CCTGCAGGCTGCCAAGAGACTCTGTGAGTGGACATCACACACTTAGGCCTAGCCTACACTAAAACTGC
R12448	CCTGCAGGAATATTTTCACATTTGTACATACAATTACATCTTTCAATACTTCTAAAATGGGGTCCAGG	CCTGCAGGAATATTTTCACATTTGTACATACAATTACATCTTTCAATACTTCTAAAATGGGATCCAGG
R12459	CCTGCAGGTGCTATATAAAACAGGCCTAACTCAGAGCAAGCACTTGTAAACAATGCTGCTGTAGAGCA	CCTGCAGGTGCTATATAAAGCAGGCCTAACTCAGAGCAAGCACTTGTAAACAATGCTGCTGTAGAGCA
R12472	CCTGCAGGTGAGATTGGAAGTTTAGTGCAGACATCGCATAGTTAATGTATAACCATGTCAGTGTTAGG	CCTGCAGGTGAGATTGGAAGTTTAGTGCAGACATCGCATAGTTAATGTATAACTATGTCAGTGTTAGG
R12477	CCTGCAGGCACACTTGCATTGGCAGTACAAAGGGAGGTTATGGACAACCCAATATATGCCATGTAGCA	CCTGCAGGCACACTTGCATTGGCAGTACAAAGGGAGGTTATGGACAACCCAATATATGACATGTAGCA
R12487	CCTGCAGGGCCCAGATCTTTTTGCATTGATCATTTTGTGTCATCATGCAGGCCAATAACAGTATCCCT	CCTGCAGGGCCCAGATCTTTTTGCATTGATCATTTTGTGTCATCATGCAGGCCAATAACAGTATCCTT
R12500	CCTGCAGGAACACTTGAGGTGGTTGATGTCAGTCTACCAGGAGTCTGGATTTTTGTGACTGAAGTGAG	CCTGCAGGAACACTTGAGGTGGTTGATGTCAGTCTACCAGGAGTCTGGATTTTTGTGACTGAAGTGAC
R12502	CCTGCAGGGCACCAATAGCCACAGCTAATGGACGGAATAGAGAAAGGGGATGAGGAGGAGAAGGAGAG	CCTGCAGGGCACCAATAGTCACAGCTAATGGACGGAATAGAGAAAGGGGATGAGGAGGAGAAGGAGAG
R12525	CCTGCAGGGGGAGAAATATGAATGTAAAAAAATGCTTACATTTAATGGTCTTCTTGCCCTAGGATTGA	CCTGCAGGGGGAGAAATATGAATGTAAAAAAATGCTTACATTTAATGCTCTTCTTGCCCTAGGATTGA
R12541	CCTGCAGGACGCAAAGTTTGTCAGACAAATCATTGGGTCGAAACTACAGAACAGTACAAAACAAGCGA	CCTGCAGGACGCAAAGTTTGTCAGACAAATCACTGGGTCGAAACTACAGAACAGTACAAAACAAGCGA
R12565	CCTGCAGGTGCACGGCCCACCAAAAATCAAATCAAATCAAATGTATTGATCACATACACGTGATTAGC	CCTGCAGGTGCACGACCCACCAAAAATCAAATCAAATCAAATGTATTGATCACATACACGTGATTAGC
R12571	CCTGCAGGGTGAAAATGTCCATTATTCACACATACTTGCACTTAAGACATAGCAAAACATAAAATAAA	CCTGCAGGGTGAAAATGTCCATTATTCACACATACTTGCACTTAAGACACAGCAAAACATAAAATAAA
R12581	CCTGCAGGTCACGTCCTACGTATTTCTTTATATTCCTTTGGAAATCGGGTAGGATTATAATTTGGCCG	CCTGCAGGTCACGTCCTACGTATTTCTTTATATTCCTTTGGAAATCGTGTAGGATTATAATTTGGCCG
R12592	CCTGCAGGATCGTCTGAGACCAGCCAACTGGACAGCTGATGAAACTTCTGCACAGACTGTCAGAAACC	CCTGCAGGATCGTCTGAGACCAGCCAACCGGACAGCTGATGAAACTTCTGCACAGACTGTCAGAAACC
R12595	CCTGCAGGGAAAAACTTTGTAGCGGGGCAGAGTAAAAAGAGGGAGGAGCATCGGGGCAAGGAGGCATG	CCTGCAGGAAAAAACTTTGTAGCGGGGCAGAGTAAAAAGAGGGAGGAGCATCGGGGCAAGGAGGCATG
R12602	CCTGCAGGTAATACACACCACATGCAAGCACATGCACAAAGGGGTCTGAGCCACCTGTCTGAAAGACT	CCTGCAGGTAATACACACCACATGCAAGCACATGCACAAAGGGGTCTGAGACACCTGTCTGAAAGACT
R12606	CCTGCAGGTTAGTTCTGAAGGATTCGTTGCCATAGAAATGTACCTGGCTGAAGGGTGAGTCACTTTCA	CCTGCAGGTTAGTTCTGAAGGATTCATTGCCATAGAAATGTACCTGGCTGAAGGGTGAGTCACTTTCA
R12615	CCTGCAGGGGACCTGTGATTGACAATCGATGACAACCAACAGTACTGGGGCCTAATGGAACTGTTGTT	CCTGCAGGGGACCTGTGATTGACAATCGATGACAACCAACAGTACTGGGGCCTAATGGAACTGTTGCT
R12617	CCTGCAGGTCTTTTACACAGAATTAATCAAACCGTATTGAATTTGTCCATCAATTCCCTTTTCAAAAC	CCTGCAGGTTTTTTACACAGAATTAATCAAACCGTATTGAATTTGTCCATCAATTCCCTTTTCAAAAC
R12619	CCTGCAGGCCCTAACAGAAATGTGATTTATTATCATAGGAATCACAAACTATCCCATTTAGCTGACTT	CCTGCAGGCCCTTACAGAAATGTGATTTATTATCATAGGAATCACAAACTATCCCATTTAGCTGACTT
R12632	CCTGCAGGGACATCAGAAGACAGAGGCAGACGGTGGCTAACTATTCAGGTTTGGGGTTCCAGTCAGAG	CCTGCAGGGACATCAGAAGACAGAGGCAGACGGTGGCTAACTATTCAGGTTTGGGGTTCCACTCAGAG
R12641	CCTGCAGGCCCCTACAGCAATACATTGACTTGTATGTTACTGTGTTCTAGCCCAGTCTCTCTCTCTCT	CCTGCAGGCCCCTAAAGCAATACATTGACTTGTATGTTACTGTGTTCTAGCCCAGTCTCTCTCTCTCT
R12643	CCTGCAGGCAACTTGAAACTTACCACAGGTGAGATATATTACACAGTAAATGAGAATCACTTGTCTCC	CCTGCAGGCAACTTGAAACTTACCACAGGTGAGATATATTACACAGTAAACGAGAATCACTTGTCTCC
R12652	CCTGCAGGTGACAGCATTCCCTCCCCCATATATAGGCACAACTATGACAACATAACCAACAAAAACGG	CCTGCAGGTGACAGCATTCCCTCCCCCATATATAGGCACAACTATGACAACATAACCGACAAAAACGG
R12661	CCTGCAGGGGGGAAATAAAAATTCACTACACCGGAGACAGAAATGTTCACTGCACCGCACAGGGATTG	CCTGCAGGGGGGAAATAAGAATTCACTACACCGGAGACAGAAATGTTCACTGCACCGCACAGGGATTG
R12669	CCTGCAGGTTTTTTCTAAAGTCTCATGGAATGTAGGCCTAGCTTGAACACCACACATTGGCTGCAACT	CCTGCAGGTTTTTTCTAACGTCTCATGGAATGTAGGCCTAGCTTGAACACCACACATTGGCTGCAACT
R12679	CCTGCAGGCTATACTTTAACTTGTCAGCACACAGCTTATGCAGGGGAATGTAACTAGCATGTCTGACA	CCTGCAGGCTATACTTTAACTTGTCGGCACACAGCTTATGCAGGGGAATGTAACTAGCATGTCTGACA
R12689	CCTGCAGGCTGAGGTTCTCCACTTTCAGAACTCTGATCTCACTGGACAACTGACTGACAGAGTCCAAG	CCTGCAGGCTGAGGTTCTCCACTTTTAGAACTCTGATCTCACTGGACAACTGACTGACAGAGTCCAAG
R12698	CCTGCAGGAGCGCGTGCTACGGGTGGGTGCTGCTGGTGACCAGTGAGCTGAGATAAGGCGGAGCTTTA	CCTGCAGGAGCGCGTGCTACGGGTGGGTGCTGCTGGTGACCAGTGAGTTGAGATAAGGCGGAGCTTTA
R12703	CCTGCAGGGTGGCTCTGTCATAGCAGAGCAATAATCCAAACACTGGAAGAAGGTCAGATAGGTATTGT	CCTGCAGGGTGGCTCTGTCATAGCAGAGCAATAATCCAAACACTGGAAGAATGTCAGATAGGTATTGT
R12723	CCTGCAGGTGTAGCTGTGATGTGGCTTAAAGCTACAAGCCACATTACCCCCAAATGCAAACAGAATAA	CCTGCAGGTGTAGCTGTGATGTGGCTTAAACCTACAAGCCACATTACCCCCAAATGCAAACAGAATAA
R12731	CCTGCAGGGGCGCCTGTTGATCGCGGGAGTGGTCAGTTTCCAGGAGAAATCTTAGCCATCCCACCACA	CCTGCAGGGGCGCCTGTTGATCGCGAGAGTGGTCAGTTTCCAGGAGAAATCTTAGCCATCCCACCACA
R12734	CCTGCAGGCACATGTCACTCTGAAGTAGCTGCACTTTACTTCCTGCAATTATACAGCATCCTTCGTGA	CCTGCAGGCACATGTCACTCTGAAGTAGCTGCACTTTACTTCCTGCAATTATACAGCATCCTCCGTGA
R12759	CCTGCAGGTTAAGAGTCTGGATGTGGAGGTCCTGGGCTGGAGTGGTTACACATGGTTTGCAGTTGAGG	CCTGCAGGTTAAGAGTCTGGATGTGGAGGTCCTGGGCTGGCGTGGTTACACATGGTTTGCAGTTGAGG
R12775	CCTGCAGGACCGCTGGATTGAACATGATTACACCCTCAGACCTGTCTAGTCTTCTCCCACAATGCTGT	CCTGCAGGACCGCTGGATGGAACATGATTACACCCTCAGACCTGTCTAGTCTTCTCCCACAATGCTGT
R12802	CCTGCAGGAAGAAAGACCACTACATTGTTGGTCACTCAGGATGGCGGGGATAGTGGGCTTGTGGTTTA	CCTGCAGGAAGAAAGACCACTACATTGGTGGTCACTCAGGATGGCGGGGATAGTGGGCTTGTGGTTTA
R12803	CCTGCAGGGGTTAATAGAGAGTATAATGGTGTATTAGTCATACAGTGAGTGCCTCAGGGTTGGACCTT	CCTGCAGGGGTTAATAGAGAGTATAATGGTGTATTAATCATACAGTGAGTGCCTCAGGGTTGGACCTT
R12813	CCTGCAGGAGCCAGGATGACACAACCAAGCCCGTGTCTCTCTCTCCACTCCATGGCAGTGTAATGGGT	CCTGCAGGAGCCAGGATGACACAACCAAGCCCGTGTCTCTCTCTCCGCTCCATGGCAGTGTAATGGGT
R12827	CCTGCAGGACGTTGTTGAAAACCAGGTGTGTTCAGTATTACCGGTTATTCAGGAACAACGGAGGGTAA	CCTGCAGGACGTTGTTGAAAACCAGGTGTGTTCAGTATTACCGGTTATTCAGGAACAACGGGGGGTAA
R12830	CCTGCAGGCAAACAGCAGCCAGCTGCTCACAGCAACAGACGACATTACTTTATGTTGTATATATCAGA	CCTGCAGGCAAACAGCAGCCAGCTGCTCACAGCAACAGACAACATTACTTTATGTTGTATATATCAGA
R12833	CCTGCAGGCTACATGGTCCACAGCGCCTCATATGATGACATCCTCAACAACAGGTGGTCCTCCAGCGC	CCTGCAGGCTACATGGTCCACAGCGCCTCATATGATGACATCCTCAACAACAGGTGGTCCTCCAGTGC
R12839	CCTGCAGGGTGTGTGGGGCATCTTTCCCCGGAGACCGTGGCGCCAGCATCACCCACGCCTTGTCCCAT	CCTGCAGGGTGTGTGGGGCATCTTTCCCCGGAGACCGTGGGGCCAGCATCACCCACGCCTTGTCCCAT
R12848	CCTGCAGGTTTTGAAATAACAAAATAACAAGCTGCAGTCGATGCTTGAAATAGTCTTTGTAAAGCTAG	CCTGCAGGTTTTGAAATAACAAAATAAAAAGCTGCAGTCGATGCTTGAAATAGTCTTTGTAAAGCTAG
R12858	CCTGCAGGTAATTATCAGACATTTTAGTTCATAACGCCTGACTGAGAAATACATTAATGATATAGAGT	CCTGCAGGTAATTATCAGACATTTTAGTTCATAACGCCTGACTGAGAAATACGTTAATGATATAGAGT
R12876	CCTGCAGGTCTGTAATACTTAATGAAGATTTGGCAGTTAAAGCTGTTTACATTTTCTAGTCTGTTTCT	CCTGCAGGTCTGTAATACTTAATGAAGATTTGGCAGTTAAAGCTGTTTACATTTTCTGGTCTGTTTCT
R12899	CCTGCAGGACCAGCAATAACACACCAGGACATTCTAATCTCCACCCAATGGACAGAATTGAGTAAACA	CCTGCAGGACCAGCAATAACACACCAGTACATTCTAATCTCCACCCAATGGACAGAATTGAGTAAACA
R12919	CCTGCAGGCTGATTCTGGTCATCAGTTGAACAGTGTTTCTTCTGACACATTGGTGCAGCTGGCTTCCA	CCTGCAGGCTGATTCTGGTCATCAGTTGAACGGTGTTTCTTCTGACACATTGGTGCAGCTGGCTTCCA
R12943	CCTGCAGGAGAGCACGGTTAGGGTTAGGGAATGCACATAATTTTATTTGGAATTGAGACAGAGAAAAG	CCTGCAGGAGAGCACGGTTAGGGTTAGGGAATGCACATCATTTTATTTGGAATTGAGACAGAGAAAAG
R12963	CCTGCAGGGAAAGCACATAAAGCCTGTTGCATAAATTCATGTTTGGGAGGGGATGTAGCTCAGTGGTA	CCTGCAGGGAAAGCACATAAAGCCTGTTGCATAAATTCATGTATGGGAGGGGATGTAGCTCAGTGGTA
R12964	CCTGCAGGGTCAGGGGTCAGAGGTCAGGGGGAATGAGCCCCATAGCAACAGGATGTTTGAAACTCTTT	CCTGCAGGGTCAGGGGTCAGAGGTCAGGGGGAATGAGCCCCATAGCAACAGGATGTTTGAAACTCTAT
R12965	CCTGCAGGTGAACCAAGGGCTGTCAAAAACACAATCCTCCCCATAAATAAACAAACACATATAGGGTG	CCTGCAGGTGAACCAAGGGCTGTCAAAAACATAATCCTCCCCATAAATAAACAAACACATATAGGGTG
R12975	CCTGCAGGGAAGTGAGCTACTTTGGGCACAGCAAAATGCCTGTATACCTTTAAACAAGGACATAAACT	CCTGCAGGGAAGTGAGCTACTTTGGGCACAGCAAAATGCCTGTATACCTTTAAACAAGGACATGAACT
R12980	CCTGCAGGGTAGAGAGGGCATGCCTCCCCATGCCAACCAATGTCAGGCTACTCTACCCAGGCACTCTG	CCTGCAGGGTAGAGAGGGCATGCCTCCCCATGCCAACCAATGTCAGGCTACTCTAGCCAGGCACTCTG
R12995	CCTGCAGGTCAGTTATTGGTCCCTACCATTTTAAGGTAAGCACAGAACAAACCAGTGGAATTCAAGGG	CCTGCAGGTCAGTTATTGGTCCCTACCATTGTAAGGTAAGCACAGAACAAACCAGTGGAATTCAAGGG
R13003	CCTGCAGGTACATTTTTACAAGATAAATTAATTGGCATCATTATAGTTAAGTTTGTTTAAAAGGGTAA	CCTGCAGGTACATTTTTACAAGATAAATGAATTGGCATCATTATAGTTAAGTTTGTTTAAAAGGGTAA
R13030	CCTGCAGGTTCCAATAGGAATACCTCATCACTACTGCTTATCCCCTCAAACCACATTTAGCCTTTTAC	CCTGCAGGTTCCAATAGGAATACCTCATCACTACTGCTTATACCCTCAAACCACATTTAGCCTTTTAC
R13031	CCTGCAGGGTTATCTTTGCTCTCTTTGTTGCCTCTCTGATTAATGCCCTCCTTGCCTAGTCTGTGAAT	CCTGCAGGGTTATCTTTGCTCTCTTTGTTGCCTCTCTGATTAATGCCCTCCTTGCCTGGTCTGTGAAT
R13033	CCTGCAGGCTAATCCTGAGATGACACCCCAGCATGACAATGCCACCAGCCATACTGCTCGTTCTGTGC	CCTGCAGGCAAATCCTGAGATGACACCCCAGCATGACAATGCCACCAGCCATACTGCTCGTTCTGTGC
R13042	CCTGCAGGACAAGGAACAGTTATCAGAGGACCTGAATGCAATGGAGCGGTCCTTCTCAGATCTCTTCA	CCTGCAGGAGAAGGAACAGTTATCAGAGGACCTGAATGCAATGGAGCGGTCCTTCTCAGATCTCTTCA
R13050	CCTGCAGGAATGGAACTACAATACAATGCTAACCCATGGTAATGCAGGAAACACAGATAATCTGCATG	CCTGCAGGAATGGAACTACAATACAATGCTAACCCATGGTAATGCAGGAAACACAGATCATCTGCATG
R13054	CCTGCAGGGTGAGTTCTGGGGTTTTTTCAACGAGCTCCACATACGGCCCTCGCCACAGTGTCAGACTG	CCTGCAGGGTGAGTTCTGGGGGTTTTTCAACGAGCTCCACATACGGCCCTCGCCACAGTGTCAGACTG
R13093	CCTGCAGGTTGATCAATTTAAATCCTACATCTGTAGGGCTATGAAATACAACCGGATATCATGCAAAG	CCTGCAGGTTGATCAATTTAAATCCTACATCTGTAGGGCTTTGAAATACAACCGGATATCATGCAAAG
R13117	CCTGCAGGTGAAGAAGCCGGCTGTTGAGGCCCTGGGCTGGTGTGATTACATGTGGCCTTTTATTGTCC	CCTGCAGGTGAAGAAGCCGGGTGTTGAGGCCCTGGGCTGGTGTGATTACATGTGGCCTTTTATTGTCC
R13149	CCTGCAGGATCGTCTGAGACCAGCCCCTCGGACAGCTGATGAAACTTTGATTTTGCACAATCGAAGAA	CCTGCAGGATCGTCTGAGACCAGCCCCTCGGACAGCTGATGAAACTTTGGTTTTGCACAATCGAAGAA
R13158	CCTGCAGGTAAAAAAGCAGGACTGAATATCAGTCAGTGGCTGATTATGTTGCAATTTCTATGCAGTGT	CCTGCAGGTAAAAAAGCAGGACTGAATATCAGTCAGTGGCTGATTACGTTGCAATTTCTATGCAGTGT
R13174	CCTGCAGGTAGCCTAGTGGTTAGAGTGTGGAACTAGTAATCAAAAGATTGCAAGATCAAATCCCTGAG	CCTGCAGGTAGCCTAGTGGTTAGAGTGTGGAAATAGTAATCAAAAGATTGCAAGATCAAATCCCTGAG
R13198	CCTGCAGGGACACCACTCTCACAGAGGGCACACTGCCGGTCGGTGCTGGGGAGGTTCCTTTGGGAGTC	CCTGCAGGGACACCACTCTCACAGAGGGCACACTGCCGGTCGGTGCTGGAGAGGTTCCTTTGGGAGTC
R13199	CCTGCAGGAGGACAGAGTAACAAAACAGCAGCCTGCTGACAGGAGGGGTAGGGAGAGGGAGGGCTGGA	CCTGCAGGAGGACAGAGTAACAAAACAGCAGCCTGCTGACAGGAGGGGTGGGGAGAGGGAGGGCTGGA
R13236	CCTGCAGGTGAGCCCGCATCTCTGAAGTGTTCGGTAACCCGTAATATGAAAGGTATCTGTTAGCGTAA	CCTGCAGGTGAGCCCGCATCTCTGAAGTGTTCGGTAACCCGTAATATGAAAGATATCTGTTAGCGTAA
R13237	CCTGCAGGTACAAAAGTAACATTACACTAGTTCTGTTCTCGGTCTATTTCATTTCAACTCATTTACCC	CCTGCAGGTACAAAAGTAACATTACACTAGTTCTGTTCTCGGTCTATTTAATTTCAACTCATTTACCC
R13248	CCTGCAGGAGCTGCAAAGCTCCACAGCAGAGATTGGAATATCTGTCCATAGGAACACTTTAAGACATA	CCTGCAGGAGCTGCAAAGCTCCACATCAGAGATTGGAATATCTGTCCATAGGAACACTTTAAGACATA
R13280	CCTGCAGGTTTGTCACAACCTATAATGGCAATGTCACAAGGTCCCCCTCATGGGACTCTGATCATTAA	CCTGCAGGTTTGTCACAACCTATAATGGCAATGTCACAAGGTTCCCCTCATGGGACTCTGATCATTAA
R13281	CCTGCAGGACTCTCTATTAAAACAATACTTCATTTTGTTTGTCTTTCTGCCGCAGCCTCAAACTCAGG	CCTGCAGGACTCTCTATTAAAACAATACTTCATTTTGTTTATCTTTCTGCCGCAGCCTCAAACTCAGG
R13282	CCTGCAGGGTCCATAATCAGAGGAGAATAATACATGTATCATCACAATATATTCTATTCTATTGTACT	CCTGCAGGGTCCATAATCAGAGGAGAATAATACATGTATCATCACAATCTATTCTATTCTATTGTACT
R13309	CCTGCAGGTCACACCCTGACCATAGTTTGCTTTGTATGTTCCTGTCTTTGTGTTTGTTACACCAGATA	CCTGCAGGTCACACCCTGACCATAGTTTGCTTTTTATGTTCCTGTCTTTGTGTTTGTTACACCAGATA
R13329	CCTGCAGGTATGTACAGCCATAGGCTGAATTCCAAATCACTCCCTTCCCCTTGGTCTTCCATTTGTGC	CCTGCAGGTATGTACAGCCATAGGCTGAATCCCAAATCACTCCCTTCCCCTTGGTCTTCCATTTGTGC
R13351	CCTGCAGGTGGCAGTAGTCTTTCATGATTCGCTGAGTTTTCTGGCTGACAGCACTGTTCCAGTAATGC	CCTGCAGGTGGCAGTAGTCTTTCATGATTCGCTGAGTTTTCTGACTGACAGCACTGTTCCAGTAATGC
R13362	CCTGCAGGACACGCAAAGCAAACATCACCACCACCACTACCTAGAGCCACCAGTTCTCTGTGAAGGAT	CCTGCAGGACACGCAAGGCAAACATCACCACCACCACTACCTAGAGCCACCAGTTCTCTGTGAAGGAT
R13373	CCTGCAGGACTGGCTCAGGAGTCAGTGCTTTATCCAATCGTACAGCACAATCAGAATGTTTGAAACAA	CCTGCAGGACTGGCTCAGGAGTCAGTGCTTTATCCAATCGTACAGCACAATCAGAATGTATGAAACAA
R13377	CCTGCAGGGCATTCCTTTCCCAGTGCTCCCTCATTTTCGAACTCCAGCCCTCTTCGTTCCTGTCGGAC	CCTGCAGGGCATTCCTTTCCCAGTGCTCCCTCATTTTCGAACTCCAGCCCTCTTCGTTCCTGTCGAAC
R13384	CCTGCAGGGCAGAATACAGATGTCAGGGCTACATCTCCTCCTCCACTGCTCAAACCATCTCCTCCTTC	CCTGCAGGGCGGAATACAGATGTCAGGGCTACATCTCCTCCTCCACTGCTCAAACCATCTCCTCCTTC
R13394	CCTGCAGGGTAAAAAACAAACAAAAACGCATATTCATCTAATCAAGAGATCCATCAAAACATCCAATA	CCTGCAGGGTAAAAAACAATCAAAAACGCATATTCATCTAATCAAGAGATCCATCAAAACATCCAATA
R13414	CCTGCAGGCACCATGCCAATTAAACACTCCCTCAAAACTTGAGACATCGAGTGGCGAAGTGGTCTAAA	CCTGCAGGCACCATGCCAATTAAACACTCCCTCAAAACTTGAGACATTGAGTGGCGAAGTGGTCTAAA
R13451	CCTGCAGGAACACAAGGCTTTGGAGAAACTAACCCAGGGATTACGCAATCAGCTTGCCAAGTCTCAGG	CCTGCAGGAACACAAGGCTTTGGAGAAACTAACCCAGGGATTACGCAATCAGCTTGCAAAGTCTCAGG
R13453	CCTGCAGGCGCCCAGCCTGCCACAAGGAGTTCCTAGAGCGCGAAGAGCCAAGTAAAGTCTTATCGGCC	CCTGCAGGCGCCCAGCCTGCCACAAGGAGTTGCTAGAGCGCGAAGAGCCAAGTAAAGTCTTATCGGCC
R13457	CCTGCAGGAGGAACCACCCCTGCAATGCAGAGGAGGAGCCGTGACACTATGACAATCAAAATTAAGCT	CCTGCAGGAGGAACCGCCCCTGCAATGCAGAGGAGGAGCCGTGACACTATGACAATCAAAATTAAGCT
R13481	CCTGCAGGTGCTGAGGTAAGTCTCCTGTTGAAAGAGAAGAACAGGAAAAAAAGTTTAAAATAATAAAT	CCTGCAGGTGCTGAGGTAAGTCTCCTGTTGAAAGAGAAGAACAGGAAAAAAAGTTAAAAATAATAAAT
R13487	CCTGCAGGGGAGTGAAAGAGATAAGAGACAAGTCAAGCATATCACTGTAAGCCACACGGGAGCGGAGA	CCTGCAGGAGAGTGAAAGAGATAAGAGACAAGTCAAGCATATCACTGTAAGCCACACGGGAGCGGAGA
R13493	CCTGCAGGCTAACTAACCCGATATATAGTATATGTTGCTGTTCTAGCAGCAGCATGAATGAACAGGGT	CCTGCAGGCTAACTAACCCGATATAAAGTATATGTTGCTGTTCTAGCAGCAGCATGAATGAACAGGGT
R13520	CCTGCAGGATCGTCCGAGACCACCCAGCTGAACAGTTGATGAAACGGAGGAGTATTTATGTCTGTAAT	CCTGCAGGATCGTCCGAGACCACCCAGCTGAACAGTTGATGAAACGGAGGAGTATTTCTGTCTGTAAT
R13527	CCTGCAGGCGCGACACAAAACACAGAAATAAAGAATTCATGCCTTACCTTTGACGAGCTTCTTCTGTT	CCTGCAGGCGCGACACAAAACACAGAAATAAAGAATTAATGCCTTACCTTTGACGAGCTTCTTCTGTT
R13533	CCTGCAGGATGTCTGCAACCCTGGGATGGATAAGTTATTGTGTAATGTATGATTGTGCCAACACATAT	CCTGCAGGATGTCTGCAACCCTGGGATGGATAAGTTATTGTGTAATGTATGATTGTGCCAAAACATAT
R13541	CCTGCAGGGAGACAGTGGGCTGAGCTGGTCCAAGTTTGCTGGGTCTGTCATGGCCAGTTCGTACTATC	CCTGCAGGGAGACAGTGGGCTGAGCTGGTCCAAGTCTGCTGGGTCTGTCATGGCCAGTTCGTACTATC
R13573	CCTGCAGGGGGAGGAGCAGGCTCACACATCATGTTCTGGATTCTTGATGAGCTGCACCGTAGTGGAGC	CCTGCAGGGGGAGGAGCAGGCTCACACATCATGTTCTGGATTCTTGATGAGCTGCACCATAGTGGAGC
R13623	CCTGCAGGAAATGTGCTCAAGGAAACAGATATTCCACCTTGACTGCTCGTGTATTCGATCCAGAGACC	CCTGCAGGAAATGTGCTCAAGGAAACAGGTATTCCACCTTGACTGCTCGTGTATTCGATCCAGAGACC
R13629	CCTGCAGGAGTGGTACCACATGAGGGAGGAGGATGTCTTCCCTGCAACGCACAGTGTTGATTGCCTGT	CCTGCAGGAGTGGTACCACATGAGGGAGGAGAATGTCTTCCCTGCAACGCACAGTGTTGATTGCCTGT
R13632	CCTGCAGGTTTAATAAAAATAAAAAAAACATTTGGATTATGATTACAATTCTTGATTTACTTATGATT	CCTGCAGGTTTAATCAAAATAAAAAAAACATTTGGATTATGATTACAATTCTTGATTTACTTATGATT
R13639	CCTGCAGGAGGTTTGTTTGTTGTCATTGAGTGGAGGGAAACATCTGCTGGCAAGGTTCTGACAGATGG	CCTGCAGGAGGTTTGTTTGTTGTCATTGAGTGGAGGGAAACATCTGCGGGCAAGGTTCTGACAGATGG
R13661	CCTGCAGGCCATCCACCCATCACAGAACATTGACTTGAATGTGGATGCTTTTTCTAGTGATCCTGTTT	CCTGCAGGCCATCCACCCATCACAGAACATTGACTTGAATGGGGATGCTTTTTCTAGTGATCCTGTTT
R13663	CCTGCAGGTAACGTTATGTTGAATGAATGGTGATATTTCTGAAAAATTATAATGTATTACTTTCCTCA	CCTGCAGGTAACGTTATGTTGAATGAATGGTGATATTTCTGAAAAATTAGAATGTATTACTTTCCTCA
R13674	CCTGCAGGTTTCCATAGCAACCCCAGGCCTTCTCCACTTTGACTAGCTTTATTAACCCCATGAGAACG	CCTGCAGGTTTCCATAGCAACCCCAGGCCTTCTCCACTTTGACTAGCTTTATTAACCGCATGAGAACG
R13675	CCTGCAGGGTTACTTTGAGTATCAAAGGGAATTTCTAATGGACTACTTTATTTCCATTGGGGAAGTTC	CCTGCAGGGTTACTTTGAGTATCAAAGGGACTTTCTAATGGACTACTTTATTTCCATTGGGGAAGTTC
R13683	CCTGCAGGGTTGAAATATGCTACCCTCTTTGTTTACTGTGCTATCATCAGATAATAGCTTCTTATGCT	CCTGCAGGGTTGAAATATGCTACCCTCTTTGTTTACTGTTCTATCATCAGATAATAGCTTCTTATGCT
R13687	CCTGCAGGAACAATGGACAGACGCCACTTTATTTAACGGGTACTGAAAAGAACATAACATACCACAAA	CCTGCAGGAACAATGGACAGACGCCACTTTATTTAACGGGAACTGAAAAGAACATAACATACCACAAA
R13699	CCTGCAGGCGCCCGTCCCTCCAAATGTATGACTTCTAATCACTCCTGCTGTCTAGGTTTTGAGTTGTT	CCTGCAGGCGCCCGTCCCTCCAAATGTATGACTTCTAATCACTGCTGCTGTCTAGGTTTTGAGTTGTT
R13701	CCTGCAGGAATATTTTTTACTTCTACCTCAGGACCCTGTCCTGGTATCTCTATAGTACCTCAGGATAC	CCTGCAGGAATATTTTTTACTTCTACCTCAGGACCCTGTTCTGGTATCTCTATAGTACCTCAGGATAC
R13704	CCTGCAGGTGGGACAGAGAGCCCGTATATACGAAAATTGCATTTACCACTTATTGCTTAGCTAATAAA	CCTGCAGGTGGGACAGAGAGCCCGTATATATGAAAATTGCATTTACCACTTATTGCTTAGCTAATAAA
R13730	CCTGCAGGAACTGGGAGACTAGTCAGGATCAAGGGAAAGATGAATGAAGGAGGAGGGTGTTGGGAAGG	CCTGCAGGAACTGGGAGACTAGTCAGGATCAAGGAAAAGATGAATGAAGGAGGAGGGTGTTGGGAAGG
R13732	CCTGCAGGGTGTCACAGCACATTGGTGAGAAGTCCGTTTCAGGAAATCTCCGAAATGGATGCCAAAAA	CCTGCAGGGTGTCACAGCACATTGGTGAGAAGTCCGTTTCAGGGAATCTCCGAAATGGATGCCAAAAA
R13733	CCTGCAGGTTGAGTTCAATAACTACAGGCAGATGTATGTAGATATAGGTAGATATACATTTATCTGTA	CCTGCAGGTTGAGTTCAATAACTACAGGCAGATGTAGGTAGATATAGGTAGATATACATTTATCTGTA
R13738	CCTGCAGGGGGTCAGGATGGAGACAGAGGACCTGGCCCTCCCACAGCTCCATAAAGTCACCGTCTACA	CCTGCAGGGGGTCAGGATGGAGACAGAGGACCTGGCCCTCCCACAGCTCCATAAAGTCACTGTCTACA
R13757	CCTGCAGGTTCATGCTCTACAATATCCGTAGAGTACGACCTCACCTCACACAGGAAGTAGCACAGGTC	CCTGCAGGTTCATGCTCTACAACATCCGTAGAGTACGACCTCACCTCACACAGGAAGTAGCACAGGTC
R13758	CCTGCAGGTGTCTCAGGGGGAGTTGGGAGATAACATATTTCTATTACACATCGCTCACTCTCCTTTTT	CCTGCAGGTGTCTCAGGGGGAGTTGGGAGATAACATATTTATATTACACATCGCTCACTCTCCTTTTT
R13760	CCTGCAGGATGACTGCGGGCGTCAGTTGAGAGTTTTTTCCTCCGACACATTGGTGCAGCTGGCTTCTG	CCTGCAGGATGACTGCGGGCGTCAGTTGAGAGTTTTTTCCTCCGACACATAGGTGCAGCTGGCTTCTG
R13784	CCTGCAGGGTTTGGAGTTAGTTAATGGATCACAGAGTTAATCAACCAAGGAGGGCACCTCTACAAAGT	CCTGCAGGGTTTGGAGTTAGTTAATGGATCATAGAGTTAATCAACCAAGGAGGGCACCTCTACAAAGT
R13788	CCTGCAGGAAATCCAAGCCCGGGCATACAGTAGAACGGCCCAGCCTTGACAGTTCCACCCAGGAGATA	CCTGCAGGAAATCCAAGCCCGGGCATACAGTAGAACGGCCCAGCCTCGACAGTTCCACCCAGGAGATA
R13800	CCTGCAGGTAAAGAAGCCGGATGTGGAGGTCCTGGGCTGGCATGGTTACATGCTTGTGGTTGTGGAAC	CCTGCAGGTAAAGAAGCCGGATGTGGAGGTCCTGGGCTGGCATGGTTACATGCCTGTGGTTGTGGAAC
R13801	CCTGCAGGGTAGCATTGCTGATATAGGATCACTTTTGTCTTTCAGATCATAATGAATAAGAGTATATG	CCTGCAGGGTAGCATTGCTGATATAGGATCACTTTTGTCTTTCAGATCATAACGAATAAGAGTATATG
R13804	CCTGCAGGATCATCTGAGACTAGCCACTCAGACAGCTGATGAAACTGAGGACTATTTCTGTCTGTAAT	CCTGCAGGATCATCTGAGACTAGCCACCCAGACAGCTGATGAAACTGAGGACTATTTCTGTCTGTAAT
R13811	CCTGCAGGTGGCGACTTCTCAGTTCCTATGCTTCCTGGCTGATGTTTTGGTCACTTTTGAATGCTGGT	CCTGCAGGTGGCGACTTCTCAGTTCCTATGCTTCCTGGCTGATGTTTTGGTCACTTTTGAATGCTGGC
R13815	CCTGCAGGTCACACTGACTCATCCCTCGCCCTGCGTCACGCCTGCCCTTAGCCCCCAGACCTTGTCAG	CCTGCAGGTCACACTGACTCATCCCTCGCCCTGCGTCACGCCTGCCCTCAGCCCCCAGACCTTGTCAG
R13824	CCTGCAGGCACCGCAGCTCCTGTTCCTGCACCTCCAGGTCCCCCTGAGTTGGTCATCATCATCATCAT	CCTGCAGGCACCGCAGCTCCTGTTCCTGCACCTCCAGGTCCCCCTGAGTTGGTCATCATCATCATAAT
R13835	CCTGCAGGTGGAGTTTGAGGATGTGATCGCAGAGCCTGACAGCACACACAGTCTGGATGGGGTGTGGA	CCTGCAGGTGGAGTTTGAGGATGTGATCGCAGAGCCCGACAGCACACACAGTCTGGATGGGGTGTGGA
R13841	CCTGCAGGTCCCGTGGGATGCTGCCATCTATTATGAATTACCAAAGGTGTCTAACTTTATAATAAGTA	CCTGCAGGTCCCGTGGGATGCTGCCGTCTATTATGAATTACCAAAGGTGTCTAACTTTATAATAAGTA
R13844	CCTGCAGGCTCACCCTGACATGACCCTCCAGCATGACAATGCCACCAGCATTACCTATGTGACAGAGA	CCTGCAGGCTCATCCTGACATGACCCTCCAGCATGACAATGCCACCAGCATTACCTATGTGACAGAGA
R13854	CCTGCAGGAAGAAAATATCTTGATAAAAAACGAATAAATCACATTGGATATGCATGGCCTGTCTACAA	CCTGCAGGAAGAAAATATCTTGATAAAAAACGAATAAATCACATTGGATATGCATGGCCTGTCTGCAA
R13865	CCTGCAGGAATGTCCATCAGAGCTGTTGTGAGAGAATTGAATGTTCATTTATCTATCATAAGCTGCCT	CCTGCAGGAATGTCCATCAGAGCTGTTGTGAGAGAATTTAATGTTCATTTATCTATCATAAGCTGCCT
R13892	CCTGCAGGCCGTCTCGTCGTTGTTTGTAATCAAGCCTACCACTGTCGTGTCGTCTACAAACTTGATGA	CCTGCAGGCCGTCTCGTCGTTGTTTGTAATCAAGCCTACCATTGTCGTGTCGTCTACAAACTTGATGA
R13894	CCTGCAGGTAGAAAATATCCTGGCTACACAAGGCCTGTCTGCTGGGAACTTGAAACATTGTATCAACT	CCTGCAGGTAGAAAATATCCTGACTACACAAGGCCTGTCTGCTGGGAACTTGAAACATTGTATCAACT
R13905	CCTGCAGGGTGCTGGCCATGGACCTCAGGGGTCACGGTGAGTTCAGAGAGCAAAGGTAATCTCAGAAT	CCTGCAGGGTGCTGGCCATGGACCTCAGGGGTCACGGTGAGTTCAGAGAGCAAAGGTCATCTCAGAAT
R13913	CCTGCAGGAGGTCACAGTGTAAACAGGGATATTTGACCCTTGACCTCTGAACATCATTAATCATTAAT	CCTGCAGGAGGTCACAGTGTAAACAGGGATTTTTGACCCTTGACCTCTGAACATCATTAATCATTAAT
R13917	CCTGCAGGTGATGATCAACATTCTTCGCTCGGAGGACCGAATCAAACTGGTAAGAGACAACACACACA	CCTGCAGGTGATGATCAACATTCTTCGCTCGGAGGACCGACTCAAACTGGTAAGAGACAACACACACA
R13924	CCTGCAGGTGATATTCCGCTGAAACTAGGCTGTGTTCAGAGCGCATGTGAATATATTTAATGTGCTTT	CCTGCAGGTGATATTCCGCTGAAACTAGGCTGTGTTCAGAGCGCATGTGAATATATTTCATGTGCTTT
R13961	CCTGCAGGTCATCTATGAACATCTTGAAAAATGATCTGGCCTTAATGGCCATGTATTTTTAGAATCTC	CCTGCAGGTCATCTATGAACATCTTGAAAAATGATCTGGCCTTAATGGCCATGTATGTTTAGAATCTC
R13963	CCTGCAGGCCCCAGTTTTGTAGCACCTGGACTACTGTTCAGTTGTGTGGTCAGGTGCCACAAAGAGGG	CCTGCAGGCCCCAGTTTTGTAGCACCTGGGCTACTGTTCAGTTGTGTGGTCAGGTGCCACAAAGAGGG
R13964	CCTGCAGGGAATCACGTGCCGTTATCATTGCTTTGCTCAAAAAGGGCATCACAGGCAAGGATATTGCT	CCTGCAGGGAATCACGTGCCGTTATCATTGCTTTGCTCAAAAAGGGCATCACAGGCAACGATATTGCT
R13996	CCTGCAGGTGTTCCTGTAAATCACTGCAGCAGGCCAGATGCGATGAAGCATCCACACAGCCAACAGAC	CCTGCAGGTGTTCCTGTAAATCACTGCAGCAGGCCAGATGCGATGAAGCATCCACAGAGCCAACAGAC
R13998	CCTGCAGGGTGTGAGAATTTAGAGAGGACAGAGGGCAAGGGGGAGGAGAGAGCGAAAGAGATAAAGAC	CCTGCAGGGTGTGAGAATTTAGAGAGGACAGAGGGCAAGGGGGAGGAGAGAGCGCAAGAGATAAAGAC
R14034	CCTGCAGGAATGTCTACCAGAATCATTGCCAGAGAATTGAATGTTATTTTCCCTACCATAAGCCGCCT	CCTGCAGGAATGTCTACCAGAATCATTGCCAGAGAATTGAATGTTACTTTCCCTACCATAAGCCGCCT
R14044	CCTGCAGGCTTTAGTTTTTTCTTATCTTGATTATTGCCCTGTCAAATGGTAAGGTGCTGCAAAGTAGG	CCTGCAGGCTTTAGTTTTTTCTTATCTTGATTATTGCCCTGTCATATGGTAAGGTGCTGCAAAGTAGG
R14046	CCTGCAGGACTCTCTTGGATATAATGCTAAGACCTAGATTATAGCCAATGTGCACACAAGTGCTTTGG	CCTGCAGGACTCTCTTGGATATAATGCTAAGACCTAGATTATAGCCAATGTGCACCCAAGTGCTTTGG
R14063	CCTGCAGGTGAGTCAGCATGTGGTCAGCTGTTGGTAGCTGTGGTTCTGTTTGACCAGATGTCTGATTT	CCTGCAGGTGAGTCAGCATGTGGTCAGCTGTTGGTAGCTGTGGTTATGTTTGACCAGATGTCTGATTT
R14073	CCTGCAGGGACGGGGGCTGGGATTAAAAATACAAATATAAAACAAAACACACATCACGACAAGAGAGA	CCTGCAGGGACGGGCGCTGGGATTAAAAATACAAATATAAAACAAAACACACATCACGACAAGAGAGA
R14079	CCTGCAGGGGGAAGACAGCAGGACATGGATACGAGTCTGTGGGGTAGAGTCTGTAGGCTCAAGAACAA	CCTGCAGGGGGAAGACAGCAGGACATGGATACGAGACTGTGGGGTAGAGTCTGTAGGCTCAAGAACAA
R14087	CCTGCAGGGCAGAGACATTGATCTGGCTGACACGGTTCCTGTCAGAGAGCCAGGGTTGGTCAATGCAC	CCTGCAGGGCAGAGACGTTGATCTGGCTGACACGGTTCCTGTCAGAGAGCCAGGGTTGGTCAATGCAC
R14101	CCTGCAGGGAGAAACTTTGTAGCGGGGCAGTGGAAAAAGGGGAGAAGCATCGTGGATAGTCGCATTAG	CCTGCAGGGAGAAACTTTGTAGCGGGGCAGTGGAAAAAGGGGAGAAGCATCGTGGATAGTCGCCTTAG
R14122	CCTGCAGGTATAAACGCCCAGCGTTCCTCCTAATAGAAATAAAATAAAAAACTCCACCCTGTCATGTC	CCTGCAGGTATAAACGCCCAGCGTTCCTCCTAATAGAAATAAAATAAAAAACTCCACCCTGTCCTGTC
R14132	CCTGCAGGGCTGTGACCTCCTGCCAAGTTGACCTCCCGCCAAAATGACCTCCTGCCAAAATGACCTCC	CCTGCAGGGCTGTGACCTCCTGCCAAGTTGACCTCCCGCCAAAATGACCTCCTGCCAAATTGACCTCC
R14148	CCTGCAGGTTGCTTCTGGTCCTGCGCTTGTTTTCTCTCTCTCGTCCTCATTTCCTTTACCAGACTTGA	CCTGCAGGTTGCTTCTGGTCCTGCGCTTGTTTTCTCTCTCTCGTCCTCATTTCCTTTACCAGACTAGA
R14178	CCTGCAGGGCCCAGCCCAGTGTCTCCTGGATGAAGTATCACCTGCCCACCAGGCCAAGGCTGTTAGTT	CCTGCAGGGCCCAGCCCTGTGTCTCCTGGATGAAGTATCACCTGCCCACCAGGCCAAGGCTGTTAGTT
R14193	CCTGCAGGGAACATGGAGCGTGTCCTGGTGTGTGACTCTCTCTGAATGCCAACCATAACTCACGATCA	CCTGCAGGGAACATGGGGCGTGTCCTGGTGTGTGACTCTCTCTGAATGCCAACCATAACTCACGATCA
R14196	CCTGCAGGTCCTCAATCAGGACCCTGAGAACAGAGACAATTCCCCCATCAACGTACGCTGAGTATAAC	CCTGCAGGTCCTCAATCAGGACCCTGAGAACAGAGACAATTCCCCCATCAACGTATGCTGAGTATAAC
R14202	CCTGCAGGATCGTCTGAGACCAGCCACCTGGACTGCAGATGAAACTGTGCGTTTGCACAACCAAGCAT	CCTGCAGGATCGTCTGAGACCAGCCACCTGGACTGCTGATGAAACTGTGCGTTTGCACAACCAAGCAT
R14203	CCTGCAGGGTGCCACAGCTGACAACACTGATACCAAGGACACACATATGATGACAAACCGCCAATATG	CCTGCAGGGTGCCACAGCTGACAACACTGATACCAAGGACACACATATGATGACAAACCGCCAATATA
R14210	CCTGCAGGCTGGAAGTGAATATTTAGTTATATTGTCTCTGTGTTGTTAATAGTCTAGGGTGAGTTGAG	CCTGCAGGCTGGAAGTGAATATTTAGTTATATTGTCTCTGTGTTGTTAATATTCTAGGGTGAGTTGAG
R14218	CCTGCAGGTTACCATGTCCCCAATATTAAGTCTTTGGTAACAATTGTCAAACAAACTCAATTAAATCA	CCTGCAGGTTACCATGTCCCCAATATTAAGTATTTGGTAACAATTGTCAAACAAACTCAATTAAATCA
R14228	CCTGCAGGTCACACTGGGTATTGTCATGACGTTGGTCTGTGGGTAACGTTTATGACCCCCCCATAAAT	CCTGCAGGTCACACTGGGTATTGTCATGACGTTGGTCTGTGGGTAACGTTTATGACGCCCCCATAAAT
R14235	CCTGCAGGCTAAAAAAAAATACAAAATAATAATTCAACATGTCACATAGCAATACAGCGAGTGATTAG	CCTGCAGGCTAAAAAAAAATAAAAAATAATAATTCAACATGTCACATAGCAATACAGCGAGTGATTAG
R14251	CCTGCAGGGTAAAACTTTTAGCGAGACAGGGGAAAAAGAGGGAGAAGCATCAGGGATAGTCGCATTAG	CCTGCAGGGTAAAACCTTTAGCGAGACAGGGGAAAAAGAGGGAGAAGCATCAGGGATAGTCGCATTAG
R14254	CCTGCAGGTCAGGAGTTACATGGCACCTTTAGAATGCGCTCTTTCTTCTCTTGTTAGACCAGGATGGG	CCTGCAGGTCAGAAGTTACATGGCACCTTTAGAATGCGCTCTTTCTTCTCTTGTTAGACCAGGATGGG
R14269	CCTGCAGGTCCTTGGAGCTGCAGCCCTTCTCCCTCAAGCCCCTCCTACGCAGAGCCATGGCTTATGAG	CCTGCAGGTCCTTGGAGCTGCAGCCCTTCTCTCTCAAGCCCCTCCTACGCAGAGCCATGGCTTATGAG
R14288	CCTGCAGGTAACCGTGTTGGTCGTAAGATGGAGGAACTGATCGCTGAGTTCAACCCGTCCAAGATCAC	CCTGCAGGTAACCGTGTCGGTCGTAAGATGGAGGAACTGATCGCTGAGTTCAACCCGTCCAAGATCAC
R14293	CCTGCAGGATGGTTGGAGATGAGCCACCAGGACAGCTGATGCAACTGGGTTTGCACAACTGAAAAACA	CCTGCAGGATGGTTGGAGATGAGCCACCAGGACAGCTGATGCAACTGGGTTTGCACAACTGAAAAACG
R14298	CCTGCAGGTCACTGCACTGAATGTGATGATGTCACTGGATTCCAGCCATACCGTACCACTATGCATTC	CCTGCAGGTCACTGCACTGAATGTGATGATGTCACTGGATTCCTGCCATACCGTACCACTATGCATTC
R14300	CCTGCAGGCCACTGGGGTGAAGAGCAAACCAAACCAACACATTGACTCACTGTCCATACTTAGCCACA	CCTGCAGGCCACTGGGGTGAAGAGAAAACCAAACCAACACATTGACTCACTGTCCATACTTAGCCACA
R14301	CCTGCAGGACTACTGCTGGTTCCTGTAGGAATCATCTACATTTACATGTTAGTTATTTAGCAGATGCT	CCTGCAGGACTACTGCCGGTTCCTGTAGGAATCATCTACATTTACATGTTAGTTATTTAGCAGATGCT
R14318	CCTGCAGGGACTGAAAAGCAGTCTGGAGCTCTTCAACAGCCTGAACCAGAGAAGAAACACATCAATAT	CCTGCAGGGACTGAAAGGCAGTCTGGAGCTCTTCAACAGCCTGAACCAGAGAAGAAACACATCAATAT
R14322	CCTGCAGGAAGCACTTCAGTACGAACACAGAGAGCCTTTCAGAGAGGAGATATGGATACAGGGTTACA	CCTGCAGGAAGCACTTCAGTACGAACGCAGAGAGCCTTTCAGAGAGGAGATATGGATACAGGGTTACA
R14326	CCTGCAGGACTATCATTATTAAATATGTATTCATTAATTGAAATTATTCCTGTTTTGATGATAAGCCG	CCTGCAGGACTATCATTATTAAATATGTATTCATTCATTGAAATTATTCCTGTTTTGATGATAAGCCG
R14333	CCTGCAGGTCCATGGTAAGACCAGGCACAACACACATGAATATGGGCATGAGTGACACACAGTCTCTC	CCTGCAGGTCCATGGTAAGACCAGGCACAACACACATGAATATGGGCATGAGTGACACACAGTCTCTT
R14336	CCTGCAGGCTTTCAAAGGGTTAATAATGAACGCATTTCACAAATTCAGGAAACTTTTTTTGATAAATC	CCTGCAGGCTTTCAAAGGGTTAATAATGAACGCATTTCACAAATTCTGGAAACTTTTTTTGATAAATC
R14365	CCTGCAGGGCAGGGCTGGCTTTAACCATCTCCCTACCACCTCCACCATCATCACCCCCACCACCAGCT	CCTGCAGGGCAGGGCTGGCTTTAACCATCTCCCTACCACCTCCACCACCATCACCCCCACCACCAGCT
R14373	CCTGCAGGTGAAGAAGCCGGATGTGCAGGTCCTGGGCTGATGTGGTTACACAACGTCTGTGAGGCCAG	CCTGCAGGTGAAGAAGCCGGATCTGCAGGTCCTGGGCTGATGTGGTTACACAACGTCTGTGAGGCCAG
R14381	CCTGCAGGAGAGAGTGACAGGTGTTAACAGAACCTGCTGCCTTTCCACAATATACTGTATAGAAGACC	CCTGCAGGAGAGAGTGATAGGTGTTAACAGAACCTGCTGCCTTTCCACAATATACTGTATAGAAGACC
R14386	CCTGCAGGGACCAGACAGCTGACGCTCGCTACCGTTACCATTCTGCACCAGGGAAACTGGGCAACAGG	CCTGCAGGGACCAGACAGCTGACGCTCGCTACCGTTACCATTCTGCACCGGGGAAACTGGGCAACAGG
R14421	CCTGCAGGCTCTCCTTCTCCATGTCCGACGTGAGTAAAACATTTAAACGTGTTAACACTCGCAACGAC	CCTGCAGGCTCTCCTTCTCCATGTCTGACGTGAGTAAAACATTTAAACGTGTTAACACTCGCAACGAC
R14428	CCTGCAGGTAAAGAAGCCGGATTTGGAGGTCCTGGGCTGGTGGGGTTACACGTGGTCTGCGGTTGTGA	CCTGCAGGTAAAGAAGCCAGATTTGGAGGTCCTGGGCTGGTGGGGTTACACGTGGTCTGCGGTTGTGA
R14468	CCTGCAGGCACCCGGCCCGCCACAAGGAGTCGCTAGGGCGCGATGAGCCAAGTAAAGCCCCCCGGCCA	CCTGCAGGCACCCGGCCCGCCACAAGGAGTCGCTAGGGCGCGATGAGCCAAGTAAAGCCCCCCGTCCA
R14490	CCTGCAGGCTTGCCGCCATTTACAGTTATTTTAACAGTAACATTCCATCTTATGGCATACCATTGGAG	CCTGCAGGCTTGCTGCCATTTACAGTTATTTTAACAGTAACATTCCATCTTATGGCATACCATTGGAG
R14492	CCTGCAGGCACTTCCTGTCAGGAGCTGTCAATCATACCAGACAACTGATCTGAGGGCAGGACAGCCTG	CCTGCAGGCACTTCCTGTCCGGAGCTGTCAATCATACCAGACAACTGATCTGAGGGCAGGACAGCCTG
R14494	CCTGCAGGCCTCAATCTAAAACAAATGGACTTATTGGCACCAATGTTCCCTCTAATGTTTTAGGGCAC	CCTGCAGGCCTCAATCTCAAACAAATGGACTTATTGGCACCAATGTTCCCTCTAATGTTTTAGGGCAC
R14500	CCTGCAGGAGCGTGTGCTACGGGTAGGTGCTGCTATAGTGACCAGTGAGCTGAGATAAGGTGAGGCTT	CCTGCAGGAGCGTGTGCTACGGGTAGGTGCTGCTATAGTGACCAGTGAGCTGAGATAAGGTGGGGCTT
R14502	CCTGCAGGCTCTGGTACACTCTCGGGAATAGATGACATCCTGCACACAACACAAAAATGAAATATGCA	CCTGCAGGCTCTGGTACACTCTCGGGAATAGACGACATCCTGCACACAACACAAAAATGAAATATGCA
R14509	CCTGCAGGTCATCAGCATTGACCCGCAGCTCATCTGCCGTCAGTATCCTCCTCCTCAAGGACAGGAAG	CCTGCAGGTCATCAGCATTGACCCGCAGCTCATCTGCCGTCAGTGTCCTCCTCCTCAAGGACAGGAAG
R14521	CCTGCAGGCCAGGGAGCCTTTCATGGAGGAGAAGTACAGGCTGTCTCAAGCAGATGCCCCCGTCAGCA	CCTGCAGGCCAGGGAGCCTTTCATGGAGGAGAAGTACAGGCTGTCTCAAGCAGATGCCCCCATCAGCA
R14560	CCTGCAGGGCTGGGGGGAGAATAGCAAAGCCCTGCAGAGGGACTGGGGGACTGTGGTCACTCATCTGT	CCTGCAGGGCTGGGGGGAGAATAGCAAAGCCCTGCAGAGGGACTGGAGGACTGTGGTCACTCATCTGT
R14577	CCTGCAGGCATGCCAGCTTAAGATAGTTAGACAAGCTAACTATTAACTTGATTTATAGCCTGAAAAGG	CCTGCAGGCATGCCAGCTTAAGATAGTTAGACAAGCTAACTATTAACTTGATTGATAGCCTGAAAAGG
R14584	CCTGCAGGCCGAGCAGATGTACCGCAGGTGAGTTGGCCGTTTCAGTTTCTCACAAAATGGATGATAAA	CCTGCAGGCCGAGCAGATGTACCGCAGGTGAGTTGGCCGTTTCAGCTTCTCACAAAATGGATGATAAA
R14587	CCTGCAGGAAGGGTACCACGAGGGAGGAGCACGTCTGCAATGACAACAAGCTCAGTCCGATGATGCTG	CCTGCAGGAAGGGTACCACGAGGGAGGAGCATGTCTGCAATGACAACAAGCTCAGTCCGATGATGCTG
R14606	CCTGCAGGCGCCTCAGCTGGGCATCGATGGCATCTAGGAGGAGGTCACAGTGATCCTGTGGCAGAGGG	CCTGCAGGCGGCTCAGCTGGGCATCGATGGCATCTAGGAGGAGGTCACAGTGATCCTGTGGCAGAGGG
R14612	CCTGCAGGGTGCTCTTTTAATGAAGTTACATCAAAGCTAAATCAATGTCATGATCACATAATGATTCA	CCTGCAGGGTGCTCTTTTAATGAAGTTACATCAAAGCTAAATCAATGTCATGATCACATAATGATTAA
R14614	CCTGCAGGACACTGAGCGCTTCCTGTCTAGGAGCCAGGACCTAGAGCATCAGCTCTCCAGTAAGGAGC	CCTGCAGGATACTGAGCGCTTCCTGTCTAGGAGCCAGGACCTAGAGCATCAGCTCTCCAGTAAGGAGC
R14618	CCTGCAGGGAAGTGGCTGATGATAGGGCATATCCTGCTTGCTATTTTTAGACGGTAGTGGCACTCAAC	CCTGCAGGGAAGTGGCTGATGATAGGGCATATCCTGCCTGCTATTTTTAGACGGTAGTGGCACTCAAC
R14630	CCTGCAGGGTTCATCTCATTAGCTAAGTGGTTTGAAATGCACCATTGTTCTGAGCCACTTACGTGGAA	CCTGCAGGGTTCATCTCATTAGCTAAGTGGTTTGAAATGCACCATTGTTCTGAGCCACTTATGTGGAA
R14650	CCTGCAGGAGCTGATATTTCCTGGCAGCTGAATATGGATGTGTGGTGAGTTATTGGGTTGAGAGCATA	CCTGCAGGAGCTGATATTTCCTGGCAGCTGAATATGGATGTGTGGTGAGTTATTGGGTTGAGAGCAGA
R14655	CCTGCAGGATTGTCTGAGACAAGCCACCGGGACAGTTGATGAAACTGGGTTTGTACAACTGTATAATT	CCTGCAGGATTGTCTGAGACAAGCCACCGGGACAGCTGATGAAACTGGGTTTGTACAACTGTATAATT
R14658	CCTGCAGGCGGAGCACCGAATATCAGAGGAGGAATAGAGTTCTCAGACTTTGATCAGACTTTGCCGCA	CCTGCAGGCGGAGCACCGAATATCAGAGGAGGAATAGAGTTCACAGACTTTGATCAGACTTTGCCGCA
R14679	CCTGCAGGAGTGTAAATCATTATCGTCCCTTAGCTGTTTCTGGCCTATTTGATGAGCCTTCTTCTTTG	CCTGCAGGAGTGTAAATCATTATCGTCCCTTAGCTGTTTCTGGCCTATTTGATGAGCCTTCTTCTTCG
R14685	CCTGCAGGGAGAAACTTTGTAACGGGGAAGGGGAAAAAGAGGGAGGAACATCAGGATTAGTCGCATTA	CCTGCAGGGAGAAACTTTGTAACGGGGCAGGGGAAAAAGAGGGAGGAACATCAGGATTAGTCGCATTA
R14689	CCTGCAGGACACACACTGTCTAGACACAATCTGGGTGACTTCTCATAATTTATGAAGCAGGTGACTTA	CCTGCAGGACACACACTGTCTAGACACAATCTGGGTGACTTCTCATAATTCATGAAGCAGGTGACTTA
R14698	CCTGCAGGAATAAACAGAAACGTAAGAGAAAAGTGTTTATTATTAGGGTAACTACAAAAATATTTCTC	CCTGCAGGAATAAACAGAAACGTAAAAGAAAAGTGTTTATTATTAGGGTAACTACAAAAATATTTCTC
R14715	CCTGCAGGCTGACCTTGTTCATCAGGTGAACGGTGTTTCCTCCGACACATTAGTGAACGGTGTTTCCT	CCTGCAGGCTGACCTTGTTCATCAGGTGAACGGTGTTTCCTCCGACACATTAGTGAACGATGTTTCCT
R14734	CCTGCAGGGAAAGATTCCGCCCACCTGCATCGACAACACGAGGGGAGTGGGACCACCTGCCTAAAAAA	CCTGCAGGGAAAGATTCCGCCCACCTGCATCGACAACACGAGGGGAGTGGGACCACCTACCTAAAAAA
R14746	CCTGCAGGGAGGGAGGAAGTGATTGATCCGTCAATCAATCAATCGTTGTGTGTATCGTACTTTTCAAA	CCTGCAGGGAGGAAGGAAGTGATTGATCCGTCAATCAATCAATCGTTGTGTGTATCGTACTTTTCAAA
R14748	CCTGCAGGTTCAAATCTTGTTGAAAAACAACTAACTGATAAGGTATGTTTGAGAATATCATTGTGTGA	CCTGCAGGTTCAAATATTGTTGAAAAACAACTAACTGATAAGGTATGTTTGAGAATATCATTGTGTGA
R14750	CCTGCAGGTCCTCTCGTTGAGCTCCAGGTAACGCGCCCGGCAGTGGGCATTGGAGTTTCTGCAGGAAC	CCTGCAGGTCCTCTCGTTGAGCTTCAGGTAACGCGCCCGGCAGTGGGCATTGGAGTTTCTGCAGGAAC
R14754	CCTGCAGGCTGTGTTGGAGAGACACTCAGACCATGCCATCATATTCATCACTGGTAGGTAACCTCTGA	CCTGCAGGCTGTGTTGGAGAGACACTCAGACCATGCCATCATATTCATCACTGGTAGGTAAACTCTGA
R14755	CCTGCAGGTCAGTGCTAAGCCCAACTAAGGGACACAAGCTGTCATAAACCACATATCTCAAGTTCGAG	CCTGCAGGTCAGTGCTAACCCCAACTAAGGGACACAAGCTGTCATAAACCACATATCTCAAGTTCGAG
R14760	CCTGCAGGATGACCTCGGTTGTCAGCTGAACAGTGTTTCCTACGACACATTGGTGCAGCTGGCTTCCG	CCTGCAGGATGACCTCGGTTGTCAGCTGAACAGTGTTTCCTACAACACATTGGTGCAGCTGGCTTCCG
R14764	CCTGCAGGTGTCTGGCTCCCACAGCTCACCTGAGAAGACAACACAACAAATGCTCAGAGTCAGAACCC	CCTGCAGGTGTCTGGCTCCCACAGCTCACCTGAGAAGACAACACAACAAATGCTCAGAATCAGAACCC
R14765	CCTGCAGGGACAAATGACTCCATTACGTTTTATAACCAAATAATAGAACCAATTTCAGAGAAACCAGT	CCTGCAGGGACAAATGACTCCATTACGTTTAATAACCAAATAATAGAACCAATTTCAGAGAAACCAGT
R14767	CCTGCAGGATTGAGACCAGCCACCTGGACAGCTGATGAAACTGAATATTTCTGTCTATAATAAAGCCC	CCTGCAGGATTGAGACCAGCCACCTGGACAGCTGATGAAACTGAGTATTTCTGTCTATAATAAAGCCC
R14768	CCTGCAGGACAAGCTGATCAACCTGAGCTTCCTGAGGCTTTTCAGGGCGGCCAGGCTCATCAAGCTAT	CCTGCAGGACAAGCTGATCAACCTGAGTTTCCTGAGGCTTTTCAGGGCGGCCAGGCTCATCAAGCTAT
R14800	CCTGCAGGGTTCTGTGTTTATGAATCTCTTTTAGCCTTGAGGCGCTTTCTCAGACACCCTGTTTTGAC	CCTGCAGGGTTCTGTGTCTATGAATCTCTTTTAGCCTTGAGGCGCTTTCTCAGACACCCTGTTTTGAC
R14802	CCTGCAGGTAAATAGTATAGTAACACTATTCTACTGTGAGGAGGTAGTCGTTGTTTAAAAATGCACGT	CCTGCAGGTAAATAGTATAGTAACACTATTCTACTGTGAGGAGGTGGTCGTTGTTTAAAAATGCACGT
R14814	CCTGCAGGCTGGAGATAAAATGTATGACAATGTGATGAGACGGGACACTTGTTACATTTTCTCCGATT	CCTGCAGGCTGGAGATAAAATGTATGACAATGTGATGAGATGGGACACTTGTTACATTTTCTCCGATT
R14822	CCTGCAGGTTGACCGGTCATCAGGTGAACAGTGTTTCCTCCGACACCTTGGTATAAGGGCACAAGACG	CCTGCAGGCTGACCGGTCATCAGGTGAACAGTGTTTCCTCCGACACCTTGGTATAAGGGCACAAGACG
R14826	CCTGCAGGATCACAGCAACCTTTCTCCCACTCGTTCTCCAAAAATAGCTCCCTCATCCTGCAGACAGC	CCTGCAGGATCACAGCAACCTTTCTCCCACTCGTTCTCCAAAAATAGCTCCCTCGTCCTGCAGACAGC
R14849	CCTGCAGGCGGTCAGGCAGAAACTTTGAGTCTGAGGTGCTAAAGGAGCTCCTTAAACTTAACCCCCAA	CCTGCAGGCGGTCAGGCAGAAACTTTGAGTCTGAGGTGCTAAAGGAGCTCCTTAAACTTAACCCCCCA
R14864	CCTGCAGGTATCTGTAGATGTGAAGAAAGATCCAATCGCAGTCCGAGTAGGCGATGAGGCACAGGCCC	CCTGCAGGTATCTGTAGATGTGAAGAAAGATCCAATCGCAGTCCGAATAGGCGATGAGGCACAGGCCC
R14879	CCTGCAGGAAGGGTACCACATGAGGGAGGAGGACATCTTCTGTCTTCTGTCTGTAACGCACAGTGTTG	CCTGCAGGAAGGGTACCACATGAGGGAGGAGGACATATTCTGTCTTCTGTCTGTAACGCACAGTGTTG
R14882	CCTGCAGGTTCCCCCAGCTGGGTCCCACCTTGACCTTGGCTTTCAGCTTAACATAGAGCTTCACAGCA	CCTGCAGGTTCCCCCAGCTGGGTCCCACCTTGACCTTGGCTTTCAGCTTAACATAGAGCTTTACAGCA
R14899	CCTGCAGGCCATCTAGAAGTTTCTCCAGGATCACAGTCGGTGAGGTCTGGTGATGACTACTGAGTTTA	CCTGCAGGCCATCTAGAAGTTTCTCCAGGATCAGAGTCGGTGAGGTCTGGTGATGACTACTGAGTTTA
R14900	CCTGCAGGCACTCGGCCCTCCATAGAATGAGTTTGACACCTGTGCTCTAGATCCTTCAAACTCAACTC	CCTGCAGGCACTCGGCCCTCCATAGAATGAGTTTGACAACTGTGCTCTAGATCCTTCAAACTCAACTC
R14919	CCTGCAGGAACCTGACTCAACCACTTAAACACTCAATGATAGGTTCATTCAGGTGTGTTTCCACTGGG	CCTGCAGGAACCTGACTCAACCACTTAAACACTCAATGATAGGTTGATTCAGGTGTGTTTCCACTGGG
R14948	CCTGCAGGGAGACAGACAGTGGTTAGAGACACCAGTATCATTATAGACAGACAGGGGGTTAGAGACAC	CCTGCAGGGAGACACACAGTGGTTAGAGACACCAGTATCATTATAGACAGACAGGGGGTTAGAGACAC
R14954	CCTGCAGGGCATTCATTCCTATTACATAATACTGTGCTGCTGCCACGCTGCTAAACACACAGGGAATC	CCTGCAGGGCATTTATTCCTATTACATAATACTGTGCTGCTGCCACGCTGCTAAACACACAGGGAATC
R14958	CCTGCAGGCTGCAGACATGCCTGCGCTACTGTCTTACTGGCAGAGAGCCAAGTCTATATTACTAACCA	CCTGCAGGCTGCAGACATGCCTGCGCTACTGTATTACTGGCAGAGAGCCAAGTCTATATTACTAACCA
R14963	CCTGCAGGGTTGGCAGGAGGACAGCAAGGCGTGACATCTGCGCTCCTTTAGTGCCTTTTCCTTTTCTT	CCTGCAGGGTTGGCAGGAGGACAGCAAGGTGTGACATCTGCGCTCCTTTAGTGCCTTTTCCTTTTCTT
R14971	CCTGCAGGGAGTACCAGTACCGAGTCGATGTGCAGGGGTACAAGGTAATTGAGGTAGCTATGTGCTGT	CCTGCAGGGAGTACCAGTACCGAGTTGATGTGCAGGGGTACAAGGTAATTGAGGTAGCTATGTGCTGT
R14984	CCTGCAGGCTCTACGCACTATGCCTCTAGTGCGCCTTCATAGCCCAGTGCATCCTCTGCCAGCTCTCC	CCTGCAGGCTCTACGCACTATGCCTCTAGTGCGCCTTCATAGCCCAGTGCATCCTGTGCCAGCTCTCC
R14995	CCTGCAGGTTCTCAACCTCTGATCCAACAGGTCCCAGACGTGCTCAATGAGATTGAGATCTGGGCTCT	CCTGCAGGTTCTCAACCTCTGATCCAACAGGTCCCAGACGTGCTCAATGAGATTGAGATCCGGGCTCT
R15011	CCTGCAGGTTGAAGGACGTGTCAGACGTGTCCTTTTCTTGAAGAGCCAGTTGATATTGAAGCACAAAT	CCTGCAGGTTGAAGGACGTGTCAGACGTGTCCTTTTCTTGACGAGCCAGTTGATATTGAAGCACAAAT
R15028	CCTGCAGGGACACCTGTCACCACCTGATCCTGCTAAGACATGATGACCATAATGTTGTGTACTGACTG	CCTGCAGGGACACCTGTCACCACCTGATCCTGCTAAGACATGATGACCATAATGTTGTATACTGACTG
R15029	CCTGCAGGGCTCTGTTTGTGTCGTTGATCTCCGATCTGCTTTGCAAGCCATACGGAAAGGCCAGGGCT	CCTGCAGGGCTCTGTTTGTGTTGTTGATCTCCGATCTGCTTTGCAAGCCATACGGAAAGGCCAGGGCT
R15050	CCTGCAGGAAGACAACCAACTTTTTCCACTGGGGCTTTTTCAGTTGATGGCACCAACACATGATTTGG	CCTGCAGGAAGACAACCAACTTTTTCCACTGGGGCTTTTTCAGTTGATGGCACCAGCACATGATTTGG
R15059	CCTGCAGGTCCACTTCTAGATGATTTACTATTTTTATTATGGATATGTATTTGGTTTTGTAAGAGCGG	CCTGCAGGTCCACTTCTAGATGATTTACTATTTTTATTATGGATATGCATTTGGTTTTGTAAGAGCGG
R15071	CCTGCAGGACCTTGTTAAATTACACCTGCAGAACCTTAAATGGGGTTGATTTTAGAACAACGCACGTT	CCTGCAGGACCTTGTTAAATTACGCCTGCAGAACCTTAAATGGGGTTGATTTTAGAACAACGCACGTT
R15080	CCTGCAGGGTAAACTTTGTAGCGGGGCAGGGGGAAAAGATGGAGAAGCATTGGGAATAGTCGCATTAG	CCTGCAGGGTAAACTTTGTAGCGGGGCAGGGGGAAAAGATGGAGAAGCATTGGGGATAGTCGCATTAG
R15086	CCTGCAGGAAAATTTGGGAAATGAGCCAAATTTTGCTTCCAGAAAACAGGAGTTTCTACTAGAGATCC	CCTGCAGGAAAATTTGGGAAATGAGCCAAATTTTGCTTCCAGAAAACAGGAGTTTCCACTAGAGATCC
R15089	CCTGCAGGTGTTTCCTCATGAAGGTGTGGCTCAAAGAAACTCCCTCCCCTCTTCCTCCTCCCCCTTTT	CCTGCAGGTGTTTCCTCATGAAGGTGTGGCTCAAAGAAACTACCTCCCCTCTTCCTCCTCCCCCTTTT
R15091	CCTGCAGGCACGATACGGAGCTGCGGGATCCAGTTACATCACTGAAGCTGACAGTTGCTTGGTAACCA	CCTGCAGGCACGATACCGAGCTGCGGGATCCAGTTACATCACTGAAGCTGACAGTTGCTTGGTAACCA
R15095	CCTGCAGGCTCCTCCTCAGTGACAATGATCTGGCCGGTCCAGGGTGCAGAGGACCCTGTAGGCCATGG	CCTGCAGGCTCCTCCTCAGTTACAATGATCTGGCCGGTCCAGGGTGCAGAGGACCCTGTAGGCCATGG
R15114	CCTGCAGGCAAACTGGCGATTATAGGAAGTGAGGACAACCACCCCAGTTTAAAGTTTGTCACTAAACA	CCTGCAGGCAAACTGGCGATTATAGGAAGTGAGGACAACCACCCCAGTTTAAAGTATGTCACTAAACA
R15133	CCTGCAGGTTCTCTGGTGAGGTGAGGGCCAACCTCTCCCTCCAAGCTCTGACAGCTGAGCCGAACCTG	CCTGCAGGTTCTCTGGTGAGGTGAGGGCCAACCTCTCCCTCCAAGCTCTGACAGCTGAGCCAAACCTG
R15142	CCTGCAGGCTGACTTCGATCATCAGTTGAAAGGTGTTTGCTCCGACACATTGGTGCGGCTGGATTCTG	CCTGCAGGCTGACTTCGATCATCAGTTGAAAGGTGTTTGCTCCGACACATTGATGCGGCTGGATTCTG
R15143	CCTGCAGGAGACGACGATAAAGACTTCCTGGTCCGCGTGCATGGTGGGTAATGAAGTTATATCGTGTA	CCTGCAGGAGACGACGATAAAGACTTCCTTGTCCGCGTGCATGGTGGGTAATGAAGTTATATCGTGTA
R15144	CCTGCAGGGAGGTGGGGGGAGGAGTTACACCTGGTGAGTGACATTCACTGACTGACGTGGTTGACATT	CCTGCAGGGAGGTGGGGGGAGGAGTTACACCTGGTGAGTGACATTCACTCACTGACGTGGTTGACATT
R15155	CCTGCAGGGCCTGGTCCAGAGTGAGGCCTATGCCCTTGACGAACTCTGACCTCCAGAATTGCAGGGCC	CCTGCAGGGCCTGGTCCAGAGTGAGGCCTATGCCCTTGACGAACTCTGACCTCCAGAACTGCAGGGCC
R15160	CCTGCAGGGTCCTCGGGATCCTCCCGAGTGGCGCAGAGGTCTGTATTTCTTTGCTAGAGACATTCCCT	CCTGCAGGGTCCTCGGGATCCTCCCGAGTGGCGCAGAGGTCTGTATTTCTTTGCTAGAGGCATTCCCT
R15169	CCTGCAGGTTATAGAAAATAGCAGACCAAGCAAACAAAAACTGTCCATTTGTGCTGATGATTGTACAA	CCTGCAGGTTATAGAAAATAGCAGACCCAGCAAACAAAAACTGTCCATTTGTGCTGATGATTGTACAA
R15173	CCTGCAGGAAAATTCTGAGCAACAAAATAATAATTGAGATCCAAATATAGCCACAGCAAAAAATAAAT	CCTGCAGGAAAATTCTGAGCAACAAAATAATAATTGAGATCCAAATATAGCCACAACAAAAAATAAAT
R15176	CCTGCAGGCACCTGGCCTACCACAAGGAGTCACTAGAGCATGATGTGCCATGTAAAGCACCCCCGGCC	CCTGCAGGCACCTGGTCTACCACAAGGAGTCACTAGAGCATGATGTGCCATGTAAAGCACCCCCGGCC
R15177	CCTGCAGGATCATCTGAGACCGGAAAGCTGACTGTCTGTAATAAATCCCTTGTGTGGGGAAAAACTCA	CCTGCAGGATCATCTGAGACCGGAAAGCTGACTGTCTGTAATAAATCCCTTGTGTGGGGAAAAACTAA
R15185	CCTGCAGGCTTATAGCCATACTGATTGACCCCATAGGAATACACCCATGTCACTACCTCTTCCCCTCT	CCTGCAGGCTTATAGCCATACTGATTGACCCCATAGGAATACACCCATGTCACTACCTCCTCCCCTCT
R15194	CCTGCAGGGGAGCCAAGGGACAAAGTGGTGGAAGATAAAGTGATATTATTAGTTAAACTTAAAAAATA	CCTGCAGGGGAGCCAAGGGACAAAGTGGTGGAAGATAAAGTGATATTATTAGTTAAACTTTAAAAATA
R15197	CCTGCAGGGCATAGACATTCACACCTGTAGCCAATTTAGCCACCTGTCAGTCAATGAACGCCCCCAAG	CCTGCAGGGCATAGACATTCACACCTGTAGCCAATTTAGCCGCCTGTCAGTCAATGAACGCCCCCAAG
R15201	CCTGCAGGAGATAGAGACCCGCGCTCTGAATTTATTATCCTCATCCTAATAATTCCATCTATTCCTGT	CCTGCAGGAGATAGAGACCCGCGCTCTGAATTGATTATCCTCATCCTAATAATTCCATCTATTCCTGT
R15212	CCTGCAGGACATTGAGCTAACGTAGGCTAATGCGATTAGCATGAGGTTGTAAGTAACAATAACATTTC	CCTGCAGGACATTGAGCTAACGTAGGCTAATGTGATTAGCATGAGGTTGTAAGTAACAATAACATTTC
R15214	CCTGCAGGACCTGCTTTGTGTGGTGTCAAAAAAGCAGAGTATCTCTTTGTGACAGACCTCTCCCCATT	CCTGCAGGACCTGCTTTGTGTGGTGTCAAAAAAGCAGAGTACCTCTTTGTGACAGACCTCTCCCCATT
R15244	CCTGCAGGAGGAACCACCCCTGCACTGCAGAGGGGCCGTGACAATGGGAATATATGGGAATTAACGGA	CCTGCAGGAGGAACCGCCCCTGCACTGCAGAGGGGCCGTGACAATGGGAATATATGGGAATTAACGGA
R15251	CCTGCAGGAATCCTGATGGTTGTCTGACAGGAAAATTATCACAAAAATCCTGTGGGATTTCCTGAAGG	CCTGCAGGAATCCTGATGGTTGTCTGACAGGAAAATGATCACAAAAATCCTGTGGGATTTCCTGAAGG
R15262	CCTGCAGGGTCAGGGGTTGGACATTTGGGTCATCTGCTTCCAACTCTTCCTGATGGACTTTGACTGGG	CCTGCAGGGTCAGGGGCTGGACATTTGGGTCATCTGCTTCCAACTCTTCCTGATGGACTTTGACTGGG
R15265	CCTGCAGGGATACAACAGTAGAGGGAGAGGAGTGGACATATTAAATCATTGGTCACACACAAACTACA	CCTGCAGGGATACAACAGTAGAAGGAGAGGAGTGGACATATTAAATCATTGGTCACACACAAACTACA
R15287	CCTGCAGGCATGTCCATCCAGAGCCCTGTACAGCATATGGGTTTGGGTCCATTCAGATAATCCCTCCC	CCTGCAGGCATGTCCATCCAGAGCCCTGTACAGCATATGGGTTTGGGTCCATTCAGAGAATCCCTCCC
R15305	CCTGCAGGCTAGGGTTTAAAATGGAAATCAAATGACAACTGCTAAGCTAATGGAGCTAACTAGAAAAT	CCTGCAGGCTAGGGTTTAAAATGAAAATCAAATGACAACTGCTAAGCTAATGGAGCTAACTAGAAAAT
R15311	CCTGCAGGCCAGGAACATCTCCCACAGCGACATTTATCAAAGGTTCATCCAATAACGTTCATATTTAC	CCTGCAGGTCAGGAACATCTCCCACAGCGACATTTATCAAAGGTTCATCCAATAACGTTCATATTTAC
R15320	CCTGCAGGCAACTTGTGCACAAGGTTAATTAACTTATTGGCGCACCCATCCCGTTAGTGGGATCATTT	CCTGCAGGCAACTTGTGCACAAGGTTAATTAACTTCTTGGCGCACCCATCCCGTTAGTGGGATCATTT
R15330	CCTGCAGGACTCGGTTCTGGAACCTCTCGGGGTAGGAGACAGCCACCATGTCTCTCCTGGAAGATTTT	CCTGCAGGACTCGGTTCTGGAACCTCTCGGGGTAGGAGACAGCTACCATGTCTCTCCTGGAAGATTTT
R15332	CCTGCAGGGTCAAAAGTAGTGCACTATATAGGAGCTTGGTCAAAAGTAGTGGACTATGTAGTGAATAG	CCTGCAGGGTCAAAAGTAGTGCACTATATAGGAGCTTGGTCAAAAGTAGTGGACTATGTAGTGGATAG
R15335	CCTGCAGGCACCCAGCCCACCACAAGGAGTCCCTAGAATGCGATGAGCCAGGAGAGCTCAGGAAAAGG	CCTGCAGGCACCCGGCCCACCACAAGGAGTCCCTAGAATGCGATGAGCCAGGAGAGCTCAGGAAAAGG
R15341	CCTGCAGGATGCTCAAAGTCACCACTGTCATTTGCCTCTCCGCAGTGACAGATCAGCAGTTGTGCTGG	CCTGCAGGATGCTCAAAGTCACCACTGTCATTTGCCTCTCCGCAGTAACAGATCAGCAGTTGTGCTGG
R15344	CCTGCAGGTCACCCAGGTAGAAGAACTCCAGAAAGGTGGCAGAACGCCGCAGCTCAGCCAGCGAGTGC	CCTGCAGGTCACCCAGGTAAAAGAACTCCAGAAAGGTGGCAGAACGCCGCAGCTCAGCCAGCGAGTGC
R15345	CCTGCAGGTCAGTCTGGGTCTGTTTTCTCCTCTGCTCCTCCAGAGTCGCTGTGGCCGCTGCCTCCTCC	CCTGCAGGTCAGTCTGGGTCTGTTTTCTCCTCTGCTCCTCCAGAGTCGCTGTGGCCACTGCCTCCTCC
R15362	CCTGCAGGATGGGTACCACATGAGTGAAGTGGATGTCTTCCCTATAATGCACAGAATTGAGATTGCCT	CCTGCAGGATGGGTACCACATGAGTGAAGTGGATGTCTTCCCTATAATGCGCAGAATTGAGATTGCCT
R15363	CCTGCAGGGAAGTCCTATTCTGGGGCCTCAGCACTGGAATCGCAGAAATGTCTTAGAGGATCACCTAA	CCTGCAGGGAAGTCCTATTCTGGGGCCTCAGCACTGGAATCACAGAAATGTCTTAGAGGATCACCTAA
R15372	CCTGCAGGAGGAAGTCTGCTTGCTCCGCCCAACAGTAGACCTGAGACATAGAGCAACAGATAATATGA	CCTGCAGGAGGAAGTCTGCTTGCTCTGCCCAACAGTAGACCTGAGACATAGAGCAACAGATAATATGA
R15383	CCTGCAGGATTGTCTGAGACCAGCCACTCAGAAAGCTGATGAAACTGAGGAGTATTTCTGTCTGTAAT	CCTGCAGGATTGTCTGAGACCAGCCACTCAGAAAGCTGATGAAACTGAGGAGCATTTCTGTCTGTAAT
R15388	CCTGCAGGCAGTCACTGAGTCCGAGGTGCTAAAAGAGCTCCTTAAACTTGACCCCAAAGGGTTTAGAC	CCTGCAGGCAGTCACTGAGTCCGAGGTGCTAAAAGAGCTCCTTAAACTTGACCGCAAAGGGTTTAGAC
R15389	CCTGCAGGATCATACCAAGATAATTGTGTTATTTTCATTTAATCGTACATTTATTTCAACAAATATTA	CCTGCAGGATCATACCAAGATAATTGTGTTATTTTCATTTAATCGTACATTTATTTCAACACATATTA
R15391	CCTGCAGGATTAAATGTTGTCAATGGTAATGAAAGGTTGTAGACTCCTTGTGTAGCCTATTACCGGCA	CCTGCAGGATTAAATGTTGTCAATGGTAATGAAAGGTTATAGACTCCTTGTGTAGCCTATTACCGGCA
R15420	CCTGCAGGTGAAGAAGCCAGATGTGGAGGGCCTGAGCTGGCATGGTTACACAGTGTCTGCTGTTGTGA	CCTGCAGGTGAAGAAGCCAGATGTGGAGGGCCTGAGCTGGCATGGTTACACAGAGTCTGCTGTTGTGA
R15434	CCTGCAGGAGAAATCACAAGGGTTTGAGCAAGTAACATAAAAAGATGGAAATGATATGTGCTGACTAA	CCTGCAGGAGAAATCACAAGGGTTTGAGCAAGTAACATAAAAAGATGGAAATGATGTGTGCTGACTAA
R15460	CCTGCAGGAAACACCAGGAACGCTTTTTTCATTAATGGCTCTACAGTACTGAATACGGGCTGACGACA	CCTGCAGGAAACACCAGGAATGCTTTTTTCATTAATGGCTCTACAGTACTGAATACGGGCTGACGACA
R15467	CCTGCAGGAGGCCTTTTGGTTGGCCGTCGTTGTAAATCCGAATTTGTTCACAACTGACTTGCCTAGTC	CCTGCAGGAGGCCTTTTGGTTGGCCGTCGTTGTAAATCCGAATTTGTTCACAACTGACTTGCCTAGTT
R15491	CCTGCAGGGATTTCTAGAGGTTGCCTATAGTTCAGACACTCATTTTTTTGTGATATGGTTTAGGACCC	CCTGCAGGGATTTCTAGAGGTTGCCAATAGTTCAGACACTCATTTTTTTGTGATATGGTTTAGGACCC
R15498	CCTGCAGGTATTGAGGGAATTCTCCCAGACAGCACTCTGATCTGATTGAAGACTCATCAGGATACTGT	CCTGCAGGTATTGAGGGAATTCTCCCAGACAGCACTCTGATCTGATTGAAAACTCATCAGGATACTGT
R15502	CCTGCAGGAAGCCATCAGGGGGATCAGAAGGGGTGGCCTGAGGGGGTCAGAGTTCAGCCTGTCCTGAT	CCTGCAGGAAGCCATCAGGGGGATCAGAAGGGGTGGCCTGAGGGGGTCAAAGTTCAGCCTGTCCTGAT
R15506	CCTGCAGGATGTTTGTAGTTCTAGTCTTTGATGTCGACCTCTCTATCTCTTCTACCAATAAAATGTTA	CCTGCAGGATGTTTGTAGTTCTAGTCTTTGATGTCGACCTCTCCATCTCTTCTACCAATAAAATGTTA
R15508	CCTGCAGGCGGTCCCTGAGTCTGAGGTGCTAAAGGAACTCTTTATACTTGACCCAAAAAACCCATCTG	CCTGCAGGCGGTCCCTGAGTCTGAGGTGCTAAAGGAACTCTTTATACTTGACCCAAAAAAACCATCTG
R15513	CCTGCAGGCCCCAATCAATAGTAGCCTCACTACCAGGGTTGTCTCACTACCAGGGTTGTCTCACTACC	CCTGCAGGCCCCAACCAATAGTAGCCTCACTACCAGGGTTGTCTCACTACCAGGGTTGTCTCACTACC
R15517	CCTGCAGGAAAGGAAACTGAGTTTAGGTTGAATTAGTGCATGTTTGCTGTTATGTATCTATCAAAACA	CCTGCAGGAAAGGAAACTGAGTTTAGGTTGAATTAGTTCATGTTTGCTGTTATGTATCTATCAAAACA
R15535	CCTGCAGGAGCAGATCACTGCTTTGATGTTTGCAAAGAACGACAGGGTGTTGTCCGGGTTCATGCCAA	CCTGCAGGAGCAGATCACTGCTTTGATGTTTGCAAAGAACGACAGGGTGTTGTCCGGGTTCATGTCAA
R15542	CCTGCAGGGGGCAGCACATAGGGTTTATGGTTAATCAGTGACAACAACATAAATTAAACAATCACAAC	CCTGCAGGGGGCAGCACATAGGGTTTATGGTTAATCAGTGACGACAACATAAATTAAACAATCACAAC
R15577	CCTGCAGGCTTTAAGTCAAGGGTTATTCCCCAGTTTACATCATTTGTAATATTAAATATGGTAATTAC	CCTGCAGGCTTCAAGTCAAGGGTTATTCCCCAGTTTACATCATTTGTAATATTAAATATGGTAATTAC
R15590	CCTGCAGGGCCTGGATTAACCTCTACATCACCAGAGGAACCGATGAGGAGTAGGATAAGGGTATGGCT	CCTGCAGGGCCTGGATTAACCTCTACATCACCAGAGGAAACGATGAGGAGTAGGATAAGGGTATGGCT
R15614	CCTGCAGGTCATTTGGAACACCAAATTGAGTGTTGTTGAAACATACGGTCTCATTCCAACTCACTGAA	CCTGCAGGTCATTTGGAACACCAAATTGAGTGTTGCTGAAACATACGGTCTCATTCCAACTCACTGAA
R15631	CCTGCAGGAGTCAGAATTCACAATTACATTGTGAAATGTTTTGTTGATTTCACTCAACCAGGTGTAAC	CCTGCAGGAGTCAGAATTCACAATTACACTGTGAAATGTTTTGTTGATTTCACTCAACCAGGTGTAAC
R15632	CCTGCAGGGCCACGCCTGTCCATTTGCTCCACATCAGTTGACGACACTCTTCAGCTCTGGCCACTGGG	CCTGCAGGGCCAAGCCTGTCCATTTGCTCCACATCAGTTGACGACACTCTTCAGCTCTGGCCACTGGG
R15640	CCTGCAGGAAATGTTCAACTTGTAGTGTATTATTAGGTTTAAAACACTTTTACATTTCAGACTTGATT	CCTGCAGGAAATGTTAAACTTGTAGTGTATTATTAGGTTTAAAACACTTTTACATTTCAGACTTGATT
R15643	CCTGCAGGTAGTCACTAAGTCTGCTGTGCTAAAGGAGCTCCTTAAACTTAACCTGTCTAGGACACCAA	CCTGCAGGCAGTCACTAAGTCTGCTGTGCTAAAGGAGCTCCTTAAACTTAACCTGTCTAGGACACCAA
R15651	CCTGCAGGTTAGAGGTGTTTAAGCCAGTTGACAGAGGGAGAGGCAAGGTGGGGAATTACAGTGCACTC	CCTGCAGGTTAGAGGTGTTTAAGCCAGTTGACAGAGGGAGAGGCAAGGTGGGAAATTACAGTGCACTC
R15655	CCTGCAGGTTTTGTCTTGTTCCCGGTTTGTTCCAGGAACGTCCCCAAGAAAATGTTTAGAACGCTTTT	CCTGCAGGTTTTGTCTTGTTCCCGGTTTGTTCCAGGAACATCCCCAAGAAAATGTTTAGAACGCTTTT
R15667	CCTGCAGGACTTCAGACCTGATTCTCCATGTTTTTTTAGTAATAATAATCATGTGTTTCATTTGTAAA	CCTGCAGGACTTCAGACCTGATTCTCCATGTTTTTTTAATAATAATAATCATGTGTTTCATTTGTAAA
R15668	CCTGCAGGAAGGGTACTACATGAGGGAGGTGGATGTCTTCCCTTTAACGCATAGCGGTGACATTTTTT	CCTGCAGGAAGGGTACTACATGAGGGAGGTGGATGTCTTCCCTTTAACGCATAGCGGTGAAATTTTTT
R15677	CCTGCAGGAGGAACCGCCCCTGCACTGCAGAGGGGCCGTGACACTACACACAATACCCCATAATGACA	CCTGCAGGAGGAAGCGCCCCTGCACTGCAGAGGGGCCGTGACACTACACACAATACCCCATAATGACA
R15697	CCTGCAGGTGAGTCAGGTGTGGTGGAGGTTTCTGAGGAGCCAGGTCCTATTTCAAAGACCTTCCATGA	CCTGCAGGTAAGTCAGGTGTGGTGGAGGTTTCTGAGGAGCCAGGTCCTATTTCAAAGACCTTCCATGA
R15716	CCTGCAGGAAAAAAAATCACACAGTTACGCTGTAGCCAGTCAAGTGGATGGCTGTCAAACGTATGCAA	CCTGCAGGAAAAAAAATCACACAGTTACGCTGTAGCCAGTCAAGTGGATGGCTGTCAAATGTATGCAA
R15735	CCTGCAGGTGAGATGGGAGGATGAGGAGGAAGAAGCAGGAGGAAGACATTATCGTTAGTGCCTGCCTG	CCTGCAGGTGAGATGGGAGAATGAGGAGGAAGAAGCAGGAGGAAGACATTATCGTTAGTGCCTGCCTG
R15765	CCTGCAGGGCCGCTGGGATGATGAATAATGGTATCAGGACAAAACAGTGACCTCCCCATTCTGGCAGG	CCTGCAGGGCCGCTGGGATGATGAATAATGGTATCAGGACAAAACAGGGACCTCCCCATTCTGGCAGG
R15784	CCTGCAGGGCTCTTGAGTCTAAACTGATGCTAGACTACTGAGACATCGCCACTTGTCCAATATACTGT	CCTGCAGGGCTCTTGAGTCTAAGCTGATGCTAGACTACTGAGACATCGCCACTTGTCCAATATACTGT
R15789	CCTGCAGGGTTCCAACGATGTGGAGCTGAGGGCCGAGGGCAACAGCCGCTTCACTTTCAACGTTCTGG	CCTGCAGGGTTCCAACGACGTGGAGCTGAGGGCCGAGGGCAACAGCCGCTTCACTTTCAACGTTCTGG
R15808	CCTGCAGGTGCCTAGCCCACCACAGGGAGTTGCTAGAGCACAATGAGCAAGTAAAGCCCACCCGGCCA	CCTGCAGGTGCCTAGCCCACCACAGGGAGTTACTAGAGCACAATGAGCAAGTAAAGCCCACCCGGCCA
R15811	CCTGCAGGTTCTCTTGTGGAAGTCCTGTCGATGAGCGGATGGTGGTTGGGCAGCTCTCACCAAAAACA	CCTGCAGGTTCCCTTGTGGAAGTCCTGTCGATGAGCGGATGGTGGTTGGGCAGCTCTCACCAAAAACA
R15822	CCTGCAGGATGAGTCTCATGCGGCCAGCGAGCAGGGCAGCAGCGTAGTCAACGTGGAGACGGCCAGGC	CCTGCAGGATGAGTCTCATGCGGCCAGCGAGCAGGGCAGCAGTGTAGTCAACGTGGAGACGGCCAGGC
R15835	CCTGCAGGACCAAATGGGAATGATGTATGAAAATCTGACAGTTCAGTTGTAACGAGTCATAGCAAGTA	CCTGCAGGACCAAATGGGAATGATGTATGAAAATCTGACAGTTCAGGTGTAACGAGTCATAGCAAGTA
R15840	CCTGCAGGTTTTGATCAGAATGTTGGTATTTTGATTCTTTCACATCGCCTTTCAATGATCTTATGGTA	CCTGCAGGTTTTGATCAGAATGTTGGTCTTTTGATTCTTTCACATCGCCTTTCAATGATCTTATGGTA
R15894	CCTGCAGGTGAGAAGGTTCTCTAACAGCAACATTTAGAATGCCGTTAAAAAAAACATTTTTTTTCCCA	CCTGCAGGTGAGAAGGTTCTCTAACAGCAACATTTAGAATGCCGTTAAAAAAATCATTTTTTTTCCCA
R15902	CCTGCAGGTTAAAATATTGTCGAAAAACAACTGTTACGGATACAGGTATCGTGTGCGTGTATTTTCTA	CCTGCAGGTTAAAATATTGTCGAAAAACAACTGTTATGGATACAGGTATCGTGTGCGTGTATTTTCTA
R15910	CCTGCAGGGTAGAGCGCCAGGCAGACACAAGAACAAGGGAGGTAAGTCACACAGACTCTGTGGGATTA	CCTGCAGGGTAGAGCGCCAGGCAGACACAAGAACAAGGGAGGTAAGTAACACAGACTCTGTGGGATTA
R15913	CCTGCAGGCTATTTCCTGGGTATTAGGCCTCAGAGACTCTAGCCTACAAACTCTGGCATGTAATCTCA	CCTGCAGGCTATTTCCTGGGTATTAGGCCTCAGAGACTCTAGCCTACAAACTCTGTCATGTAATCTCA
R15920	CCTGCAGGATGCAATATTTGTATTTGTTGGCTTTATGTAGGTTATGTTTTACACTTTTTCAGGTTTGT	CCTGCAGGATGCAATATTTTTATTTGTTGGCTTTATGTAGGTTATGTTTTACACTTTTTCAGGTTTGT
R15932	CCTGCAGGACAGAGAGGGGTGCATGGAGGGAGGGATTGAAGGTAGACGGATGGTATTTGAGTGGAGAG	CCTGCAGGACAGAGAGGGGTGCATGGAGGGAAGGATTGAAGGTAGACGGATGGTATTTGAGTGGAGAG
R15936	CCTGCAGGCCAACCTCGGTGAGTATAATGAGCTGTGTGTGTGTCTAGCTGTGAACAACTAGGTGGGTG	CCTGCAGGCCAACCTCGGTGAGTATAATGAGCTGTGTGTGTGTCTAGCTGTGAATAACTAGGTGGGTG
R15941	CCTGCAGGTCCAGACCAGGTCCTGCTGATTGAGGACCTGGAGCAGATCTTCATGCGTTCCTGGAGAGA	CCTGCAGGTCCAGACCAGGTCCTGCTGATTGAGGACCTGGAGCAGATCGTCATGCGTTCCTGGAGAGA
R15944	CCTGCAGGGGACCCACCGATCCTGAAAAAGTCAGGACTGGGGAGTTTTTCAGGATAAAACGGAATAGA	CCTGCAGGGGACCCACCGATCCTGAAAAAGTCAGGACTGGGGAGTTTTTCAGGATAAAACAGAATAGA
R15965	CCTGCAGGCAGAGGGTCGTTAGTGATTGGAATCACCAGTGATTGGAGTCACCTGGGCTCTAAGTATTT	CCTGCAGGCAGAGGGTCGTTAGTGATTGGAATCACCAGTGATTGGAGTCACCTGGGCTCTAACTATTT
R15988	CCTGCAGGAGAAACAGGCCTGGTGTTGCATCCCAAATTTCATCCTATTCCCTATTCCCTGCACTACTT	CCTGCAGGAGAAACAGGCCTGGTGTTGCATCCCAAATTGCATCCTATTCCCTATTCCCTGCACTACTT
R16006	CCTGCAGGCTCATCCTGACATGACCCTCCAGCACAACAATGTCACCAGCCATACTGCTCTTCTGTGCA	CCTGCAGGCTCATCCTGACATGACCCTCCAGCACAACAATGCCACCAGCCATACTGCTCTTCTGTGCA
R16018	CCTGCAGGTGCCAGGCCCACCACAAGATGTCGCTAGAGCGCGATGAGCAAAACCCTCCCCTAACCTGG	CCTGCAGGTGCCAGGCCCACCACAAGATGTCGCTAGAGCGCGATGAGCCAAACCCTCCCCTAACCTGG
R16045	CCTGCAGGTATGATGACAGATAGGGCTGTGGCCGAGGCTGACTTGATAACCTTGTTGCCAGGCCGTGA	CCTGCAGGTATGATGACAGATAGGGCTGTGGCCGAGGCTGACTTGATAACCTTATTGCCAGGCCGTGA
R16047	CCTGCAGGTAAAGTGCTGCCACAAATCTGTAGAGTTAAAAAAAGTGTTTCACTCCACAATGATACATC	CCTGCAGGTAAAGTCCTGCCACAAATCTGTAGAGTTAAAAAAAGTGTTTCACTCCACAATGATACATC
R16048	CCTGCAGGCTGCCCAGTGCCAGACCACAGACTGCCTTATGAAGAGGAGCTAGGGGCCAGTCCTTCTTT	CCTGCAGGCTGCCCAGTGCCAGAACACAGACTGCCTTATGAAGAGGAGCTAGGGGCCAGTCCTTCTTT
R16055	CCTGCAGGTGGAGAGAGAGGGGGACAGATAGTGAGGATGTGGACGGGGACTATCCTGCCTTAATGAGG	CCTGCAGGTGGAGAGAGAGGGGGACAGATAGTGAGGATGTGGACAGGGACTATCCTGCCTTAATGAGG
R16059	CCTGCAGGTCATATAAAGTGTAAACCAGTGCGTCTGGTAAAAGTTTGCATAGCCTACTAAATAAATTT	CCTGCAGGTCATATAAAGTGTAAACCAGTGCGTCTGGTAAAAGTTTGCATAGCCTACTAAATAAATGT
R16071	CCTGCAGGGACTTGGTTAATCCGGCCATGTATTGCCGAAGTCATATTAAAACTTATCGTATTCTATTT	CCTGCAGGGACTTGGTTAATCCGGCCATGTATTGCCGAAGTCATATTAAAACTTATTGTATTCTATTT
R16076	CCTGCAGGCACGATAAGGGGCATGGGATCTTTAGTGACCACAGAGAGTCAGGACAAACGTTTAACGTC	CCTGCAGGCACAATAAGGGGCATGGGATCTTTAGTGACCACAGAGAGTCAGGACAAACGTTTAACGTC
R16086	CCTGCAGGTCTGGAACCACCCTTTGGACAGGACTGTCTACAGAGATGCTCACTGAGTTGCTTTCAAAA	CCTGCAGGTCTGGAACCACCCTTTGGACAGGACTGTCTACAGAGATGCTCACTGAGCTGCTTTCAAAA
R16096	CCTGCAGGGAGATAGGTACATTTCCAACATCTACTTAGGCATAATGAAACTGTCAATTTACGGATACA	CCTGCAGGGAGATAGGTACATTTCCAACATCTACTTAGGCATAATTAAACTGTCAATTTACGGATACA
R16112	CCTGCAGGTGTGATGTTCGGATGTACCGATCCTGTCTAGTCTGCCACTGGGCGATCAGCTTTCCGTCC	CCTGCAGGTGTGATGTTCGGATGTACCGATCCTGTCTAGCCTGCCACTGGGCGATCAGCTTTCCGTCC
R16129	CCTGCAGGCTGACTTTGGCCATTAGTTGAACAATGTTTCCTCTGACACATTGGTGTAGCTAGCTTCCG	CCTGCAGGCTGACTTTGGCCATTAGTTGAACAATGTTTCCTCTGACACATTGGTGCAGCTAGCTTCCG
R16145	CCTGCAGGATGGTTCGAGACGAGCCACCCGGACAGCTGATGAATTTGTGGGTTGACACAATCAAAGTA	CCTGCAGGATGGTTCGAGACGAGCCACCCGGACAGCTGATGAATTTGTGGGTTTACACAATCAAAGTA
R16149	CCTGCAGGCGTTCCAGCATGGCGGCCAGGTGTGCCTCCCGTTTCTCCTTGTTGTGCTCCATGCGCAGC	CCTGCAGGCGTTCCAGCATGGAGGCCAGGTGTGCCTCCCGTTTCTCCTTGTTGTGCTCCATGCGCAGC
R16162	CCTGCAGGCACATAAATGGTTTGCTTGTCTTCTCATGTCATGTGTGGAAGTGTCCTGAGTAGGACTTG	CCTGCAGGCACATAAATGGTTTGCTTGTCTTCTCATGTAATGTGTGGAAGTGTCCTGAGTAGGACTTG
R16165	CCTGCAGGACTGTTAGAAACTTTCTTCTCTCGCGTTCAGCCTGACTATGAACCTGCTCTTTCTGCTGG	CCTGCAGGACTGTTAGAAACTTTCTTCTCTCACGTTCAGCCTGACTATGAACCTGCTCTTTCTGCTGG
R16167	CCTGCAGGGTTGAAATATGCTTCTCCTGCCTCCCGGGTGGCACAGTTGTTAAGGGCGCTGTACCAGAG	CCTGCAGGGTTGAAATATGCTTCTCCTGCCTCCCGGGTGGCACAGTTGTTAAGGGCGCAGTACCAGAG
R16169	CCTGCAGGCCAACAGAAGACAGCATCAGTGTCAGCAGGACTCTGTCCAGTATCAGAAACAAAACAGGA	CCTGCAGGCCAACAGAAGACAGCATCAGTTTCAGCAGGACTCTGTCCAGTATCAGAAACAAAACAGGA
R16172	CCTGCAGGGCCCCATCAATACACACCTGGGACATTGGTGATTGGGCTCTCTGGCCAATCAATTACATT	CCTGCAGGGCCCCATCAATACACACCTGGGACATTGGTGATTTGGCTCTCTGGCCAATCAATTACATT
R16179	CCTGCAGGAAATGTACCAGTGCATTACAGCTTCATTTGAAACTCCACCAAAAGACAGACGCTTTTCCC	CCTGCAGGAAATGTACCAGTCCATTACAGCTTCATTTGAAACTCCACCAAAAGACAGACGCTTTTCCC
R16185	CCTGCAGGGGAAAGGGTAGAGGTCAGGGGTTATAACATCATTCTCTTAGCCCCTTACAAGAAAACAAG	CCTGCAGGGGAAAGGGCAGAGGTCAGGGGTTATAACATCATTCTCTTAGCCCCTTACAAGAAAACAAG
R16205	CCTGCAGGATCGTCTGAGACCAGCCACCCGGACAGCTGTTGAAACTGGGGGTTACCTAGACTAAGATT	CCTGCAGGATCGTCTGAGACCAGCCACCCGGACAGCTGTTGAAACTGGGGGTTACCTAGACTAATATT
R16220	CCTGCAGGGGACCATGACTGTTTTAATTGAGTTCATCTCAATGATATATTATAATGTAGAATATTCTC	CCTGCAGGGGACCATGACTGTTTTAATTGAGTTCATCTCAATTATATATTATAATGTAGAATATTCTC
R16251	CCTGCAGGCCTGTCATATCTTTCAGCAAATAGTGATGAGCCTCTTGAGTCTCTTCCACTTAGCTGCAG	CCTGCAGGCCTGTCATATCTTTCAGCAAATAATGATGAGCCTCTTGAGTCTCTTCCACTTAGCTGCAG
R16253	CCTGCAGGAAAAGTAACACATGAGGGAGGGGGATGTCTTCCCTGTAACACACAGCGTTGAGATTTCCT	CCTGCAGGAAAGGTAACACATGAGGGAGGGGGATGTCTTCCCTGTAACACACAGCGTTGAGATTTCCT
R16260	CCTGCAGGCTGACTATGGTCATCAGTTGAACGGTGATTCCTCCGACACATTGGTGCAGCTGGCCTCCA	CCTGCAGGCTGACCATGGTCATCAGTTGAACGGTGATTCCTCCGACACATTGGTGCAGCTGGCCTCCA
R16271	CCTGCAGGATCGTCTGAGACCAGCCACCCGGGCAGCTGATGAAACCAGAGAATTTCTGCACAAACTGT	CCTGCAGGATCGTCTGAGACCAGCCACCCGGGCAGCTGATGAAACCAAAGAATTTCTGCACAAACTGT
R16278	CCTGCAGGGGGTCTGAAAAAGGGGAAAAGACTGTTGTACAGAGGCCATGTCGAGGCAACGTAGCTTAT	CCTGCAGGGGGTCTGAAAAAGGGGAAAAGACTGTTGTACAGAGGCCATGTCGAGGCAACTTAGCTTAT
R16286	CCTGCAGGTCCCCAGTGTTGAGGATCAGCGAAGTGGAGCTGTTGTTTCCTACCTTCACCACCTGAGGG	CCTGCAGGGCCCCAGTGTTGAGGATCAGCGAAGTGGAGCTGTTGTTTCCTACCTTCACCACCTGAGGG
R16290	CCTGCAGGCATGGACAGGTGAGATGACAGGTCAGTGATAATGATAAAAGTATACTCATCTATTTGGCA	CCTGCAGGCATGGACAGGTGAGATGACAGGTCAGTGATAATGATAAAAGTATACTAATCTATTTGGCA
R16295	CCTGCAGGCTCTAGTTTTATCTTATCTTCATTATTGTCCAGTCATGTGGTCAAGTGCTGCAACGAAAG	CCTGCAGGCCCTAGTTTTATCTTATCTTCATTATTGTCCAGTCATGTGGTCAAGTGCTGCAACGAAAG
R16313	CCTGCAGGCACAGAAAACTGCACCCCTTGTTCCCATGCAGAGACAAACTGCCTGTGGTTTAAAGATTT	CCTGCAGGCACAGAAAACTGCACCCCTTGTTCCCACGCAGAGACAAACTGCCTGTGGTTTAAAGATTT
R16333	CCTGCAGGAATGTACACCAGAGCTGTTGCCAGAGAATTGAATGGTAATTTATCTACGATAAGCCACCT	CCTGCAGGAATGTACACCAGAGCTGTTGCCAGAGAATTTAATGGTAATTTATCTACGATAAGCCACCT
R16334	CCTGCAGGATGTCAGACAGGGATAAGTAGACAACTAGCTACTGTAACCAACTACAGTGGGGCAAAAAG	CCTGCAGGATGTCAGACAGGGATAAGCAGACAACTAGCTACTGTAACCAACTACAGTGGGGCAAAAAG
R16338	CCTGCAGGAATATTTTATAACAGGGTCCAGATTTGGAATGTCAAATCTTTTGCATTTTACCATAACCA	CCTGCAGGAATATTTTATAACAGGGCCCAGATTTGGAATGTCAAATCTTTTGCATTTTACCATAACCA
R16370	CCTGCAGGCCCTCCGGGGAACAGCGGGGAACAGGACATGCCACACACACCTAGAAAATAACAAAGAAA	CCTGCAGGCCCTCCGGGGAACAGCGGGGAACAGGACATTCCACACACACCTAGAAAATAACAAAGAAA
R16374	CCTGCAGGTAGTTATTCTGGTCCTCGCCCTTATGTGTTTTTAGACAGTTTCTAGCTGTTCTCCACATG	CCTGCAGGTAGTTATTCTGGTCGTCGCCCTTATGTGTTTTTAGACAGTTTCTAGCTGTTCTCCACATG
R16400	CCTGCAGGACTTGATGGCACTGCCACATTTATCACAGCCCTTCAGAAAGTATTCATACCCCTTGACTT	CCTGCAGGACTTGATGGCACTGCCACATTTATCACAGCCCTTCCGAAAGTATTCATACCCCTTGACTT
R16403	CCTGCAGGGGATGCTGTGGACTTTCTGTCCTGGTTCATGAACGCCCTGCATGGTGCATTGGGAGGAAC	CCTGCAGGGGATGCTGTGGACTTTCTGTCCTGGTTCATGAACGCTCTGCATGGTGCATTGGGAGGAAC
R16404	CCTGCAGGAAGGGTACCACATGAGGGAAGAGGATGTCTTGGTGTAACTCCGGCAGTTGTTGCCATGCT	CCTGCAGGAAGGGTACCACATGAGGGAAGAGGATGTCTTGGTGTAACTCGGGCAGTTGTTGCCATGCT
R16416	CCTGCAGGCTGAGTTAGAATAATTCAAGCCAATACCACTTTGCATTGAGATTGGTTGGTTATATTATA	CCTGCAGGCTGAGTTAGAATAATTCAAGCCAATACCACTTTGCATTGAGATTGGTTGGTTGTATTATA
R16417	CCTGCAGGATGCCTTTTGCCTTTTTGTATGCCGTCATTGTAAATAAGTTAATAACTGACTTGACTATT	CCTGCAGGATGCCTTTTGCCTTTTTGTATGCCGTCATTGTAAATAAGTTAGTAACTGACTTGACTATT
R16438	CCTGCAGGAGGTAGACTGCAGTAGTACCACCTGTCACACCTTACACCAGGGATATTCAAATCAGAGCC	CCTGCAGGAGGTAGACTGCAGTAGTACCACCTGTCACACCTTACACCAGGGGTATTCAAATCAGAGCC
R16465	CCTGCAGGCTGGCTGGTGTTAAGTTCTTAGTGGGTCACATGGATCCAAGCCCAGGCTCAATGTGCAGG	CCTGCAGGCTGGCTGGTGTTAAGTTTTTAGTGGGTCACATGGATCCAAGCCCAGGCTCAATGTGCAGG
R16467	CCTGCAGGCTGTGTAAGGGCTGTTTGTCCAAGAAGGAGAGTGATGGATTGCTGCATCAGATGACCTGA	CCTGCAGGCTGTGTAAGGGCTGTTTGTCCAAGAAGGAGAGTGATGGAGTGCTGCATCAGATGACCTGA
R16472	CCTGCAGGAGCGAATCACTGCTTTCATGTTTGCAGAGAAAAACAGTGTGTTTTCCAGGGTCACACCCT	CCTGCAGGAGCGAATCACTGCTTTCATGTTTGCAGAGAACAACAGTGTGTTTTCCAGGGTCACACCCT
R16474	CCTGCAGGTGCACGGCCAGCCACAAGGAGTCGCTAGTGTGATGAGCCAAGTAAAAGCCCCTGTGGCCA	CCTGCAGGTGCACGGCCAGCCACAAGGAGTCGCTAGTGTAATGAGCCAAGTAAAAGCCCCTGTGGCCA
R16487	CCTGCAGGTCCAGGAGAGGTTGTAGAGGAAATACACAGCCTGCCGTAACATTGTAGCCTTCGGGATGA	CCTGCAGGTCCAGGAGAGGTTGTAGAGGAAATACACAGCCTGACGTAACATTGTAGCCTTCGGGATGA
R16491	CCTGCAGGAGCTACTGCCAGCTGAGAGCCTCCCCAAACTGAGGTACCTGTAGTAATGCTGGGGGTGGT	CCTGCAGGAGCTACTGCCTGCTGAGAGCCTCCCCAAACTGAGGTACCTGTAGTAATGCTGGGGGTGGT
R16506	CCTGCAGGACATCAAAGCATGGATGCAGTTGAGTGTCTTGCAGTTAACCTGCAAAAAGACGACGGTCG	CCTGCAGGACATCAAAGCGTGGATGCAGTTGAGTGTCTTGCAGTTAACCTGCAAAAAGACGACGGTCG
R16569	CCTGCAGGTATTGTTGGTAACTGATTGGATTAAATGATCAGCCCCTCACAAAAGCTTTAAGACACAGA	CCTGCAGGTATTGTTGGTAAATGATTGGATTAAATGATCAGCCCCTCACAAAAGCTTTAAGACACAGA
R16580	CCTGCAGGATCAAAACACATGAACACACGGTGTCCTACATGTGACCAGTTCACTATCAGTCAGCACCA	CCTGCAGGATCAAAACACATGAACACACAGTGTCCTACATGTGACCAGTTCACTATCAGTCAGCACCA
R16599	CCTGCAGGAGAGCTGGTTGGCTTCAAAAATGCATTACCCATGATGCCTCTCCTGTCTGCTCAGCATTC	CCTGCAGGAGAGCTGGTTGGCTTCAAACATGCATTACCCATGATGCCTCTCCTGTCTGCTCAGCATTC
R16606	CCTGCAGGGCTTTGAATCAAAACGGACCAAACCCAGAGTAGGATGAGGAGATGCTTGCCATCAGATCA	CCTGCAGGGCTTTGAATCAAAACGGACCAAACCCAGAGTAGGATGAGGAGATGCTTGCTATCAGATCA
R16609	CCTGCAGGAGTATACCACAAGTAAAGAATTGCTGTTTTGTGACCCACGCAAAGGGAAAAGGGGCACTG	CCTGCAGGAGTATACCACAAGTAAAGAATTGCTGTTTTGTGACCCACGCAAAGGGAAAAGGGGCACCG
R16614	CCTGCAGGAAGGGTAAACACAAATCCGACGATCAACCCTGCTGAGATAAAACCACGACTTGTCAGTGA	CCTGCAGGAAGGGTAAACACAAATCCGACGATCAACCCTGGTGAGATAAAACCACGACTTGTCAGTGA
R16634	CCTGCAGGAAACTTAACTTCTCACTGGACCTCTACTGCTGTCCTCACCTTCCTCTATGACCTTTCTAG	CCTGCAGGAAACGTAACTTCTCACTGGACCTCTACTGCTGTCCTCACCTTCCTCTATGACCTTTCTAG
R16651	CCTGCAGGTAGAAAATATACTATAAATCACATTTTATGCACATGGCCTGTCTACAACAATCTTGAAAC	CCTGCAGGTAGAAAATATACTATAAATCACATTTTCTGCACATGGCCTGTCTACAACAATCTTGAAAC
R16667	CCTGCAGGTTTCCTTTCACAAATCATACATATAGAGGTAATTCATGTCTAGGGCACTGCATCGCAGCG	CCTGCAGGTTTCCTTTCACAAATCATACATATAGAGGAAATTCATGTCTAGGGCACTGCATCGCAGCG
R16687	CCTGCAGGTCTTTAGCTAGGAACCCCTATAGAACAACAGTAACAGGAAAGTGCAAAGAAAAGCTAACT	CCTGCAGGTCTTTAGCTAGGAACCCCTATAGAACAACAGTAACAGGAAAGTGAAAAGAAAAGCTAACT
R16693	CCTGCAGGAGGAACCGTGACACCCCCCTCCTTAAAATGAGGGTTACACCCTCAACCCAACTTCCTCCA	CCTGCAGGAGGAACCGTGACACCCCCCTCCTTAAAATGAGGGTTCCACCCTCAACCCAACTTCCTCCA
R16694	CCTGCAGGCATGTTATTAATCTGTGCTCTCGTGGCGATGCATGCGCTCTGCAGTGTGCTGACTTGAGT	CCTGCAGGCATGTTATTAATCTGTGCTCTCGTGGCGATGCATGCGCTCTGCAGTGTGCTGACATGAGT
R16698	CCTGCAGGAGGAAAAGACGGAGGTATCATGGACGACAGTCCGGGTGCCTTTTAAGAATACGGAGGGCA	CCTGCAGGAGGAAAAGACGGAGGTATCATGGACGACAGTCCGCGTGCCTTTTAAGAATACGGAGGGCA
R16703	CCTGCAGGAACGCGGGGGAGACTCTCAGGAGCTCTTTGAAAAGATGCGGCGTCTTTGTCCGGCCCGAT	CCTGCAGGAACGCGGGGGAGACTCTCAGGAGCTCTTTGAAAAGATGCGGCGTCTTTGTCCGGCCTGAT
R16732	CCTGCAGGCAATGCTGTTAAATAGTTTGTTTCCAGTTGCAAACGGAAATTGCAATAATAATAATAATT	CCTGCAGGCAATGCTGTTAAATAGTTTGTTTCCAGTTGCAAACGGAAATTGCGATAATAATAATAATT
R16734	CCTGCAGGGAGAAGCTGTGTAATGGGGCAGGGGAAAAAGCGGGTGGAGCATCAGGGCTAGTTGCATTA	CCTGCAGGGAGAAGCTGTGTAATGAGGCAGGGGAAAAAGCGGGTGGAGCATCAGGGCTAGTTGCATTA
R16739	CCTGCAGGAATGCCATCATCACCTTTGACCAACTGGTGGATCTGTCCATCCGATTGGATACCCTGCTG	CCTGCAGGAATGCCATCATCACCTTTGACCAACTGGTGGATCTGTCCAACCGATTGGATACCCTGCTG
R16741	CCTGCAGGTCTTACGATGCCTGATGAATGTGTTTTACCTTTCAAGGTTAAATTCAACCAAAAAAAATG	CCTGCAGGTCTTACGATGCCTGATGAATGTGTTTTACCTTTCAAGGTTTAATTCAACCAAAAAAAATG
R16762	CCTGCAGGGACTTATAACGGCACAACCACAACACCTGAACAACAGCCTTTTTTCTGCAGTAGCACGAC	CCTGCAGGGACTTATAACGGCACAACCACAACACCTGAACAACAGCCTTTTGTCTGCAGTAGCACGAC
R16784	CCTGCAGGCCAATGGCTTTCAAGGTGAAATCTCCCTTTATGTTGAGTTGGCGTGGTAAACAGTGTCTG	CCTGCAGGCCAATGGCTTTCAAGGTGAAATCTACCTTTATGTTGAGTTGGCGTGGTAAACAGTGTCTG
R16786	CCTGCAGGTTTGTGACAAATTCTCTGTGAACTACATAGTGTACCACAAAATATTTGCCAGAAGTTTGC	CCTGCAGGTTTGTGACAAATTCTCTGTGAACTGCATAGTGTACCACAAAATATTTGCCAGAAGTTTGC
R16793	CCTGCAGGTCTGCAAGCACAGAGAGACAGTCGGGCAGGCAGAAGCCAACAGGAAGACCCACTTTGGCA	CCTGCAGGTCTGCAAGCACAGAGAGACAGTCGGGCAGGCAGAAGCCAACAGGAAGACCCACTCTGGCA
R16798	CCTGCAGGGAGATAGCGTGATGGAGCCAGTCTGAGTCTTCTGGGTCAGTCTTGGCCAGTTCGTTCTAT	CCTGCAGGGAGATAGCGTGATGGAGCCAGTCTGAGTCTGCTGGGTCAGTCTTGGCCAGTTCGTTCTAT
R16799	CCTGCAGGAGAGAAATGGAGAGGGGAAAAGGAGAGACAGGAAAGAGAGGAAGCACAAAAGGACGAGGG	CCTGCAGGAGAGAAATGGAGAGGGGAAAAGGAGAGACAGGAAAGAGAGGAAGCACAAAAGGACGACGG
R16800	CCTGCAGGAGAAACAGTTTTTGATCGTAAAGTTGTCATTACATTTGAATATGAGAAAGAACCTGGATC	CCTGCAGGAGAAACAGTTTTTGATCATAAAGTTGTCATTACATTTGAATATGAGAAAGAACCTGGATC
R16807	CCTGCAGGTCAGAAGGGTGTGTCTTAATGTATCTTATGATATAATGTGACATGACTGTGATTCACGCA	CCTGCAGGTCAGAAGGGTGTGTGTTAATGTATCTTATGATATAATGTGACATGACTGTGATTCACGCA
R16816	CCTGCAGGCACCGTGTTGACCTGCATGTAGTGAACCCAAGGCTTTCGCCACACAACATGCATGGAAAT	CCTGCAGGCACCGTGTTGACCTGCATGTAGTGAACCCAAGGCTTTCGTCACACAACATGCATGGAAAT
R16823	CCTGCAGGAAGGGTACCACATGAAGGAGGAGGATCTTCCCTGTAACACACGGTGTTGAGATTTCCTGC	CCTGCAGGAAGGGTACCACATGAAGGAGGAGGATCTTCCATGTAACACACGGTGTTGAGATTTCCTGC
R16834	CCTGCAGGCGTCCGGCCCGCCACAACGAGTCGCTTGAGCGCAATGAGCCAAGTAAAGTATTAGCATAG	CCTGCAGGCGTCCGGCCCGCCGCAACGAGTCGCTTGAGCGCAATGAGCCAAGTAAAGTATTAGCATAG
R16836	CCTGCAGGATCTTAGAGAATGCTACCCCATTGATAGACGCAAACTACTTTAGCACCTATTGACGATAG	CCTGCAGGATCTTAGAGAATGCTACCCCATTGATAGACGCAAACTACTTTAGCGCCTATTGACGATAG
R16838	CCTGCAGGCCACCTCTGTGGAGGAGAGGGAATGTAGCAAAAAAGAAATGCGCTTTACTGATAAAGTAC	CCTGCAGGCCACCTCTGTGGAGGAGAGGGAATGTAGCAAAAAATAAATGCGCTTTACTGATAAAGTAC
R16848	CCTGCAGGAAAGCACCCCCACAACATGATACTATCACCCCCGTGCTTCATGGTTGAGATGTTGTTCTT	CCTGCAGGAAAGCACCCCCACAACATGATACTGTCACCCCCGTGCTTCATGGTTGAGATGTTGTTCTT
R16855	CCTGCAGGACTTCACAGACACGATGTTCTAGAATCGTTGGGTCTATGTTCTAGAATCTTTGGGTCTGT	CCTGCAGGACTTCACAGACACGATGTTCTAGAATCGTTGGGTCTATGTTTTAGAATCTTTGGGTCTGT
R16875	CCTGCAGGAGGGTGTTTTTCTAGGTGTGTGTGCCTGTGTGCTGTGTGCATGCCTGTCTGTGTACACAT	CCTGCAGGAGGGTGTTTTTCTAGGTGTGTGTGCCTGTGTGCTGTGTGCATGCCTGTCTGTGTATACAT
R16892	CCTGCAGGAGGGGAGGAGCTAACATCAGCATACAATATGTCATTTATCAAAATGAACCATCTTCTTTA	CCTGCAGGAGGGGAGGAGCTAACATCAACATACAATATGTCATTTATCAAAATGAACCATCTTCTTTA
R16894	CCTGCAGGGGAGAGAATACACCGGCAGAGTGGTCTGGATGTATGTGTGGAGAGAAGAGAGTGTGTGCC	CCTGCAGGGGAGAGAATACACCGGCTGAGTGGTCTGGATGTATGTGTGGAGAGAAGAGAGTGTGTGCC
R16913	CCTGCAGGGTGGCTAAATGAGCAGACCTCAACAGGATCAGTGGGTTGTGGAAGATGTGCTCCTCCTAT	CCTGCAGGGTGGCTAAATGAGCAGACCTCAACGGGATCAGTGGGTTGTGGAAGATGTGCTCCTCCTAT
R16924	CCTGCAGGTTGTCCTCGAACCACTGATGTAAAAATATATATATTTTTAGTTGTGTTAGTTTCAACAGT	CCTGCAGGTTGTCCTCTAACCACTGATGTAAAAATATATATATTTTTAGTTGTGTTAGTTTCAACAGT
R16925	CCTGCAGGAGTGATGTTCGAATGTACCGATCCTGTGCAGGTGTTGTTACATGTGGTCTGTGAGGACGA	CCTGCAGGAGTGATGTTCGGATGTACCGATCCTGTGCAGGTGTTGTTACATGTGGTCTGTGAGGACGA
R16938	CCTGCAGGATGTCACGACACAGATCGACAAGACCAAGGCTCCCATCAAGAGAAGGACCAAGTCCTCCT	CCTGCAGGATGTCACGACACAGATCGACAAGACCAAGGCTCCCATCAAGAGAAGGACCAAGTCCGCCT
R16949	CCTGCAGGGTAATGATTGGAGCAGATAAAGAAAAATGAATGTCAGCATTGGGGATAGCATTCTGCCAG	CCTGCAGGGTAGTGATTGGAGCAGATAAAGAAAAATGAATGTCAGCATTGGGGATAGCATTCTGCCAG
R16962	CCTGCAGGGCTATTGAGCCTCATCATTGGGTGGTGGAGCGGGGGTTTAGGGTAGGAGCAGCTGTGTGT	CCTGCAGGGCTATTGAGCCTCATAATTGGGTGGTGGAGCGGGGGTTTAGGGTAGGAGCAGCTGTGTGT
R16963	CCTGCAGGATGATTCTATGGAGCTTGGTCTGGGTCTGGAGTGAGACGTGCTTCATAAAGGATGAGTCA	CCTGCAGGATGATTCTATGGAGCTTGGTCTGGGTCTGGAGTGAGACGTGCTTCATTAAGGATGAGTCA
R16972	CCTGCAGGCAGCGAGAGCCTGCATGCCCAGCTCCTCAAACAGCAGGCTGCCCTCTACATTTTTGGAGA	CCTGCAGGCAGCGAGAGCCTGCATGCCCAGCTCCTCAAACAGCAGGCTGCCCTCTACATTATTGGAGA
R16981	CCTGCAGGCTGCTGATGAGTTATTATTATTTCTAAGTGCTCTGAGCAGAGATTATTTTTGCCTTACTG	CCTGCAGGCTGCTGATGAGTTATTATTATTTCTAAGTGCTCTGAGCAGAGATTATTTTTGCTTTACTG
R16991	CCTGCAGGCATTTAGAAATTGCTCCCAATGATGAACCAGACTTGTGGAGGTCATCACATTTTTTTCTG	CCTGCAGGCATTTAGAAATTGCTCCCAATGATGAAACAGACTTGTGGAGGTCATCACATTTTTTTCTG
R16992	CCTGCAGGCTCGATACCACGCAAACAAGCACTCCTCTCTCTTCTCACTGACAACCATATAACAGCACT	CCTGCAGGCTCGTTACCACGCAAACAAGCACTCCTCTCTCTTCTCACTGACAACCATATAACAGCACT
R16996	CCTGCAGGTTATCTGCGGTGAGCTGCTGCGTGCGCTTCATGGCCTCCAGCTCACGCTCGTAGAAGGCT	CCTGCAGGTTATCTGCGGTGAGCTGCTGCGTGCGCTTCATGGCCTCCAGCTCGCGCTCGTAGAAGGCT
R17006	CCTGCAGGTAAGAACCAGAGACAAGTTCTTGGTGGTGAGCCCATCAGGTCTGTTTCACAGAAGAGGAC	CCTGCAGGTAAGAACCAGAGACAAGTTCTTGGTGGTGAGCCCATCAGGTCTGTTTCACAGCAGAGGAC
R17007	CCTGCAGGTGGACCAGGCTGAGAATCTCCCGGGGCAGGTAGGTCAGCAGGTTGTTATGGAGACTGAGG	CCTGCAGGTGGACCAGGCTGAGAATCTCCCGGGGCAAGTAGGTCAGCAGGTTGTTATGGAGACTGAGG
R17020	CCTGCAGGGCCTGCTGGAGCAGCTGGACGTCTGTGGTGCCTGTGACCTCCCTCAGCTGGTTCAGTAGA	CCTGCAGGGCCTGCTGGAGCAGCTGGACGTCTGTAGTGCCTGTGACCTCCCTCAGCTGGTTCAGTAGA
R17027	CCTGCAGGCAGATCCTCAGACACCCATTTGTTAGTGGAGTCAGCACTGCAGTGGACAGGAGGACAGCG	CCTGCAGGCAGATCCTCAGACACCCATTTGTTAGTGTAGTCAGCACTGCAGTGGACAGGAGGACAGCG
R17031	CCTGCAGGGCAGTGCTGATTGATTTGGCCGTAGAGTTCCTGCACTCTGGTTCACCTACCACTCTGGCC	CCTGCAGGGCAGTGCTGATTGATTTGGCCGGAGAGTTCCTGCACTCTGGTTCACCTACCACTCTGGCC
R17049	CCTGCAGGCAGTATCTACTGTATAGTAATATATTGAGGTCTTTCTATAAAATGGTAGCTATTTCCTGC	CCTGCAGGCAGTATCTACTGTATAGTAATACATTGAGGTCTTTCTATAAAATGGTAGCTATTTCCTGC
R17050	CCTGCAGGTTCATGTTCTACAACATCTGTAGAGTACGACCTTTCCTCACACAGGAAGTGGGGCAGGTC	CCTGCAGGTTCATGTTCTACAACATCCGTAGAGTACGACCTTTCCTCACACAGGAAGTGGGGCAGGTC
R17051	CCTGCAGGTGTGATGTTCGGATGTGCCGTTTCCAGGTGTTGTACTGTGCAGGTGTTGTTACACGTGGT	CCTGCAGGTGTGATGTTCGGATGTGCCTTTTCCAGGTGTTGTACTGTGCAGGTGTTGTTACACGTGGT
R17080	CCTGCAGGGCAACCCATTAACAGGTAATAATACACCTCTCGCTGTCCTCACCAACACATAACCACTAC	CCTGCAGGGCAGCCCATTAACAGGTAATAATACACCTCTCGCTGTCCTCACCAACACATAACCACTAC
R17089	CCTGCAGGACGTCCTCCTGCCAAGGTTTGTCTGGGGGGGATGACGTGATCCCCTTTATCCTAGCCAAT	CCTGCAGGACGTCCTCCTGCCAAGGTTTGTCTGGGGGGGATGACGTGATCCCCTTTATCCCAGCCAAT
R17107	CCTGCAGGCGTTCGGATGGGCTGTATGCTGGAGGAATGGTTGCAGTGGTGCTCAGCCGGATATCTTTG	CCTGCAGGCGTTCGGATGGGCTGTATGCTGGAGGAATGGTTGCGGTGGTGCTCAGCCGGATATCTTTG
R17112	CCTGCAGGTTTTGGTTGCAGGCCGTGTCATTGGCACTGTGTTGCCCTCAAAGCGAGCAAAGAAGTTTA	CCTGCAGGTTTTGGTTGCAGGCCGTGTCATTGGCACTGTGTTGTCCTCAAAGCGAGCAAAGAAGTTTA
R17116	CCTGCAGGTCCTCATCAGCAACCAGGAGAAAGGTAGCTAGCTATCTCTCCATTGTCAGACTCAGAAGA	CCTGCAGGTCCTCATCAGCAACCAGGAGAAAGGTAGCTAGCTATCTCTCCACTGTCAGACTCAGAAGA
R17118	CCTGCAGGGAGCCACCATTGGGAGGAGCTATTTCAGGACCTTCTAGAAGGACTTCTTTCCCTGACGGA	CCTGCAGGGAGCCACCATTGGGAGGAGCTATTTCAGGACCTTCTAGGAGGACTTCTTTCCCTGACGGA
R17123	CCTGCAGGTTAACATAAGCCCCATCAGCAATAATTTGGAGAATGATTAGAATCTAATGGTAGTTTTGT	CCTGCAGGTTAACATAAGCCCCATCAGCAATAATTTGGAGAATGATTAGAATCGAATGGTAGTTTTGT
R17135	CCTGCAGGTTATCACCATGCTGCAACCGCTAACACTCAAAGGGGATCTGCTCCAAGCCCTGTAGCCGG	CCTGCAGGTTATCACCATGCTGCAACCGCTAACACTCAAAGGGGATCTGCTCCAAGCCCTGTAGCTGG
R17137	CCTGCAGGCTGTTTTGCCTACTGCCAGTGTAGTAGCCAATAGTGTGGGCATCAGTATGGGCCAGAAAG	CCTGCAGGCTGTTCTGCCTACTGCCAGTGTAGTAGCCAATAGTGTGGGCATCAGTATGGGCCAGAAAG
R17141	CCTGCAGGACTTGCTTTGTGGAGTGTGGTGTCAAAAAAGCAGAGGATCTCTTTATTAGGTGGCAGGTA	CCTGCAGGACTTGCTTTGTGGAGTGTGGTGTCAAAAAAGCAGAGGGTCTCTTTATTAGGTGGCAGGTA
R17145	CCTGCAGGAAGCAGCAGGCTCTGAGGAAGCAGGAGATGGATGGGATCCTACTGAGACAGAAGCAGCTG	CCTGCAGGAAGCAGCAGGCTCTTAGGAAGCAGGAGATGGATGGGATCCTACTGAGACAGAAGCAGCTG
R17148	CCTGCAGGTAAAATAAACAGCACATTCTACTCTGCTTGGAGGTTCAGCCAAAACAGCTACTGAGATAC	CCTGCAGGTAAAATAAACAGCACATTCTACTCTGCTTGGAGGTTCAGCCAAAACAGCTACTGAGATAT
R17149	CCTGCAGGAAGGGTACGCACAGCGTTGAGATAGCTTGTTGTCATTGCAGGCACAGTCAGATGATGCTG	CCTGCAGGAAGGGTACGCACAGCGTTGAGATAGCTTGTTGTCATTGCAGGCACAGTCAGATAATGCTG
R17167	CCTGCAGGGTCAGACGGATTACCAGGATGTATACTCAGAGCATGCACGGACCAACTGGCAAGTGTCTT	CCTGCAGGGTCAGACGGATTACCAGGATGTATACTCAGAGCATGCACGGACCAACTGGCAAGTGTTTT
R17169	CCTGCAGGCATACAGCAAAAACAACACTGAAAGAGACGAATAAGGGTATGTAAATGTCTGATATTTTA	CCTGCAGGCATACAGCAAAAACAACACCGAAAGAGACGAATAAGGGTATGTAAATGTCTGATATTTTA
R17176	CCTGCAGGTGGCGTACTGTCACCTGCTTTGTTAGGGATTTGGCCCAGTTGTTTCTTTTTTGAACCGGG	CCTGCAGGTGGCGTACTGTCACCTGCTTTGTTAGGGATTTGGCCCAGTTGTTTCCTTTTTGAACCGGG
R17181	CCTGCAGGTTCATGCTCTACAACAGTGATCACAAACATTTTCTGAGTCAAGATCACTTGAGTAGTCAA	CCTGCAGGTTCATGCTCTGCAACAGTGATCACAAACATTTTCTGAGTCAAGATCACTTGAGTAGTCAA
R17208	CCTGCAGGAGGCTTGTTTGTTGTGATTGAGTGTGGGGGAACAGCTGCAGGCAAGGTTCTGACAGATGG	CCTGCAGGAGGTTTGTTTGTTGTGATTGAGTGTGGGGGAACAGCTGCAGGCAAGGTTCTGACAGATGG
R17214	CCTGCAGGTCATATTTGTATTTCTATGGTCTGGTCCCGTGAGCTGCTGGAAGGGGAAGCCAGCTCTGC	CCTGCAGGTCATATTTGTATTTCTATGGTCTGGTCCCATGAGCTGCTGGAAGGGGAAGCCAGCTCTGC
R17222	CCTGCAGGGAGGATGTGAGGGCAATAGGAGTGTGGTGTCAGGAAAATAACCTCTCACTCAATGTCAAC	CCTGCAGGGAGGAGGTGAGGGCAATAGGAGTGTGGTGTCAGGAAAATAACCTCTCACTCAATGTCAAC
R17239	CCTGCAGGGAGAGAGATGAGAAAAAGGAGAGGAGAGGAGGGTTAGGAAAGAGAGTAGAATCAAGGAGG	CCTGCAGGGAGAGAGAGGAGAAAAAGGAGAGGAGAGGAGGGTTAGGAAAGAGAGTAGAATCAAGGAGG
R17262	CCTGCAGGTGAAGAAGCCAGATGTCGATGTTCTGGGCCAACGTGTACTTATTTGTTTTACTTTTTAAA	CCTGCAGGTGAAGAAGCCAGATGTCGATGTTCTGGGCCAGCGTGTACTTATTTGTTTTACTTTTTAAA
R17264	CCTGCAGGCTCAGGGCACAGGAAAAAGACTCAACCCACCATTCAAGAAATACTGCAGCTCGTCACGAC	CCTGCAGGCTCAGGTCACAGGAAAAAGACTCAACCCACCATTCAAGAAATACTGCAGCTCGTCACGAC
R17268	CCTGCAGGGCAGAACTTGGGAGATTTCCCCGTGCACTCCATAATATTATCATCACAAGGCTCTCTTGT	CCTGCAGGGCAGAACTTGAGAGATTTCCCCGTGCACTCCATAATATTATCATCACAAGGCTCTCTTGT
R17275	CCTGCAGGCAGTCACAGAGTCTGAGGTGCTAAAGGAGCTCCTTAAACTTGACCCCATCTGGGTCAGAT	CCTGCAGGAAGTCACAGAGTCTGAGGTGCTAAAGGAGCTCCTTAAACTTGACCCCATCTGGGTCAGAT
R17280	CCTGCAGGCGCGACACAATGCAGAAATCTAAATATAATTCATGCCTTACCTTTGACGAGCTTCTTTTG	CCTGCAGGCGCGACACAATGCAGAAATCTAAATCTAATTCATGCCTTACCTTTGACGAGCTTCTTTTG
R17287	CCTGCAGGTTCAGGCTCTATAAGATCTGTAGAGTACGACCCTACCTCACACAGGAAGCGGAATTCAGG	CCTGCAGGTTCAGGCTCTATAAGATCCGTAGAGTACGACCCTACCTCACACAGGAAGCGGAATTCAGG
R17299	CCTGCAGGCTTGGTCAAATGTAAAAAGCCGCAACAGCCTCAGAAACAAAAGCGCCATTCAGCGTGAGT	CCTGCAGGCTTGGTCAAATGTAAAAAGCCGCAACAGCCTCGGAAACAAAAGCGCCATTCAGCGTGAGT
R17303	CCTGCAGGTGTGAGGTAAACTCCAGATAAACTCCTGTTAATGAGTCCTAAGAGACCCTCTCTGTGGGC	CCTGCAGGTGTGAGGTAAACTCCAGATAAACTCCTGTTAATGAGTCCTAAGAGACCTTCTCTGTGGGC
R17306	CCTGCAGGTCAGTCACCATATACTACTATGCTATACTATACTATGCTATCCTATATGTTAAGTGATTC	CCTGCAGGTCAGTCACCATATTCTACTATGCTATACTATACTATGCTATCCTATATGTTAAGTGATTC
R17310	CCTGCAGGGGTAATTTCCTTATTCCCTGGGGAAGGTGTCGATGTCATAGCTCCCAGCAGCACACACGT	CCTGCAGGGGTCATTTCCTTATTCCCTGGGGAAGGTGTCGATGTCATAGCTCCCAGCAGCACACACGT
R17311	CCTGCAGGTTAATTCTCTACAACATCCGTGGAGTATAACCTTACCTCACACAGGAAGTGGCGCAGGTC	CCTGCAGGTTAATTCTCTACAACATCCGTGGAGTATGACCTTACCTCACACAGGAAGTGGCGCAGGTC
R17326	CCTGCAGGATTTCCCATAACTGTTCATAGACTAACTCTGAGATCATTTGGAATTTACTCGCTGATGGT	CCTGCAGGATTTCCCATAACTGTTCAGAGACTAACTCTGAGATCATTTGGAATTTACTCGCTGATGGT
R17340	CCTGCAGGAAGGAGGAAAGGAGGCTGGCATGAGAATGACCCCTCCACCTCAAGACTGATTCGCTAGGC	CCTGCAGGAAGGAGGAAAGGAGGCTGGCATGAGAATGACCCCTCCACCTTAAGACTGATTCGCTAGGC
R17354	CCTGCAGGCCAAGACAGGGCCACACTCAAACCACTCTGAAGAACAGGACTCTATTCTGAAGGGCCTTT	CCTGCAGGCCAAGACTGGGCCACACTCAAACCACTCTGAAGAACAGGACTCTATTCTGAAGGGCCTTT
R17360	CCTGCAGGATGAGCAGTGCACCCTCCCCTCACTTGATTCTCTCCTCACAGCTTAGAGGCAGTGCGCTC	CCTGCAGGATGAGCAGTGCACCCTCCCCTCACTTGATTCTCTCCTCACAGCTTAGAGGCAGTGTGCTC
R17368	CCTGCAGGGGGAGACACACATCACAGACATTACACAGCAATATAAAGGCCTAATGGAAAATGGATAAA	CCTGCAGGGGGAGACACACATCACAGACATTACACAGCAATATAAAGGCCTAATGGAAAATGGAAAAA
R17381	CCTGCAGGCACCCGACCGGCCACAAGGAGTCGCAAGAGCACGATGAGCCAAGTAAAGCCCAAACTCTC	CCTGCAGGCACCCGACCGGTCACAAGGAGTCGCAAGAGCACGATGAGCCAAGTAAAGCCCAAACTCTC
R17388	CCTGCAGGGTTTTTCAAGGGAAATTAGTCAGCTTTGGAAAGTGTTGGTTATTATCCAGTAGAGGAAGT	CCTGCAGGGTTTTTCAAGGGAAATTGGTCAGCTTTGGAAAGTGTTGGTTATTATCCAGTAGAGGAAGT
R17395	CCTGCAGGTTGTATGACGTTTTACCTTTCTGTTCAGCATGTGCGAAATTCATTTATTTGACTTGATAT	CCTGCAGGTTGTATGACGTTTTACCATTCTGTTCAGCATGTGCGAAATTCATTTATTTGACTTGATAT
R17397	CCTGCAGGCAGTGAATGGACATCAGAACAACCTCATTTCCACAATGCACTAACCACTTCTCACATTGC	CCTGCAGGCAGTGAATGGACATCAGAACAACCTCATTTCCACAATGTACTAACCACTTCTCACATTGC
R17400	CCTGCAGGTGAAGGGAACACATTATCGACCGTAATGGTCATTGGTAAATGCATCTATTTTCCAATCGT	CCTGCAGGTGAAGGGAACACATTATCGACCGTAATGGTCATTGGTAAATGCATCCATTTTCCAATCGT
R17407	CCTGCAGGGTCATCCCGTTTCTTTTTTTGCTGAGTTTAGTTCCCGGCTGCGCCTCACAAAAAGACAAT	CCTGCAGGCTCATCCCGTTTCTTTTTTTGCTGAGTTTAGTTCCCGGCTGCGCCTCACAAAAAGACAAT
R17418	CCTGCAGGGTTCAAAAGAGTCCTGCTTGATCTGGCCTGCTTTAATCTTCCACAGGTGCACACGCACAC	CCTGCAGGGTTCAAAAGAGTCCTGCTTCATCTGGCCTGCTTTAATCTTCCACAGGTGCACACGCACAC
R17436	CCTGCAGGCTGTTGTGTAGGAGGACAGAAATCACAGCGTCTGTGTTGCCAGGAGAAAAGGCCATAGTG	CCTGCAGGCTGTTGTGTAGGAGGACAGCAATCACAGCGTCTGTGTTGCCAGGAGAAAAGGCCATAGTG
R17448	CCTGCAGGGTCTGTAACCCGGGTCTGTAGGGACAACTCAAGCATTGTGATACAGTGCCTTAGACCGAT	CCTGCAGGGTCTGTAACCCGGGTCTGTAGTGACAACTCAAGCATTGTGATACAGTGCCTTAGACCGAT
R17458	CCTGCAGGGCAGGTCGGTCTGGGAAACTTAGTACAATTCGATTTTTTATTTGATTTATTAGAATCTCC	CCTGCAGGGCAGGTCGGTCTGGGAAACTTAGTACAATTCGATTTTTTATTTGATTTATTAGTATCTCC
R17473	CCTGCAGGCTCTAAGCTGGCTCTTTTCATTAGCAAACATAGATTTGTTGAACTCTGTACTGTTTGTAC	CCTGCAGGCTCTAAGCTGGCTCTTTTCATTAGCAAACATAGATTTGTTGAGCTCTGTACTGTTTGTAC
R17482	CCTGCAGGGTAAGTTTGAATCAAAAACTCAATAAACGTTAATGATTTTGTCCTCAGAAACAGCGACAG	CCTGCAGGGTAAGTTTGAATCAAAAACTCAATAAACGTTAATGATTTTGTCCTCAGAAACAGCAACAG
R17483	CCTGCAGGAAGTGCTCAAGTGCTTTCATGTCAACATAACTGGCCCAGTCGAAATGGCACAATCCATTA	CCTGCAGGAAGTGCTCAAGTGCTTTCATGTCAACATAACTGGCCCAGTCTAAATGGCACAATCCATTA
R17494	CCTGCAGGTAAGGATGCCCTCAGGGGACTGATTTAGGATCAGAGCTTGTCCAAGACAACAACATCTAT	CCTGCAGGTAAGGATGCCCTCAGGGGACTGATTTGGGATCAGAGCTTGTCCAAGACAACAACATCTAT
R17495	CCTGCAGGTGGGACACAATAATTACACACACAGACCAAACATCTAAACTGCAAATTCAGCTATTTTTG	CCTGCAGGTGGGACACAAGAATTACACACACAGACCAAACATCTAAACTGCAAATTCAGCTATTTTTG
R17507	CCTGCAGGAATCGTTGGCTTGACAAAAGGGCAATGAGTTGGCAGAGGTTTGTGTGCGAGTGACTGGCC	CCTGCAGGAATCGTTGGCTTGACAAAAGGGCAATGAGTTGGCAGAGGTTTGTGTGCTAGTGACTGGCC
R17512	CCTGCAGGCTCATCCTGACATGACCCTTCAGCATGACAATGCCACCACACGCAGGATGGCTGATTTCC	CCTGCAGGCTCATCCTGACATGACCCTTCAGCATGACACTGCCACCACACGCAGGATGGCTGATTTCC
R17513	CCTGCAGGACAGGAAAATTGTCTAATTCACACACTTATCAAGAGCACATCCCTGGTCATCTCTACTGC	CCTGCAGGACAGGAAAATGGTCTAATTCACACACTTATCAAGAGCACATCCCTGGTCATCTCTACTGC
R17533	CCTGCAGGAGCTATGTCTGAACCAGATACACAAGGGGCCTCCTACCCCAACGAGCAGGGAGAGCAGGG	CCTGCAGGAGCTATGTCTGAACCAGATACACAAGGGGCCTCCTACTCCAACGAGCAGGGAGAGCAGGG
R17560	CCTGCAGGTTTATACCATCGCTGGTCAGAACCCTGGAGTCTATGGGTCATGTGCCATCTATTCCCAGA	CCTGCAGGTTTATACCATCGCTGTTCAGAACCCTGGAGTCTATGGGTCATGTGCCATCTATTCCCAGA
R17566	CCTGCAGGTTGACTTTGGTCATCAGTTGAACAGTGTTTCCTCCAGCACATTGGTGTGGGTGGGCATAA	CCTGCAGGTTGACTTTGGTCATCACTTGAACAGTGTTTCCTCCAGCACATTGGTGTGGGTGGGCATAA
R17581	CCTGCAGGGGAGGGATGCCGTCAAAAATGTTAGAAGATCGAATGGTTTACGTGCGTCACGATCGTATC	CCTGCAGGGGAAGGATGCCGTCAAAAATGTTAGAAGATCGAATGGTTTACGTGCGTCACGATCGTATC
R17585	CCTGCAGGGCTGCTGCTGCACCAACATGTCCTTATGTCAACCCTCCTCTCATAACCCTGCATATTAGT	CCTGCAGGGCTGCTGCTGCACCAACATGTCCTTATGTCAACCCTTCTCTCATAACCCTGCATATTAGT
R17595	CCTGCAGGCTTTGCTGAAGCTGGTGCTGGTGCCTCACATTGACAACATATCTGTTCAGGCCATTGTAT	CCTGCAGGCTTTGCTGAAGCTGGTGCTGGTGCCTCGCATTGACAACATATCTGTTCAGGCCATTGTAT
R17608	CCTGCAGGGACAACCGTACGGTAAGCATTTAAAATTTGTATTTTGTGCAATTATTGAATGGAATTGCA	CCTGCAGGGACAACCGTACGGTAAGCATTTAAAATGTGTATTTTGTGCAATTATTGAATGGAATTGCA
R17610	CCTGCAGGCTTTTTCAGATTCTGCCATCACTCATCTGAAGTTGCCGGTAATAGAATACATGAGGAGAC	CCTGCAGGCTTTTGCAGATTCTGCCATCACTCATCTGAAGTTGCCGGTAATAGAATACATGAGGAGAC
R17617	CCTGCAGGAAATTAGGTCAGCAGTGAGCAGCCAGCAGCTGAGAAGGAAGTGTGTTGTCTCAAAGAGGG	CCTGCAGGAAATTAGGTCAGCAGTGAGCAGCCAGCAGCTGAGAAGGAAGTGTGTTGTCTCAAGGAGGG
R17629	CCTGCAGGTACGTGTGGTGCATCTGTGAAAAAACTACTGGGGTTCTGTGCCTGTAGCTTCACCTGCTG	CCTGCAGGTACGTGTGGTGCATCTGTGAAAAAACTCCTGGGGTTCTGTGCCTGTAGCTTCACCTGCTG
R17642	CCTGCAGGCCTAGGTGCACAATAGGTAGCAATTACAGCCAGCTACTGAAAGCCAATTATTTATGTTGC	CCTGCAGGCCTAGGTGCACAATAGGTAGCAATTACAGCCAGCTACTGAAAGCCAATTATTTCTGTTGC
R17650	CCTGCAGGCTGCCCTGGTCTCAGTCTTCCAGATCCATCAGGTATGTGACTTAACGGAGCAGACGTTAA	CCTGCAGGCTGCCCTGGTCTCAGTCTTCCAGATCCATCAGGTATGTGACTTAACGGAGCAGACGTTAC
R17666	CCTGCAGGCCCCTGAACCCCACCAAGGTGGAGCAGCAGCAGCTGATGTGTGAGGAGCATGACGAGGAG	CCTGCAGGCCCCTGAATCCCACCAAGGTGGAGCAGCAGCAGCTGATGTGTGAGGAGCATGACGAGGAG
R17684	CCTGCAGGCAATAGGAACAAGGGGTGGAGAGCGCAAGAGGGATGGCGGGCAAGACGGCGGACCATTTG	CCTGCAGGCAATAGGAACAAGGGGTGGAGAGCGCAAGAGGGATGGCAGGCAAGACGGCGGACCATTTG
R17687	CCTGCAGGTTTTAAAACCACTCCAGCAGCCTTCTTCATCTTCATGTTCACCGTAACCCTGGTGGCCTA	CCTGCAGGTTTTAAAACCACTCCAGCAGCGTTCTTCATCTTCATGTTCACCGTAACCCTGGTGGCCTA
R17705	CCTGCAGGCAGGTCAGCACATGGCAACTACAACCACCATGGGATCAATTCAATTCTGACAGAGAATAC	CCTGCAGGCAGGTCAGCACATGGCAACTACAACCACCATGGAATCAATTCAATTCTGACAGAGAATAC
R17706	CCTGCAGGCTCATTCTGACATGACCCTCCACCATGACACGGCCTCCAGCCATACTGCGCGTTCTGTGC	CCTGCAGGCTCATTCTGACATGACCCTCCACCATGACACGGCCTCCAGCCATACTGCTCGTTCTGTGC
R17712	CCTGCAGGAGGTAACCGGACGGGTGTATAACCGGACGAGCAAGCTCCGTCAACAAGAAAGAAACAAAA	CCTGCAGGAGGTAACCGGACGGGTGTATAACCGGACGAGCAAGCTCCGTCAACAGGAAAGAAACAAAA
R17723	CCTGCAGGTCAACGACGTGACAAACTTCCCTGTCTTGAGTGTAACTGCTCTCGTCATTGTTAGCATGT	CCTGCAGGTCAACGACGTGACAAACTCCCCTGTCTTGAGTGTAACTGCTCTCGTCATTGTTAGCATGT
R17733	CCTGCAGGGAATGTGCATTGTTGTGTATGCACTGCATGGAAGGAGACCAGTGACGTTTGCATGTCAGG	CCTGCAGGGAATGTGCATTGTTGTGTATGCACTGCATGGAAGGAGACCAGTGAGGTTTGCATGTCAGG
R17738	CCTGCAGGAGGACGTCCAGGGGCAGGCTGCACCACCTTGATTCACTCCAAATTAGTTTTTTGGACTCA	CCTGCAGGAGGACGTCCAGGGGCAGGCTGCACCACCTTGATTCACTCCAAATTTGTTTTTTGGACTCA
R17739	CCTGCAGGTGCCCGGCCGCCACAAGGAGTCACTAGAGCGCGATGAGCCAAGTAGAGTCCCACCGGCCA	CCTGCAGGTGCCTGGCCGCCACAAGGAGTCACTAGAGCGCGATGAGCCAAGTAGAGTCCCACCGGCCA
R17752	CCTGCAGGTCATACTAGGACCTGGACTGCATCTCAAATCACACCCTATTTCCTACATAGTGTGCTACT	CCTGCAGGTCATACTAGGACCTGGACTGCATCTCAAATCACACCCTATTCCCTACATAGTGTGCTACT
R17759	CCTGCAGGGATCACATCATCAATTTTTTGCAATCGTTTTATCCAGTCTCTTTGAAAGGTAAGTGGCAG	CCTGCAGGGATCACATCATCAATTTTTTGCAATCGTTTCATCCAGTCTCTTTGAAAGGTAAGTGGCAG
R17760	CCTGCAGGTCATCGATGAAAGTTTGAACATCTTGGCCATGTTCTGTTATAATCTCCACCCGGCACAGC	CCTGCAGGTCATCAATGAAAGTTTGAACATCTTGGCCATGTTCTGTTATAATCTCCACCCGGCACAGC
R17763	CCTGCAGGTTTGATGTGTCTGCAACGTCTCTCCCTGCCATTAAATCTCTCAAACTTCAATGGAATTAC	CCTGCAGGTTTGATGTGTCTGCAACGTCTCTCCCTGCCATTAAATCTCTCCAACTTCAATGGAATTAC
R17770	CCTGCAGGTCATCCCAGGACTGAGGGGCATAGGAACTGCAAGAAGTCTTCCTCATCTCAGAGGAGACC	CCTGCAGGTCACCCCAGGACTGAGGGGCATAGGAACTGCAAGAAGTCTTCCTCATCTCAGAGGAGACC
R17792	CCTGCAGGTTGATAAGGCTCTATCGATACAAACACAGTAGATAGACAGGGTTTGGTTTTGAGACAGAG	CCTGCAGGTTGATAAGGCTCTATCGATACAAACACAGTAGATAGATAGGGTTTGGTTTTGAGACAGAG
R17797	CCTGCAGGAGGCCTTTTGCCTTTCGGTAGGCCGTCATAGTAAATAAGAATTTGTCTTAACTGACTTGC	CCTGCAGGAGGCCTTTTGCCTTTTGGTAGGCCGTCATAGTAAATAAGAATTTGTCTTAACTGACTTGC
R17802	CCTGCAGGGAGACTGCATGGCGGAGACGGTCCAAGTCTGCTGGGTCTGTCATGGCCAGTTCGTACTGG	CCTGCAGGGAGACTGCATGGCGGAGCCGGTCCAAGTCTGCTGGGTCTGTCATGGCCAGTTCGTACTGG
R17804	CCTGCAGGAAGGACACTTACAGCTCTGACCTAGTTTTTCAAAAGTTAATGATAGAATTCTATGGAAGC	CCTGCAGGAAGGACACTTACAGCTCTGACCTAGTTTTTCAAAAGTTAATGATAGAATTCTATGGAAGA
R17815	CCTGCAGGAGGAACCGCCCCTGCACTGCAGAGGAGGAGCCGTGACAGTATGTTTTGACCATGACCATT	CCTGCAGGAGGAACCGCCCCTGTACTGCAGAGGAGGAGCCGTGACAGTATGTTTTGACCATGACCATT
R17849	CCTGCAGGTTCATGCTCTACAACATCCGTAGATTGAGCATAAGGTTCTAATCCAGGTACTCTCCCGTC	CCTGCAGGTTCATGCTCTACAACATCCGTAGATTGAGCATGAGGTTCTAATCCAGGTACTCTCCCGTC
R17858	CCTGCAGGGCATACTTATACCTGTAGTGTATACTGTCTATGCACCCTAGATAAGACCTGGGTGGACCA	CCTGCAGGGCATACTTATACCCGTAGTGTATACTGTCTATGCACCCTAGATAAGACCTGGGTGGACCA
R17872	CCTGCAGGTGAAGAAGCCAGATGTGGTGGTCCTGAGCTTGGCGTGGTTACACATGGTCTGCGGTTGTG	CCTGCAGGTGAAGAAGCCAGATGTGGTGGTCCTGAGCTTGGTGTGGTTACACATGGTCTGCGGTTGTG
R17883	CCTGCAGGCAATCCCCCATTGCTTTCAGAGTCAACCTGAGACACACAGGTGTAAATGGAGAGGGTCAG	CCTGCAGGCAATCCACCATTGCTTTCAGAGTCAACCTGAGACACACAGGTGTAAATGGAGAGGGTCAG
R17900	CCTGCAGGAAGGGTACCACATGAGGGAGGAGGATGTCTTCCCTAGAGAAGATTACCAACCCCTACACT	CCTGCAGGAAGGGTACCACATGAGGGAGGAGGATGTCTTCCCTAGAGCAGATTACCAACCCCTACACT
R17938	CCTGCAGGAGGCAACCCAAATAACGTGAGCTGAATTTTATGTGTGAGCAAATCCTTCATAAATGGGAA	CCTGCAGGAGGCAACCCAAATAACGTGAGCTGAATTTTATGTGTGAGTAAATCCTTCATAAATGGGAA
R17958	CCTGCAGGCTGACACAAAACACAGAAATAAAAATATAATTCACGCCTTACCTTTGATGAGCTTCTTTT	CCTGCAGGCTGACACAAAACACAGAAATAAAAATATAATTCACGCCTTACCTTTGACGAGCTTCTTTT
R17976	CCTGCAGGCTGACCCAGTCGCCAGTTGAGCGGTGTTTCCTCTGACACATTGGTGCAGCTGGCTTCCGG	CCTGCAGGCTGACCCAGTCTCCAGTTGAGCGGTGTTTCCTCTGACACATTGGTGCAGCTGGCTTCCGG
R17979	CCTGCAGGATGGTCTGAGGGGATTGGTTAACCCTTGGCAATGGGCATACACTTAACGGTGAGTGTAAA	CCTGCAGGATGGTCTGAGGGGATTGGTTAACCCTTGGCAATGGGCATACACTTAACGGTGTGTGTAAA
R17980	CCTGCAGGATTACAACACTGTTGGAGCATTACAATGCCTAATTTGGCTGTTTCAAACCAGTTGTAATC	CCTGCAGGATTACAACACTGTTGGAGCATTACAATGCCCAATTTGGCTGTTTCAAACCAGTTGTAATC
R18027	CCTGCAGGCGTCCAGCCTGCCACAAGGAGTCGCTAGAGTGCAATGAGCCAAGTAAAGCTGGCCAAACC	CCTGCAGGCGTCCAGCCTGCCACAAGGAGTCGCTAGAGTGCAATGAGCCAAGTAAAGCCGGCCAAACC
R18040	CCTGCAGGAGTCCTTTTTGGTAGGCCGTCATTGTAAATAATAATGTGTTCTTAACTGGCTTGCCTCAT	CCTGCAGGAGGCCTTTTTGGTAGGCCGTCATTGTAAATAATAATGTGTTCTTAACTGGCTTGCCTCAT
R18045	CCTGCAGGAAGAGTACCACATGAGGGAGGAGGATATCTTCCCAGTAATGTACAGCGTTGAGATTGCCT	CCTGCAGGAAGAGTACCACATGATGGAGGAGGATATCTTCCCAGTAATGTACAGCGTTGAGATTGCCT
R18051	CCTGCAGGTCAGCCAAGTGTTCTACAAGTGATCAGCGGCAAGAGGTTTGTCATTGGGCCATATGGAAG	CCTGCAGGTCAGCCAAGTGTTCTACAAGTGATCAGCGGCAAGAGATTTGTCATTGGGCCATATGGAAG
R18057	CCTGCAGGATGGGACACGTTCAGTCAGGGCACTTCTGCATTAGCAGGTGTGGAAATGGTGTGTTTGAA	CCTGCAGGATGGGACATGTTCAGTCAGGGCACTTCTGCATTAGCAGGTGTGGAAATGGTGTGTTTGAA
R18061	CCTGCAGGAGGAGGAACATGGTCTTGCTAATATGATAAGGATGCAACCAGAATGCGGGTGGTGGTTAC	CCTGCAGGAGGAGGAACATGGTCTTGCTAATATGATAAGGATGCAACCAGAATGCGGGTGGCGGTTAC
R18068	CCTGCAGGCATTTATGTCTGAGATTATATGAACGTGACTGTGCATTCTAACACATCTATATCCATTCA	CCTGCAGGCATTTATGTCTGAGATTATATGAACATGACTGTGCATTCTAACACATCTATATCCATTCA
R18071	CCTGCAGGGCCAGCTACGCAGCAGGGAGGCCGACAACAACCGTCTCACTGTGCAGCTCCGGGTAAGAC	CCTGCAGGGCCAGCTACGCAGCAGGGAGGCCGACAACAACCGTCTCACCGTGCAGCTCCGGGTAAGAC
R18082	CCTGCAGGGGCCAATTAGACAGTCAACATCGCTAACCTTTCAACACATTATCTCTCTGTCTGTCTCTC	CCTGCAGGGGCCAATTAGACAGTCAACATCGCTAACCTTTCAACACATTATCTCTCTGTCTGTCTGTC
R18096	CCTGCAGGTTTCTCCAGACCAGGTGATGCTGTCCCACAGTCCTTTGCGTATGTTCAGTCAGTATCACA	CCTGCAGGTGTCTCCAGACCAGGTGATGCTGTCCCACAGTCCTTTGCGTATGTTCAGTCAGTATCACA
R18113	CCTGCAGGAATGCCCACCAGAGGTGTTGCCAAAGAATTTAATGTACATTTTTCTACAATAAGCCGCTT	CCTGCAGGAATGCCCACCAGAGGTGTTGCCAAAGAATTTAATGTACATTTTTCTACCATAAGCCGCTT
R18119	CCTGCAGGGACTGGCCTGGACACATGCACATGGAGCAGCAAGTCAAAAGACGAGGCACGGCCCCACTG	CCTGCAGGGACTGGCCTGGACACATGCACATGGAGCAGCAAGTCAAAAGAGGAGGCACGGCCCCACTG
R18127	CCTGCAGGAACACTTGCCTTTCCATTCCGCTGGACTTCCTGGAAAATAAGGAGTGTGTTCAGAAATTC	CCTGCAGGAACACTTGCCTTCCCATTCCGCTGGACTTCCTGGAAAATAAGGAGTGTGTTCAGAAATTC
R18132	CCTGCAGGTAGAAAATATCATATAAATCACATTTGCTGCACATGGCCTGTCTACAACGAACTGGAAAC	CCTGCAGGTAGAAAATATCCTATAAATCACATTTGCTGCACATGGCCTGTCTACAACGAACTGGAAAC
R18153	CCTGCAGGGGAGAGACAAGGTGAGGGGTCATGGCATGTTGTTCTTATAAACGTAACCCGGCAAGGATT	CCTGCAGGGGAGAGACAAGGTGAGGGGACATGGCATGTTGTTCTTATAAACGTAACCCGGCAAGGATT
R18165	CCTGCAGGACTTGCTTTTTGATTTGTGGTGTCAAAAAAGCAGAGCTTCTCTTTACTATGGACAGACAT	CCTGCAGGACTTGCTTTTTGATTTGGGGTGTCAAAAAAGCAGAGCTTCTCTTTACTATGGACAGACAT
R18168	CCTGCAGGCCATATTCGGGTACCCTGCACTAAAGGGTGCCCTCTCAATTTTTTAAAATAAAAAAGCAC	CCTGCAGGCCATATTCGGGTACCCTGCACTAAAGGGTGCCCTCTCAATTTTTAAAAATAAAAAAGCAC
R18233	CCTGCAGGTCAGGGCCCCTGGGCATGCTGATAATTCGGCCATGATTACTACAAGTTTAGATAGTTGGC	CCTGCAGGTCAGGGCCCCTGGGCATGCTGATAATTCAGCCATGATTACTACAAGTTTAGATAGTTGGC
R18240	CCTGCAGGAAGGGTACCCACATGAGGGAGGAGGATGTGTTAGTTGTAACGCACAGAGTTGAAGTTGCC	CCTGCAGGAAAGGTACCCACATGAGGGAGGAGGATGTGTTAGTTGTAACGCACAGAGTTGAAGTTGCC
R18248	CCTGCAGGTAAGTGTCCTGGTCCTGGGGCATATATGACATCTCATCCTTGTTCTTGAACTCCAGACTC	CCTGCAGGTAAGTGTCCTGGTCCTGGGGCATGTATGACATCTCATCCTTGTTCTTGAACTCCAGACTC
R18252	CCTGCAGGATCAGCTCTCCCTGAGATTCAATGTTCTCATCAAAACCTACAGGGGAGGCAACAAGAGAG	CCTGCAGGATCAGCTCTCCCTGAGATTCAATGTTCTCATCGAAACCTACAGGGGAGGCAACAAGAGAG
R18258	CCTGCAGGCACGTGACGCACTGCGCACCCTGCCCGGGGTAGGTCCCAAGGTATGCCTCAACCCTTCAG	CCTGCAGGCACGTGACGCACTGCGCACCCTGCCCGGGGTAGGCCCCAAGGTATGCCTCAACCCTTCAG
R18270	CCTGCAGGTCCTCCACCTCCTTCACCAGCACAGCGGTCTTCTTGTTGGTGGGCATGTGCCAGCTCACC	CCTGCAGGTCCTCCACCTCCTTCACCAGCACAGTGGTCTTCTTGTTGGTGGGCATGTGCCAGCTCACC
R18279	CCTGCAGGATCGTCTGAGACCAGCCAGACAGCTGATGAAATTTATGTCTGTAATTTATGTCTGTAATA	CCTGCAGGATCGTCTGAGACCAGCCAGACAGCTGATGAAATTTATGTCTGTAATTTATGTATGTAATA
R18282	CCTGCAGGATCGTCTGAAACCAGCCATCCGGACAGCTGATGAAACTGTGACCTGACTGCAGTTGGGTG	CCTGCAGGATCGTCTGAAACCAGCCATCCAGACAGCTGATGAAACTGTGACCTGACTGCAGTTGGGTG
R18287	CCTGCAGGTAGCTAGAAGTCACCTGAACTTCATTCAGTAGAGTAAAATCAAATATTTTAAAATAAGGA	CCTGCAGGTAGCTAGAAGTCACCTGAACTTCATTCAGTAGAGTAAAATCAAATATTTTTAAATAAGGA
R18288	CCTGCAGGTGAGGAAGTACAAGGGCATGATCCTGGAGGACCTGGAGAACGCCCTGGCCGAGCACGCAC	CCTGCAGGTGAGGAAGTACAAGGGCATGATCCTGGAGGACCTGGAGAACGCCCTGGCTGAGCACGCAC
R18297	CCTGCAGGAAGGTGAACCTGCGTCCCAGTTTCAAATCTCTGGAAGACTGAAACAGGTTTCCATCAAGA	CCTGCAGGAAGGTGAACCTGCGTCCCAGTTTCAAATCTCTGGAAAACTGAAACAGGTTTCCATCAAGA
R18300	CCTGCAGGGACACACATTCCAAAAGAGTAGACTATGATTGTAACTGTAAAGTTATCACATTAAACCAA	CCTGCAGGGACACACATTCCAAAAGAGTAGACTATGATTGTAACCGTAAAGTTATCACATTAAACCAA
R18318	CCTGCAGGATTGTATGAGACCAGTCACCCAGACAGCTAATGAAACTGTGGGTTTGCACAACCAAATCA	CCTGCAGGATTGTATGAGACCAGTCACCCAGACAGCTAATGAAACTGTGGGTTTGCACAACCAAATAA
R18335	CCTGCAGGGAGGGTACCATATGAGGGAGGAGGATGTCTTCCCTATAACGCACAGCGTTGAATTTGCCT	CCTGCAGGGAGGGTACCATATGAGGGAGGAGGATGTCTTCCCTATAACGCTCAGCGTTGAATTTGCCT
R18351	CCTGCAGGAAGGGTATAACATGAGGGAGGAGGATGTCATCCCTGTAATGCACAGTGGTGAGATTGCCT	CCTGCAGGAAGGGTATAACATGAGGGAGGAGGATGTCATCCCTGTAATGCACAGTGGTGAGATTGGCT
R18394	CCTGCAGGGATCTTCTGAGAGGGGAGGTGCTGAGGAGTATTTATGTCTGTTTTAAAGCCCTTTTGAGT	CCTGCAGGGATCTTCTGAGAGGGGAGGTGCTGAGGAGTATTTCTGTCTGTTTTAAAGCCCTTTTGAGT
R18414	CCTGCAGGCCACAGCCTGTACCCCTGGAGCACAGATCAACCACACGGCTGGATACACACAAAAGAGAC	CCTGCAGGCCACAGCCTGTACGCCTGGAGCACAGATCAACCACACGGCTGGATACACACAAAAGAGAC
R18423	CCTGCAGGCAGCTAATAAACTTGTCTGGCTAATTGTGAGTCAAAAGCTGTTAACAACTACAGGCTGCA	CCTGCAGGCAGCTAATAAACTTGTCTGGCTAATTGTGAGTCAAAAGCTGTTAACAACTACAGGCTTCA
R18429	CCTGCAGGAGTTGCTGCTTCACATCCCAGCTGTTGAGCTTCAACTCCACTAGACACAGCATGCTGTGT	CCTGCAGGAGTTGTTGCTTCACATCCCAGCTGTTGAGCTTCAACTCCACTAGACACAGCATGCTGTGT
R18431	CCTGCAGGCTTTAAGTCAAGTGTCAGCAAAACATGTTATACGTGACTGTAGGTACACAGAAATGAGAT	CCTGCAGGCTTTAAGTCAAGTGTCAGCAAAACATGTTATACGTGACTGTAGGTACACAGAAATTAGAT
R18433	CCTGCAGGCTGCACCGTCTCAGACTGCTTTCTCCACACAAAGCAGCTGTAGTCAGGATTGGAACTCCT	CCTGCAGGCTGCACCGTCTCAAACTGCTTTCTCCACACAAAGCAGCTGTAGTCAGGATTGGAACTCCT
R18467	CCTGCAGGCTGGAAAACAACTGATAATACCTGGCCTTTGGACTAGAGAAGAGCCTCCGAGACAGTGCT	CCTGCAGGCTGGAAAACAACTGATAATACCTGGCCTTTGGACTAGAGAAGAGCATCCGAGACAGTGCT
R18468	CCTGCAGGGAGAAACTTTGTAGCGGGGCAGGGGAAAAGAGGGAAGAGCATGGGACTAGTAGCATTAGA	CCTGCAGGGAGAAACTTTGTAGCGGGGCAGGGGAAAAGAGGGAGGAGCATGGGACTAGTAGCATTAGA
R18481	CCTGCAGGTGACAGCATTCCCTCCCACATATGCCCCCTAGTCACAACTATGACAACATAACAACCAAA	CCTGCAGGTGACAGCATTCCCTCCCACATATGCCGCCTAGTCACAACTATGACAACATAACAACCAAA
R18503	CCTGCAGGGACGGTGCGCCTGCCATTTTCACGAGGTAACCCCACTCATCCCACCTTCACCCTCGTCTA	CCTGCAGGGACGGTGCGCCTGCCATTTTCACGAGGTAACCCCTCTCATCCCACCTTCACCCTCGTCTA
R18515	CCTGCAGGGAGTCTCTCCTCTGGTCCAGGTCAGTGATGGTGGACTGTAGACGGCTCACCTCCTCTCTT	CCTGCAGGGAGTCTCTCCTCTGGTCCAGGTCAGTGATGGTGGACTGTAGACTGCTCACCTCCTCTCTT
R18516	CCTGCAGGCTGGGTCTGAGTCAGACTGAAACTAGATAAAGAGAAGTAACCACTGTCTTGATATTTTTG	CCTGCAGGCTGGGTCTGAGTCAGACTGAAACTAGAAAAAGAGAAGTAACCACTGTCTTGATATTTTTG
R18547	CCTGCAGGTTCTCGGGGATGACGTCACAGCTGGAGCTCAGTCTACTGCACATCTGAACCAGAGTGTCA	CCTGCAGGTTCTCGGGGATGACGTCACAGCTGGAGCTCAGTCTACTGCACATCTGAACCAGCGTGTCA
R18552	CCTGCAGGTGCGATCCACATGTCTGCTCTAGAGAGACCGGAACATTATTATAATAATACAAACTTGAA	CCTGCAGGTGCGATCCACATGTCTGCTCTAGAGAGACCGGAACATTATTCTAATAATACAAACTTGAA
R18555	CCTGCAGGCCAATTCCACATAGGCACACAGCTAGAAATGACACACTTTACACCTGGAGAATATTTATC	CCTGCAGGCCAATTCCACATAGGCACAAAGCTAGAAATGACACACTTTACACCTGGAGAATATTTATC
R18563	CCTGCAGGTATAATTTATTTTTTGCCGAAACATTGAATTATACCTAAACTGCTATAGCCCATAGAAAC	CCTGCAGGAATAATTTATTTTTTGCCGAAACATTGAATTATACCTAAACTGCTATAGCCCATAGAAAC
R18565	CCTGCAGGGTAGTAACGTCATGAGTTGGGTTTGCGCTTAGTGGGACTATCATTTGTTTTTCAACAGGA	CCTGCAGGGTAGTAACGTCATGAGTTGGGTTTGCGCTTAGTGGGACTATAATTTGTTTTTCAACAGGA
R18581	CCTGCAGGTATTTCAGTTCTGTTTCTTTTTACCCTGGTCAGCAGCAGCCAATCCATTGTCCTTTACCG	CCTGCAGGTATTTCAGTTATGTTTCTTTTTACCCTGGTCAGCAGCAGCCAATCCATTGTCCTTTACCG
R18597	CCTGCAGGGCACTCGGATGCTGAATTCCAAATAGACCCTTAAAGACTCTACTCCTTAGACACTCCTGC	CCTGCAGGGCACTCGGATGCTGAATTCCAAATGGACCCTTAAAGACTCTACTCCTTAGACACTCCTGC
R18600	CCTGCAGGTCAGTGGAGGCCGAGGAGACGATCTAGAGAACAGGAGGACATGAGACACGACTAACACAT	CCTGCAGGTCAGTGGAGGCCGAGGAGACGATCTAGAGAACAGGAGGACATGAGACATGACTAACACAT
R18610	CCTGCAGGACCCTGGAAGATTGAACTAGCATGGGGGCCAGCCACACTGCATCACACATGTGGGTTCAA	CCTGCAGGACCCTGGAAGATTGAACTAGCATGGGGGCCAGCCACACTACATCACACATGTGGGTTCAA
R18612	CCTGCAGGATGTTTGTCCGTCATTTCCTGGGATGGCAGAACCTCTTACTTCAAGTCTTATGAGAGGAG	CCTGCAGGATGTTTGTCCGCCATTTCCTGGGATGGCAGAACCTCTTACTTCAAGTCTTATGAGAGGAG
R18637	CCTGCAGGTTCTAAGTTCTAGTGTTCAGTGTTCTGTAAGCGTTCTAACCGTATGGTTCTGGTTCTCCT	CCTGCAGGTTCTAAGTTCTAGTGTTCAGTGTTCTGTAAGGGTTCTAACCGTATGGTTCTGGTTCTCCT
R18657	CCTGCAGGGAGGAGCATGGCACAGTGAGGCCACCAGACCACCATAGCAGAGTAACACCACCAACAACA	CCTGCAGGGAAGAGCATGGCACAGTGAGGCCACCAGACCACCATAGCAGAGTAACACCACCAACAACA
R18718	CCTGCAGGAAGGGTACCAAATTAGGGAGGAGGATGTCTTCCCTGTAACGCGCAGCATTGAGATTTCCT	CCTGCAGGAAGGGTACCAAATTAGGGAGGAGGATGTCTTTCCTGTAACGCGCAGCATTGAGATTTCCT
R18724	CCTGCAGGGCAGAACAATGCTGCCAGACACTATTTTAGGGGGCTGGGAGGCACAAGTAGCCAATGGGG	CCTGCAGGGCAGAACAATGCTGCCAGACGCTATTTTAGGGGGCTGGGAGGCACAAGTAGCCAATGGGG
R18728	CCTGCAGGTTCATGCTCTCTACAATATCCGTAGAGTACGACCCACACCTCACGCAGGAAGTGGCGCAG	CCTGCAGGTTCATACTCTCTACAATATCCGTAGAGTACGACCCACACCTCACGCAGGAAGTGGCGCAG
R18765	CCTGCAGGCACCCGGCCTACCACAAGGAGTCGCTAGAGCGCAACGAGCCTACCAGCCAAGTAAATCCC	CCTGCAGGCACCCGGCCTACCACAAGGAGTCGCTAGAGCGCAACGAGCCAACCAGCCAAGTAAATCCC
R18801	CCTGCAGGGCTAATTGCTCTGTCTGTCCTCAGCCAGAGATGAGTTTTTCTGTTGTGCTGCCTGTTGGA	CCTGCAGGGCTAATTGCTCTGTCTGTCCTCAGCCAGAGATGAGTTCTTCTGTTGTGCTGCCTGTTGGA
R18803	CCTGCAGGTCAACCTTAACCAGGAAGTAGACAACTTGACTAGAGGTCACCTTGGGGACAGGAACAGCC	CCTGCAGGTCAACCTTAACCAGGAAGTAGACGACTTGACTAGAGGTCACCTTGGGGACAGGAACAGCC
R18806	CCTGCAGGAAAAATGGACATCATACGGGTCAAAAGTCAAGCTAGAAAACAACGTCACCATCCCTCCAT	CCTGCAGGAAAAATGGACATCATACAGGTCAAAAGTCAAGCTAGAAAACAACGTCACCATCCCTCCAT
R18809	CCTGCAGGGCAGTTCTCTAGGCCCTGTACTCTTTTCTATTGTTCCCAATGACCTGCCACTGGCAATAA	CCTGCAGGGCAGTTCTCTAGGCCCTGTACTCTTTTCTATTGTTCCCACTGACCTGCCACTGGCAATAA
R18817	CCTGCAGGACTTCCTATTTTTGTGCAGGAATGCTGTGACTTTTTGGTAAGGGATCATGCATCCTGTGA	CCTGCAGGACTTCCTATTTTTGTGCAGTAATGCTGTGACTTTTTGGTAAGGGATCATGCATCCTGTGA
R18820	CCTGCAGGGCTCATAATGAGCAATAACGGCTACATGACATGACTAATCATGTTCAAATGAAGGTGCTA	CCTGCAGGGCTCATAATGAGCAATAACGACTACATGACATGACTAATCATGTTCAAATGAAGGTGCTA
R18821	CCTGCAGGGCCTCTGCCCATGAGCACCTGCTGGGGGCCAAGTTTGCAGCTAAAAGGAAGAGCACGGGC	CCTGCAGGGCCTCTGCCCATGAGCACCTGCTGGGGGCCAAGTTTGCAGCTAAAAGAAAGAGCACGGGC
R18838	CCTGCAGGTCTGTGCAGGGAGACAGCTAGGGTTACCTTGTGGTAGAAGCTGTCTTGGAGCGTGTTGGT	CCTGCAGGTCTGTGCAGGGAGACAGCTAGGGTTACCTTGTGGTAGAAGCTGTCTTGGAGTGTGTTGGT
R18842	CCTGCAGGCTAATAATGCATGTAATAATAGCATATTTGATCTACCCCAATGAAAACTTGGGACAGTCG	CCTGCAGGCTAATAATGCATGTAATAATAGCATATTTGATCTACCCCAATGAAAACTTGGGACAGTCA
R18849	CCTGCAGGCTCCCCCCAGTTCACCCAGTCTCTCTCATACTTACGCACTCGTTCTTTCTCCAAGCAAGG	CCTGCAGGCTCCCCCCAGTTCACCCAGTCTCTCTCATACTTACGCACTCCTTCTTTCTCCAAGCAAGG
R18862	CCTGCAGGGGGTGCAGGCTTTTGTTCCAGCTCAATACAAAAAAACCTGATTCAACTTCTCAACTCACC	CCTGCAGGGGGTGCAGGCTTTTGTTCCAGCTCAATACAAAAAAACCTGATTCAACTTCTCAACTCACT
R18884	CCTGCAGGAAGGGTACATGAGGGAGCAGGATGTCTTCCCTGTAACGCACAGTGTTGAGATAGCCTGCA	CCTGCAGGAAGGGTACATGAGGGAGCAGGATGTTTTCCCTGTAACGCACAGTGTTGAGATAGCCTGCA
R18909	CCTGCAGGGGGCAGTACACACACACACTTCGTCATGCAGTACAAAGAGTAATACAGGTAGGTTACTAA	CCTGCAGGGGGCAGTACACACACACACTTCGTCACGCAGTACAAAGAGTAATACAGGTAGGTTACTAA
R18919	CCTGCAGGGATAATCTGTGTAGTGGGGCAGGAGAAAAAGAGGGAGGAGCATCAGGGCTAGTTGCATGA	CCTGCAGGGATAATCTGTGTAGTGGGGCAGGAGAAAAAGAGGGAGGAGCATCAGGGATAGTTGCATGA
R18947	CCTGCAGGAGGCCATCGTGTCTTACATCCCCACTCTGATTGGCCAGCTCACTCACAAGCTCCTGCTGG	CCTGCAGGAGGCCATCGTTTCTTACATCCCCACTCTGATTGGCCAGCTCACTCACAAGCTCCTGCTGG
R18960	CCTGCAGGCGCCCGGCCTGCCACAATGAGTCCTTAGAGCGCGATAAGCCAGGTGAAGCCCCGCCGTCC	CCTGCAGGCGCCCGGCCTGCCACAATGAGTCCTTAGAGCGCGATAAGCCAGGTGAAGCCCCGCTGTCC
R18970	CCTGCAGGTGTGCAGGGTTGGGTAGGTTACTTTCTGTAATATGTTACAGTTACTAGTTACCTGTCCAA	CCTGCAGGTGTGCAGGGTTGGGTACGTTACTTTCTGTAATATGTTACAGTTACTAGTTACCTGTCCAA
R18971	CCTGCAGGACAACAACTCTCCCTCGACGTCAGTAAGACCATGGAGCTGATTGTGGACTATAGGAGAAA	CCTGCAGGACAACAACTCTCCCTCGACGTCAGTAAGACCATGGAGCTGATTGCGGACTATAGGAGAAA
R18993	CCTGCAGGTGCAGCCCTACGCCACCACAGAGGAAGTCTGCCAGATCTGTGCCTACAAATTCAAAGTTC	CCTGCAGGTGCAGCCCTACGCCACCACAGAGGATGTCTGCCAGATCTGTGCCTACAAATTCAAAGTTC
R19036	CCTGCAGGCACCGAAGTTGCCCTGGTCCTCAATGACATCACGGTGAAAAACCACTAACCTCTACCCTT	CCTGCAGGCACCGAAGTTGCCCTGGTCCTCAATGACATCACGGTGAAAAACCACTAACCTCTACCCCT
R19039	CCTGCAGGTAGCTAACCCCCGGCAACCACCGCCGCTATGTCTCAGAGGATGCTGTCATTGTCTGTCTG	CCTGCAGGTAGCTAACCCCCGGCAACCACCGCCGCTATGGCTCAGAGGATGCTGTCATTGTCTGTCTG
R19050	CCTGCAGGGGGAAATCAATCATTTCCAGGCCGACGGACATGTAATAGTCTATGGCGACCTAAATGCCA	CCTGCAGGGGGAAATCAATCATTTCCAGGCCGGCGGACATGTAATAGTCTATGGCGACCTAAATGCCA
R19054	CCTGCAGGGCTACGCTCTTCCCCGAAAGTGCAACACGTGAGTGCAACCGTCTGAGTTGGGTGTTTGTG	CCTGCAGGGCTACGCTCTTCCCCGAAAGTGCAACACGTGAGTGCAACCCTCTGAGTTGGGTGTTTGTG
R19062	CCTGCAGGGACGAGGGCTGGGATTTAAAATAAAAATAGAGAACAAAACACCCATCACGACGAGAGACC	CCTGCAGGGACGAGGGCTGGGATTTAAAATAAAAATAGAGAACAAAACACCCATCACGACGAGAGACA
R19078	CCTGCAGGTTGCCATTGTGTTCTTAGACACAGGGACTATGGTGGTCTGCTTGAAACATGTTGGTATTA	CCTGCAGGTTGCCATTGTGTTCTTAGACACAGGGACTATGGTGGTCAGCTTGAAACATGTTGGTATTA
R19082	CCTGCAGGTCGGGAGGGGGAGACGTTATTTGACAGTGACTTCATTTGGAAATATAATACTCTGGTGGG	CCTGCAGGTCGGGAGGGGGAGACGTTATTTGACAGTGACTTAATTTGGAAATATAATACTCTGGTGGG
R19084	CCTGCAGGTAGACTGATTTGAGATCATTCTCAGTGATAAGTCCCTCTCTCCCAGCTGGAGGGGGAAAG	CCTGCAGGTAGACTGATTTGAGATCATTCTCAGTGATAAGTCCCTCTCTCCCAGCTGTAGGGGGAAAG
R19091	CCTGCAGGTTAAAATAAAAAAATATGTGCTTGACACAAATTCTCCCCCAGCACACATATATTGTCTGT	CCTGCAGGTTAAAATAAAAAAATATGTGCTTGACACAAATTCTCCCCCAGCACACATACATTGTCTGT
R19093	CCTGCAGGTGGCAGACTGCGTCAATGAATGTATAAAAAAAACAGGTGGGATTTTGCTAGTAGAGTACA	CCTGCAGGTGGCAGACTGCGTCAATGAATGTATAAAAAAAACAGGTGGGATTTTGCTAGTAGAGTAAA
R19095	CCTGCAGGATGCTCTCGATTGTGCATCTGTAAAAGTTTGTGAGTGCTTTTGGTGACAAGCTGAATTTC	CCTGCAGGATGCTCTCGATTGCGCATCTGTAAAAGTTTGTGAGTGCTTTTGGTGACAAGCTGAATTTC
R19101	CCTGCAGGGTCGAACAAGCCCAATACCAAACCAATCAGGTGGTTGTTCGACGAAATTAAGCTCCAGAC	CCTGCAGGGTCGAACAAGCCCAATACCAAACCAATCAGGTGGTTGTTCGACGAAATGAAGCTCCAGAC
R19105	CCTGCAGGATGTTTTCAGAGACCCCTCTGGCAGCCTTGTAACCTCGAGCTAAGCTTCGGCCATCCTTC	CCTGCAGGATGTTTTCAGAGACCCCTCTGGCAGCCTTGTAACCTCGAGCTAAGCTTCGACCATCCTTC
R19134	CCTGCAGGCTGACCCCCGGTCGTCAGTTGAACGGTGTTTCCTCCTTTGGTGCAGCTGGCTTCCGGGTA	CCTGCAGGCTGACCCCCGGTCGTCAGTTGAACGGTGTTTCCTCCATTGGTGCAGCTGGCTTCCGGGTA
R19148	CCTGCAGGAAGGGTACCACGTGAGGGAGGAAGATGTCTTCCCTGTAGCTCACAGCTTTGAGATTGCCT	CCTGCAGGAAGGGTACCACGTGAGGGAGGAAGATGTGTTCCCTGTAGCTCACAGCTTTGAGATTGCCT
R19152	CCTGCAGGGTGAAATGTGTATGTGGGTGTGTGTAGTGTGTTTGCCTTGTGTGTGTGTAGTGGGGTGAT	CCTGCAGGGTGAAATGTGTATGTGGGTGTGTGTAGTGTGTGTGCCTTGTGTGTGTGTAGTGGGGTGAT
R19169	CCTGCAGGTCTGGGATGCTGACCACTTCTCTGCTGATGACTTTCTAGGTACTGTAGGCCTACACTGCT	CCTGCAGGTCTGGGATGCTGACCACTTCTCTGCTGATGACTTTCTAGGTACTATAGGCCTACACTGCT
R19178	CCTGCAGGTGAAGAAGCTGGATATGGAGGTCCTGGGCTGGCGTGGTTACGCGTGGTCTGTGGTTGTGT	CCTGCAGGTGAAGAAGCTGGATATGGAGGTCCTGGGCTGGCATGGTTACGCGTGGTCTGTGGTTGTGT
R19184	CCTGCAGGATGGACTTGTGCACTTCACAAAATAGATGGCATCATGATGAGGAAAATTATGTGGATATA	CCTGCAGGATGGACTTGTGCACTTCACAAAATAGATGGCATCATGATGAGGAAAATTATGTAGATATA
R19192	CCTGCAGGTGAAGAAGCCAGATGTGGAGGTCCTGGGCTGGTGTGGTTAAACGTGGTCTGCAAATGTGA	CCTGCAGGTGAAGAAGCCAGATGTGGAGGTCCTGAGCTGGTGTGGTTAAACGTGGTCTGCAAATGTGA
R19201	CCTGCAGGTAACAATGTCCCATGTGTCATAGCCACACTCCACTTCCAACTCCTCTCCTCTTCAACTTT	CCTGCAGGTAACAATGTTCCATGTGTCATAGCCACACTCCACTTCCAACTCCTCTCCTCTTCAACTTT
R19230	CCTGCAGGCACTCACCGGGGATATGGCCGATGTCCTCCGCTGGTGCCAATAAAATAGTCTACTGTTCG	CCTGCAGGCACTCACCGGGGATATGGCCGATGTCCTCCGCTGGTGCCAATAAAATAATCTACTGTTCG
R19233	CCTGCAGGTTCACGGGAAGAAATGTGTGCTGTTTTTTTGGATATTGATCAGCGATAGTCAAGGACTCC	CCTGCAGGTTCACCGGAAGAAATGTGTGCTGTTTTTTTGGATATTGATCAGCGATAGTCAAGGACTCC
R19248	CCTGCAGGCCTGCACCTCACCCTCCGCAGTAACACCCCAGAGTCCCTGAGGGAAGACACACCCCCTTC	CCTGCAGGCCTGCACCTCACTCTCCGCAGTAACACCCCAGAGTCCCTGAGGGAAGACACACCCCCTTC
R19249	CCTGCAGGAGGTTTGTTTATTATGATTGAGTGGGGTCTGACAGATGGGTGTGTCTTGATGGTGGCAAG	CCTGCAGGATGTTTGTTTATTATGATTGAGTGGGGTCTGACAGATGGGTGTGTCTTGATGGTGGCAAG
R19253	CCTGCAGGTGCCCGGCCCGCCACAAGGAGTCACTAGAGCGCAATCAGCAAAGTAAAGCTCCCCCGGCC	CCTGCAGGTGCCCGGCCCGCCACAAGGAGTCACTAGAGCGCAATCAGCAAAGTAAAGCTCCCCCGACC
R19275	CCTGCAGGGTGGCCTGTCACCCTTATGGGAGAGCTGTGTCATGCTACTCCCTTCCAGCTCAACACCAC	CCTGCAGGGTGGCCTGTCACCCTTATGCGAGAGCTGTGTCATGCTACTCCCTTCCAGCTCAACACCAC
R19277	CCTGCAGGCTCATCTTGACATGACCGTCCAGCATGACAATGCCACCAGCCATACTGCTCGCATCGCTT	CCTGCAGGCTCATCTTAACATGACCGTCCAGCATGACAATGCCACCAGCCATACTGCTCGCATCGCTT
R19279	CCTGCAGGAATCTTTTTGCTTTTTGCTAGGCCGTCATTGTAAATAAGAATTTGTTCTTAAATGACTTT	CCTGCAGGAATATTTTTGCTTTTTGCTAGGCCGTCATTGTAAATAAGAATTTGTTCTTAAATGACTTT
R19289	CCTGCAGGCCCTGCAGACCGGAGACACCAGCATCTGGAGCAAGCTGCAAACCAGCCTCCAGGAAGAAG	CCTGCAGGCCCTGCAGACCGGAGACACCAGCATCTGGAGCAAGCTGCAAAACAGCCTCCAGGAAGAAG
R19292	CCTGCAGGCCAAACCCTTTCCTAATCCTGACGATTCTGGGCCGATTATGCGCCGCCCCATGGGTCTCT	CCTGCAGGCCAAACCCTTTCCTAATCCTGACGATTCTGGGCCGATTATGCGCCGCCCCATGGGTCTCA
R19305	CCTGCAGGTCCAGATAACCCTACCTCTTAAATGTAGCAGCTGGTATTATTACTGAACCTGTGGCTCAC	CCTGCAGGTCCAGATAACCCTACCTCTTAAATGTAGCAGCTGGTATTATTACTGAACCTGTGGATCAC
R19367	CCTGCAGGTGAGCAGGGTGGTATTGATCGGTTCAGTGTTCCTTATTAGAAGTGGTAGCAACAGAGATA	CCTGCAGGTGAGCAGGGTGGTATTGATCGGTTCAGTGTTCCTTATTAGAAATGGTAGCAACAGAGATA
R19374	CCTGCAGGGTGGAATTTATTATCAGGTAGAACAGAAAACCAGAAGGCTCTGGAACTCGTAGGGCACGA	CCTGCAGGGTGGAATTTATTATCAGGTAGAACAGAAAACCAGAAGGCTCTGGAACTCGTAGGGCAAGA
R19380	CCTGCAGGACCGCAATAACTATATTAAAAAATTATCATAACGTGTAACATTCAATTTCATCCCCACCC	CCTGCAGGACCTCAATAACTATATTAAAAAATTATCATAACGTGTAACATTCAATTTCATCCCCACCC
R19390	CCTGCAGGCTGTTAGCCTCACTTTCTGTAAGGGGGTTGGGAGGGGACTCAGCTAGGGACGTGGGAGAC	CCTGCAGGCTGTTAGCCTCACTTTCTGTGAGGGGGTTGGGAGGGGACTCAGCTAGGGACGTGGGAGAC
R19396	CCTGCAGGATGCTGAGCCGGACTGAGAGAGGAGGAGGTGAGGGGAATGTATCTCTCGTATTATTCTCT	CCTGCAGGATGCTGAGCCGGACTGAGAGAGGAGGAGGTGAGGGGAATATATCTCTCGTATTATTCTCT
R19400	CCTGCAGGGTCATGAAAGGAAACACATCCCCGGGTGAAATGGCCTATGTCCCTTGTGGAATGTTTCAC	CCTGCAGGGTCATGAAAGAAAACACATCCCCGGGTGAAATGGCCTATGTCCCTTGTGGAATGTTTCAC
R19434	CCTGCAGGGGTTGAGACTGAGTAAAAACTCAAACAGTTCCAAGAGGTTAATTGAACAATGTGACATAC	CCTGCAGGGGTTGAGACTGAGTAAAAACTTAAACAGTTCCAAGAGGTTAATTGAACAATGTGACATAC
R19451	CCTGCAGGTGAAGAAGCTGGATGTAGGGGTCCTATGGTTGCGTTGTTACATGTGGTCTGTGGTTGTGA	CCTGCAGGTGAAGAAGCTGGATGTAGGGGTCCTATGGTTGCGTTGTTACATGTGGTCTGTTGTTGTGA
R19501	CCTGCAGGGATTTGCAGTTTTGCATGATGTCTACTTTGATACAAATTATTTTACCTTTATTTAACTAG	CCTGCAGGGATTTGCAGTTTTGCATGATGTCTACTTTGATACAAATTATTGTACCTTTATTTAACTAG
R19502	CCTGCAGGGAGAAACTTTGTAGCGGGGCAGGGGAAAAAATTGTGAGGAGCATCGGGGCTAGTCACATT	CCTGCAGGGAGAAACTTTGTAGCGGGGCAGGGGAAAAAATAGTGAGGAGCATCGGGGCTAGTCACATT
R19515	CCTGCAGGAGACCATTGTTCCTTATATCCCCACACTGATTGGCCAGCTCACTCACAAGCTCCTCCTCG	CCTGCAGGAGACCATTGTTCCTTACATCCCCACACTGATTGGCCAGCTCACTCACAAGCTCCTCCTCG
R19525	CCTGCAGGTGATTCTTTGATCCACCTCTACGTAGACGACACCATTCTGTATACATCTGGCCCTTCTTT	CCTGCAGGTGATTATTTGATCCACCTCTACGTAGACGACACCATTCTGTATACATCTGGCCCTTCTTT
R19534	CCTGCAGGCCCAATTAGTCAGGAAAGCTTATCATGCGCTCTGCTTTGTCTCCTCTCCAATCCGAATGG	CCTGCAGGCCCAATTAGTCAGGAAAGCTTATCATGCGCTCTGCTTTGTCTCCTCTCCAATCCGAGTGG
R19561	CCTGCAGGGTGCTCGCCTGACTGATCCAGAGACCTTAAAGCCCTGCGCCTCATTACCAGTCGTCCCTA	CCTGCAGGGTGCTCGCCTGACTGATCCAGAGACCTTAAAGCCCTGCGCCTCATTACCAGTCATCCCTA
R19571	CCTGCAGGATTGTCTGAGACTAGCCACCCGAACAGCTGATGAAACTGAGGAGTATTTATGTCTGTAGT	CCTGCAGGATTGTCTGAGACTAGCCACCCGAACACCTGATGAAACTGAGGAGTATTTATGTCTGTAGT
R19572	CCTGCAGGCTCATCCTGATATGTCCCTCCAGTATGACAATTCTACTAGCCATATTGCTCGTTCTGTGC	CCTGCAGGCTCATCCTGATATGTCCCTCCAGCATGACAATTCTACTAGCCATATTGCTCGTTCTGTGC
R19573	CCTGCAGGCCTGTGTCCTGTGGGTTTGTTTATGCTGCTTGGGGAAATGTGTGCTGTTTGAGCGCAATG	CCTGCAGGCCTGTGTCCTGTGGGTTTGTTTATGCTGCTTGGGGAAATGTGTGTTGTTTGAGCGCAATG
R19581	CCTGCAGGACAATGAACTGGAGAAAATCACCAGAAGATTCACCATTGAGCTGGCCAAAAAGGGTTTTA	CCTGCAGGACAATGAACTGGAGAAAATTACCAGAAGATTCACCATTGAGCTGGCCAAAAAGGGTTTTA
R19592	CCTGCAGGTGGCCCCAATCTCGTTGCAGAAGCAGGGGCAGTTGAGGAGCAGTTCATTGCTCTGCTCAT	CCTGCAGGTGGCCCCAATCTCGTTGCAGAAACAGGGGCAGTTGAGGAGCAGTTCATTGCTCTGCTCAT
R19599	CCTGCAGGCTCTCACACGCCTTGGCTCAGAGTACATGCGAGTTCAGAGCCGCTGCGCCCCCGTTCTGT	CCTGCAGGCTCTCACACTCCTTGGCTCAGAGTACATGCGAGTTCAGAGCCGCTGCGCCCCCGTTCTGT
R19603	CCTGCAGGTAGAAAATATCCTGATAAAATAAACATCCTATAATTCACATGAACTTTTAAATATTCAAT	CCTGCAGGTAGAAAATATCCTGATAAAATAAACATACTATAATTCACATGAACTTTTAAATATTCAAT
R19614	CCTGCAGGGGGTGAAACTACGCAACATGACCGACGTGTGTCTCCTGAACCTGGCCTTGGCAGACCTGC	CCTGCAGGGGGTGAAACTACGCAACATGACCGACGTGTGTCTCCTGAACCTGGCCTTGGCCGACCTGC
R19623	CCTGCAGGAGGGATTCAGTATGTAGTCTGTCTGTCTGCTGTTGACCTGTCTGTCTGCTGTGACCCTGT	CCTGCAGGAGGTATTCAGTATGTAGTCTGTCTGTCTGCTGTTGACCTGTCTGTCTGCTGTGACCCTGT
R19628	CCTGCAGGGTGAGAAATGGGGAGAGGTGAGGAGTCGGAGGAGGGCAACAGTTTAGCACACTGCATGAG	CCTGCAGGGTGAGAAATGGGGAGAGGTGAGGAGTCTGAGGAGGGCAACAGTTTAGCACACTGCATGAG
R19631	CCTGCAGGTAGCCTACAGCCACATTCCTCACCCCTGGTTACACTCCAGGTATCGGGCAGCAAACTTCT	CCTGCAGGTAGCCAACAGCCACATTCCTCACCCCTGGTTACACTCCAGGTATCGGGCAGCAAACTTCT
R19632	CCTGCAGGAAGCTCCTGCACGTCATCTCTAGCCGACACTGTCATGCTGTGTTCAAAACAAGTGGGAAC	CCTGCAGGAAGCTCCTGCACGTCATCTCTAGCCGACACTGTCGTGCTGTGTTCAAAACAAGTGGGAAC
R19639	CCTGCAGGAGTCTGGTGTCAGCTTGGATCTAGTCGGCCTCCTGCATAAAGAGACAAAATGATGGATCA	CCTGCAGGAGTCTGGTGCCAGCTTGGATCTAGTCGGCCTCCTGCATAAAGAGACAAAATGATGGATCA
R19646	CCTGCAGGGTGAATCTTTACCCAGGCTGTGTGGATGAGAAGGTCATTAAACGAATGCATCTGTATGTG	CCTGCAGGGTGAATCTTTACCCAGGCTGTGTGGATGAGAAGGTCATTAAATGAATGCATCTGTATGTG
R19658	CCTGCAGGGGAGGTGATTCTTTCATAAAAATACACATTTCCTAAATGTATGTAAACCTTTTGTACAGG	CCTGCAGGGGAGGTGATTCTTTCATAAAAATACAAATTTCCTAAATGTATGTAAACCTTTTGTACAGG
R19673	CCTGCAGGTCATCCCTCACCTCGGACTTGGTTAACTCATCCCTCTCTCCCACCTTTTCTCACAGGAAA	CCTGCAGGTCATCTCTCACCTCGGACTTGGTTAACTCATCCCTCTCTCCCACCTTTTCTCACAGGAAA
R19681	CCTGCAGGGTTTCAGCTTCAGTTGGGCACTCTTTCTCCCCCAGTGCTCCCATTTGTCTCACTCTGAGA	CCTGCAGGGTTTCAGCTTCAGTTGGGCCCTCTTTCTCCCCCAGTGCTCCCATTTGTCTCACTCTGAGA
R19683	CCTGCAGGGAGAAACTTTGTAGCGGGCAGGGGAAAAAGAGGGAGGAGCATCAGGGCTAGTCACATTAG	CCTGCAGGGAAAAACTTTGTAGCGGGCAGGGGAAAAAGAGGGAGGAGCATCAGGGCTAGTCACATTAG
R19697	CCTGCAGGGGGCACATTTCACATCATCAGAAAATATGTAGAAAGCCTATCGACTTAAAAAAATGTTTT	CCTGCAGGGGGCACATTTCACATCATCAGAAAATATGTAGAAAGCCTATCAACTTAAAAAAATGTTTT
R19707	CCTGCAGGCATTCTCTATCAGTGCGCTCCAATTTTTTATTTCACCTTTATTTAACCAGTTAAGCTAGT	CCTGCAGGCATTCTCTATCAGTGCGCTCCAATTTTTTATTTCACCTTTATTTAACCAGGTAAGCTAGT
R19733	CCTGCAGGGCTTAAATGAATATACTCAAACGCTGAAAATACAAATCACATCGCCTTCCAATTCTGAGG	CCTGCAGGGCTTAAATGAATATACTCAAACGCTGAAAATACAAATCACATCGCCTTCCAATTCTGATG
R19749	CCTGCAGGTTCTCCTGGGGGCTGGAACCTACAGCATTCCAGTTATCAGCCCGCCTCTCTAACCTTGAG	CCTGCAGGTTCTCCTGGGGGCTGGAACCTACAGCATTCCAGTTATCAGCCAGCCTCTCTAACCTTGAG
R19771	CCTGCAGGCTGACCTCGGTCATCAGGTGAACGGTGTTTCCTCCGACACATTATGCGGTCGGGTGTTAA	CCTGCAGGCTGACCTCGGTCATCAGGTGAATGGTGTTTCCTCCGACACATTATGCGGTCGGGTGTTAA
R19783	CCTGCAGGAAATGGTCAAACCATCGTGTCTGGGCTAACGGATTCAGAGTTGGGCGGAGGCGAGGTACC	CCTGCAGGAAATGGTCAAACCATCGTGTCTGGGCTAACGGATTCAGAGCTGGGCGGAGGCGAGGTACC
R19784	CCTGCAGGACAGGTACAGGATGGCAACAACATCTACCCGAGTTGCACCAAGAACACACAATCCCTCCA	CCTGCAGGACAGGTACAGGATGGCAACAACATCTACCCGAGTTGCACCAAGAACGCACAATCCCTCCA
R19789	CCTGCAGGAGAGGGCATCGACGGCAAACAGGTGAGACCCCTCTACCTGGAGAGAAGAGGGCTATGAGG	CCTGCAGGAGAGGGCACCGACGGCAAACAGGTGAGACCCCTCTACCTGGAGAGAAGAGGGCTATGAGG
R19799	CCTGCAGGTAGTGAGCTTGGTAAACTATACCAATCCCCCAAAACAGCAGAACCTAACGTCAGCCGACT	CCTGCAGGTAGTGAGCTTGGTAAACTATACCAATCCCCCAAAACAGCAGAACCTAACATCAGCCGACT
R19801	CCTGCAGGGTATCCTGGATGAAGTGGACCCTGTCCGACACCTCGCCCATAACCACACCCATCTCCTCA	CCTGCAGGGTATCTTGGATGAAGTGGACCCTGTCCGACACCTCGCCCATAACCACACCCATCTCCTCA
R19804	CCTGCAGGACGTCTGCAACGGGCTGACTCCTATTGTAGTCCTACCTCTATTCTATTGTGTGTTGGTGA	CCTGCAGGACGTCTGCAACGGGCTGACTCCTATTGTAGTCCTCCCTCTATTCTATTGTGTGTTGGTGA
R19812	CCTGCAGGTCCCAAAGGCCTGCCCGGTCAGGTTTTGGATGGTGTCCTTACCACTCAGGAACCCTACCG	CCTGCAGGTCCCAAAGGCCTGCCCGGTCAGGTTTTGGATGGTGTCCTTACCACTCAGGAGCCCTACCG
R19818	CCTGCAGGTACCACGTTCATCTGTACAAACTATAGTACGCAGCCGTCATACCGCTCAGGAAGGAGATG	CCTGCAGGTACCACGTTCATCTGTACAAACTATAGTACGCAGCCGTCATACCGCTCAGGGAGGAGATG
R19821	CCTGCAGGTTGCGTTTAATCTTGCGTATATTGTGTTGCAACAGGAAGTTGTTCTCCAGGGCGAAGCGG	CCTGCAGGTTGCGTTTAATCTTGCGTATATTGTGTTGCAACAGGAAGTTGTTCTCCAAGGCGAAGCGG
R19842	CCTGCAGGAAGAAACTTTGTAGCGGTTGCAGGGGAAAAAGAGGGAGAAGCATCGTGGATAGTCACATT	CCTGCAGGAAGAAACTTTGTAGCGGTTGCAGGGGAAAAATAGGGAGAAGCATCGTGGATAGTCACATT
R19859	CCTGCAGGTTCACGCTCTAAAACAGCTGTAGAGTACGACCTTTCCTCACACAGGAAGCGGCGCAGGTC	CCTGCAGGTTCACGCTCTAAAACAGCTGTAGAGTACGACCTTTCCTCACACAGGAAGCTGCGCAGGTC
R19878	CCTGCAGGTATGATATTATTTAAGTGCGACTCACCTTTTGCCAGATGTAGGCCTCGCGCAAGGTGATG	CCTGCAGGTATGGTATTATTTAAGTGCGACTCACCTTTTGCCAGATGTAGGCCTCGCGCAAGGTGATG
R19929	CCTGCAGGCTGCAGCAGCTGTTTATCAGATCACATAGAGGCAAATGGTTCCCTATTTAGTGCACTACT	CCTGCAGGCTGCAGCAGCTGTTTATCAGATCACATAGAGGCCAATGGTTCCCTATTTAGTGCACTACT
R19953	CCTGCAGGGATGAAATGCACTTAAAAGTCTATGCATTCACTGTCAGGTAAGACACGTTGGATAAAAGT	CCTGCAGGGATGAAATGCACTTAAAAGTCTATGCATTCACTGTCAGGTAAGACGCGTTGGATAAAAGT
R19960	CCTGCAGGGGTTGGCTGGGACGTGAGTCAGTTAGGAAGAGTGTTGGGCTCTGTCCGAAATGGCACACT	CCTGCAGGGGTTGGCTGGGACGTGAGTCAGTTAGGAAGAGTGTGGGGCTCTGTCCGAAATGGCACACT
R19980	CCTGCAGGTACGCATTTCGTACGGTGATGTAAACCATGCGTATATCGCGCACATATGCCTAATACAAC	CCTGCAGGTACGCATTTCGTACGGTGATGTAAACCATGCGTATATCGCGTACATATGCCTAATACAAC
R19984	CCTGCAGGAAGGTAGATATCCAGGAAGAGGGTTGGGCAGCCCTGCTCTAAGTAGATGGAGGATGTGGA	CCTGCAGGAAGGTAGATCTCCAGGAAGAGGGTTGGGCAGCCCTGCTCTAAGTAGATGGAGGATGTGGA
R19993	CCTGCAGGGCTAAAGTAGTCCAACGACCAGGCCAGACATCATCAAGACCAGAACCCCAAAAATAAGTT	CCTGCAGGGCTAAAGTAGTCCAACGACCAGGCCAGACACCATCAAGACCAGAACCCCAAAAATAAGTT
R19999	CCTGCAGGACTGACATCTGGCCTGATGGTAATCACCATTAAAGCACAACGCAGCTCTGCAGCAGGAAG	CCTGCAGGACTGACATCTGGCCTGATGGTAATCACCATTAAAGCATAACGCAGCTCTGCAGCAGGAAG
R20007	CCTGCAGGACCTGATCAACCTGAAGAGACTCGTTCTGGACGGGAACCTGCTCAACAACCGCGGCATCG	CCTGCAGGACCTGATCAACCTGAAGAGACTCGTCCTGGACGGGAACCTGCTCAACAACCGCGGCATCG
R20018	CCTGCAGGTTTCCAATGACCCGAGAGGACGGGACACCGCCACTCATAACACCCTTTAACTTTTCTGAC	CCTGCAGGTTTCCAATGACCCGAGAGGACGGGACACCGCCACTCATAACACCCTTTAACTTTTCTGAA
R20045	CCTGCAGGCGCTGTCCATTAAATAATACAAAATCCGAAAAACACTAAAAAAAAGAGAGAAAACGTATT	CCTGCAGGCGCTGTCCATTAAATAATACAAAATCCGAAAAACACAAAAAAAAAGAGAGAAAACGTATT
R20060	CCTGCAGGAGGCAAACAGAAGTGCAGGTTGGCTGGGCGTACCGGGAGCCCCACACACTGTGTTGATGG	CCTGCAGGAGGCAAACAGAAGTGCAGGTTGGCTGGGCGTACCGGGAGCACCACACACTGTGTTGATGG
R20061	CCTGCAGGGAAAAACTTTGTAGCAGGGCAGGGGAAAAGAGGGAGGAGCATCGGGACTGGTCGCATTAG	CCTGCAGGGAGAAACTTTGTAGCAGGGCAGGGGAAAAGAGGGAGGAGCATCGGGACTGGTCGCATTAG
R20062	CCTGCAGGTGTGATGTTTGAATGTATCGATCCTGTGAAGGTGTTGTTACACGTGGTCTGCCACTGCAA	CCTGCAGGTGTGATGTTTGAATGTATCGATCCTGTGAATGTGTTGTTACACGTGGTCTGCCACTGCAA
R20070	CCTGCAGGTTCCAGTGTGGGATTCCCAATCCGAAGCCTCCAGGAAAACACATTTACAACATTCCCACA	CCTGCAGGTTCCAGTGTGGGATTCCCAATCTGAAGCCTCCAGGAAAACACATTTACAACATTCCCACA
R20094	CCTGCAGGTGTCAGCCTGAACCCCATCATTGTCTACTGTTCCAACCAGGAGGAGATGGACCTGTGGTT	CCTGCAGGTGTCAGCCTGAATCCCATCATTGTCTACTGTTCCAACCAGGAGGAGATGGACCTGTGGTT
R20112	CCTGCAGGTATGTAGGACCACAACAAGCTTCTCTGTCCCCTCCCTGTTTTTATATGCGTATTGATTTG	CCTGCAGGTATGTAGGACCACAACAAGCTTCTCTGTCCCCTCCCTGTTTTTATATGCTTATTGATTTG
R20123	CCTGCAGGTCATGGATGAGGAACGCAATGACATCAATCCAGACCTACTGTTTGTCAGGCTTGGACGCG	CCTGCAGGTCATGGATGAGGAACGCAATGACATCAATCCAGACCTACTGTTTGTCAGGCTTGGATGCG
R20128	CCTGCAGGAGAAAATATGTGTCCAGACGTTAAGTGAAGGTTGTTCAGGGGCGGGAAACAATTGGACAA	CCTGCAGGAGAAAATATGTGTCCAGACGTTAAGTGAAGGTTGTTCAGGGGCGGGAAACAAATGGACAA
R20135	CCTGCAGGCTGACAAATAGATCAGATATAGGGTACAAACAGGTTCCACAGCCACATGGCAATATATCT	CCTGCAGGCTGACAAATATATCAGATATAGGGTACAAACAGGTTCCACAGCCACATGGCAATATATCT
R20154	CCTGCAGGAAAACGAGGGACCATCTCAATTGTTATCAGGAACAATGCGATGCTATTCTGAGTGACGTG	CCTGCAGGAAAACGAGAGACCATCTCAATTGTTATCAGGAACAATGCGATGCTATTCTGAGTGACGTG
R20155	CCTGCAGGTAAGATCAAGAAGGGGACAGAATTAAGATTTTAATAACCTTATGTGATGAGATGATTTTT	CCTGCAGGTAAGATCAAGAAGGGGACAGAATGAAGATTTTAATAACCTTATGTGATGAGATGATTTTT
R20156	CCTGCAGGAAGAGACGGCCACTCAGAAAGAGCCTGGGTTTGGAGACCTTCCCAGACATTCAGCTTTTC	CCTGCAGGAAGAGACGGCCACTCAGAAAGAGCCTGGGTTTGGAGGCCTTCCCAGACATTCAGCTTTTC
R20164	CCTGCAGGACACACACGCACTCGATAAGTATTCAATGCAGGGGACAACCGATCTTAACAACAAAAAAA	CCTGCAGGACACACACGCACTCGATAAGTATTCAATGTAGGGGACAACCGATCTTAACAACAAAAAAA
R20177	CCTGCAGGGAGTGTAGGCCTGCTTCCTGACCGGGGAGTTGGGGAAGGTGACCTTTCTCACCAGGTCAT	CCTGCAGGGAGTGTAGGCCTGCTTCCTGACCGGGGAGTTGGGGAAGGTGACCTCTCTCACCAGGTCAT
R20180	CCTGCAGGCGGTCGCTGAGTCCAAGGTGCTAAAGGAGCTCCTTAAACTTTACCCCCCAAAAAACATCT	CCTGCAGGCGGTCGCTGAGTCCAATGTGCTAAAGGAGCTCCTTAAACTTTACCCCCCAAAAAACATCT
R20184	CCTGCAGGCCAATTTGGAACAGGGCCAGAGGATTGGTAGATTTAAGATTTCATCAAAACAAATATAAA	CCTGCAGGCCAATTTGGAACAGGGCCAGAGGATTGGTAGATTTAAGATTTAATCAAAACAAATATAAA
R20186	CCTGCAGGCAGAAAGAGAGAGGGAGGGAGAGATGGGTTTGGACATTTTACTGATTGGAACAGGGTTGG	CCTGCAGGCAGAAAGGGAGAGGGAGGGAGAGATGGGTTTGGACATTTTACTGATTGGAACAGGGTTGG
R20211	CCTGCAGGATCATCTGTGTGATCGAGCAGTTTGCTGATGTCAACGTTGTGAATAGAGTGCCCATGGTG	CCTGCAGGATCATCTGTGTGATCGAGCAGTTTGCTGAAGTCAACGTTGTGAATAGAGTGCCCATGGTG
R20227	CCTGCAGGCCTCCTGCTCCTGAGAGGAGATGAATACACTCAATCAAACCAGTGCTCTCTGTCCTGGCC	CCTGCAGGCCTCCTGCTCCTGAGAGGAGATGAATACACTCAATCAAACCAGTGCTCTCTGTCTTGGCC
R20228	CCTGCAGGTCCAGAGAGCAAATCAAGTGCACCGATAGGCCTACCGCTGGCCAATCAGATAGCTCAGAT	CCTGCAGGTCCAGAGAGCAAATCAAGTGCACCTATAGGCCTACCGCTGGCCAATCAGATAGCTCAGAT
R20250	CCTGCAGGCGCCTGGCCTGCCACAAGGGGTCGCTAGACCACGATGAGCCAAGTAAAACCTCCGGCCAA	CCTGCAGGCGCCTGGCCTGCCACAAGGGGTCGCTAGACCACGATGAGCCAAGTAAAACCCCCGGCCAA
R20253	CCTGCAGGTCCATCTCCCTTCAGCAGCCCCACAGCGGACTAAAAACTATGGGTGACAGGGCTTTCAGT	CCTGCAGGTCCATCTCCCTTCAGCAGCCCCACAGCAGACTAAAAACTATGGGTGACAGGGCTTTCAGT
R20254	CCTGCAGGCAAATCGAACGCTCTGCACCCTATTGTGACGTTTTAATGTTAACGACCTATTGGTCTATT	CCTGCAGGCAAATCGAACGCTCTGCACCCTATTGTGACGTTTTAATGTTAACGACTTATTGGTCTATT
R20263	CCTGCAGGTGCTCAGCCAAAAGAGTCACTAGAGCGTGATGAGCCAAATAAAGCGTGATGGCCCCATGG	CCTGCAGGTGTTCAGCCAAAAGAGTCACTAGAGCGTGATGAGCCAAATAAAGCGTGATGGCCCCATGG
R20272	CCTGCAGGGATGACCCGCTTCTTCCGTAAACCACAGTGAGGTAACTTGAACTGTCTAAAAGTTGACAA	CCTGCAGGGATGACCCGCCTCTTCCGTAAACCACAGTGAGGTAACTTGAACTGTCTAAAAGTTGACAA
R20282	CCTGCAGGCTCATCCTGACTAGAGGTCGACCGATTAATCTGCATGGCCGATTTCAAGTTTTCACAACA	CCTGCAGGCTCATCCTGACTAGAGGTCGACCGATTAATCTGCATGGCCTATTTCAAGTTTTCACAACA
R20288	CCTGCAGGCACGTTCTTGCAACAGCTAGAGCATAACCACAAAGACTAATATAGATGGCTTGTGCAACA	CCTGCAGGCACGTTCTTGCAACAGCTAGAGCATAACCACAAAGACTAATATAGATTGCTTGTGCAACA
R20293	CCTGCAGGCAAGACCTACATTCTGGCGTCCGTCAGACCCCAACTAATGCAGTGGTGGCATACCTTACT	CCTGCAGGCAAGACCTACATTCTGGCATCCGTCAGACCCCAACTAATGCAGTGGTGGCATACCTTACT
R20311	CCTGCAGGGAGAAGTGGAAAGAGTACTACATTTGGTCATCAAAACAACCTTGCCATTCATTGTTCGGG	CCTGCAGGGAGAAGTGGAAAGAGTATTACATTTGGTCATCAAAACAACCTTGCCATTCATTGTTCGGG
R20313	CCTGCAGGGACACAATGCCTTTTTAATTACATTTGTTGAGGATTTCAATGTATCACAAAGAAAAGAAA	CCTGCAGGGACACAATGCCTTTTTAATTAAATTTGTTGAGGATTTCAATGTATCACAAAGAAAAGAAA
R20330	CCTGCAGGGGTGGTCGTCGCATTTTCCTGCATCTTGGTTCTCTGTTCAGATACAGGGTCTGCACACTT	CCTGCAGGGGTGGTCGTCGCATTTTCCTGCATCTTGGTTCTATGTTCAGATACAGGGTCTGCACACTT
R20339	CCTGCAGGCACGCACACCATCACTGACACTATTAACAGGAAACACCAACGTCCCATTTTAAACTGTGA	CCTGCAGGCACGCACACCATCACTGACACTATTAACAGTAAACACCAACGTCCCATTTTAAACTGTGA
R20340	CCTGCAGGAGGTGATGAGACTGTCTCTCTGAGTTCCATCTCAGTAGTGCCAGTGGACTTTTCAAACGC	CCTGCAGGAGGTGATGAGACTGTCTCTCTGAGTTCCATCTCAGTAGTGCCAGTGGACTTTTCAAATGC
R20377	CCTGCAGGGACACCTCTGAGGTTAAAGACCCAGCTGTCATCATGAGACAGCTGAACGCAACTCCCTGA	CCTGCAGGGACACCTCTGACGTTAAAGACCCAGCTGTCATCATGAGACAGCTGAACGCAACTCCCTGA
R20384	CCTGCAGGTCCTAGGCCTGTCTGTCACCAACTGTGTATAGCCTTTAAACTTTTATTGAGATTGGCCAC	CCTGCAGGTCCTAGGCCTGTCTGTCACCAACTGTGTATAGGCTTTAAACTTTTATTGAGATTGGCCAC
R20419	CCTGCAGGCTGACATCTGTCGTCAGGTGAATAGTGTTTCCTCTGACACATTGGTGTGGGCAGGTGTTA	CCTGCAGGCTGACATCTGTCGTCAGGTGAATAGTGTGTCCTCTGACACATTGGTGTGGGCAGGTGTTA
R20426	CCTGCAGGCGCCCGGCCCGCCACAAGGAAACGCTAAAGCCACCCTGGCACAAACCCTCCCCTAACCCA	CCTGCAGGCGCCCGGCCCGCCACAAGGAAACGCTAAAGCCCCCCTGGCACAAACCCTCCCCTAACCCA
R20427	CCTGCAGGACGCAAATGTCAGACAAATCATTGGGTTGAAACTACAGAACAGTACAAAACAAGAGAACA	CCTGCAGGACGCAAATGTCAGACAAATCATTGGGTTTAAACTACAGAACAGTACAAAACAAGAGAACA
R20429	CCTGCAGGACACTGCCTGGTGGTGCGAGAGGGCCTGACCAACCCCTGGATACCTGACAACTGGTCGTG	CCTGCAGGACACTACCTGGTGGTGCGAGAGGGCCTGACCAACCCCTGGATACCTGACAACTGGTCGTG
R20430	CCTGCAGGCCTCATAAGTCGATGAGGCAAAACACCAGGAAGTGAGGTCACGGGCTTTGTTATCTTGGC	CCTGCAGGCCTCACAAGTCGATGAGGCAAAACACCAGGAAGTGAGGTCACGGGCTTTGTTATCTTGGC
R20435	CCTGCAGGTCCTGATCATCTTGAGCTTTTTAAAACCCGGCAGCTGATTTCATAGCTGAACCGCTTACA	CCTGCAGGTCCTGATCATCTTGAGCTTTTTAAAACCCGGCAGCTGATTTCATAGCTGAACCACTTACA
R20445	CCTGCAGGCCCTAGTGCCAATACATTAGTAAAACCCTGGTGCTACCCTAGAAAGTGCTGTTGAGGCTA	CCTGCAGGCCCTAGTGCCAATACATTAGTAAAACCCTGGTGCTACCCTAGAGAGTGCTGTTGAGGCTA
R20455	CCTGCAGGGAGTGGGGTCACGGCCAGGGATTCCATTGTACAATGCCCATGGAGTAATTAGGGTTATGT	CCTGCAGGGAGTGGGGTCACGGTCAGGGATTCCATTGTACAATGCCCATGGAGTAATTAGGGTTATGT
R20468	CCTGCAGGGTTAGAACACTGCCAATCACCTCCACACCTTCAGGGAGAGACTGCTCTTCTCTAGGAGAC	CCTGCAGGGTTAGAACACTGCCAATCACCTCCACACCCTCAGGGAGAGACTGCTCTTCTCTAGGAGAC
R20471	CCTGCAGGTTCTTGCTTTGTCTTTTCTTGATTATTGTCTAGTCGTGTGGTCAAGTAATGCAGGAAAGA	CCTGCAGGTTCTTGTTTTGTCTTTTCTTGATTATTGTCTAGTCGTGTGGTCAAGTAATGCAGGAAAGA
R20484	CCTGCAGGGCTTGACTTTAAAGCTTGTCAGCTTGCCCTTGGCAGTAATTTTTTTGTTGTTGTATAACA	CCTGCAGGGCTCGACTTTAAAGCTTGTCAGCTTGCCCTTGGCAGTAATTTTTTTGTTGTTGTATAACA
R20488	CCTGCAGGGAGACACTTTGTTGCGAGGCAGAGGAAAAAGAGGGAGAAACGTCAGGGCTAGTCACATTA	CCTGCAGGGAGACACTTTGTTGCGAGGCAGAGGAAAAAGAGGGAGAAACGTCGGGGCTAGTCACATTA
R20495	CCTGCAGGACGTCTACAAAATCGGGGGTAAGAACCAGTCATAGATCAATATGTTTGAATGTACTGGTT	CCTGCAGGACGTCTACAAAATCGGGGGTAAGAACCAGTCATAGATCAATATGTTTGAATGTACTTGTT
R20497	CCTGCAGGTGCAACATTAGCATAAAGCTAGCTACGGTCCACTTCCTACCTGAATACGAGTTCAAGGAT	CCTGCAGGTGCAACATTAGCATAAAGCTAGCTACGGTCCACTTCCTACCTGAATACGAGTTCAAGCAT
R20527	CCTGCAGGCGGTCACTGAGTCTGAGGTGCTAAAGGAGATTCTTAAACTTGACCACCCAAAAAACTATC	CCTGCAGGCGGTCACTGAGTCTGAGGTGCTAAAGGAGATTCTTAAACTTGACCACCCAAAAAACGATC
R20543	CCTGCAGGCTGCGACAGCCTTAAATACAGCCTGACGAACCAGGGGGCAGCTGCAGAGATTATATTCTC	CCTGCAGGCTGCGACAGCCTTAAATAAAGCCTGACGAACCAGGGGGCAGCTGCAGAGATTATATTCTC
R20552	CCTGCAGGAGATAGGGCAATGTCACATCAATATAGTACTTTACTTATTCCACAAGCTGCAATAGGCAA	CCTGCAGGAGATAGGGCAATGTCACATCAATATAATACTTTACTTATTCCACAAGCTGCAATAGGCAA
R20559	CCTGCAGGCCTCACACACAAAGCGTTCGATCCAATTCAGAGCCGCTAAAATCAGCGGGAAATGTACTT	CCTGCAGGCCTCACACACAAAGCTTTCGATCCAATTCAGAGCCGCTAAAATCAGCGGGAAATGTACTT
R20560	CCTGCAGGTAAGACATCATACACACACTGAGATTAATACACTACACTGCAGGTAAGATAAACACAGGG	CCTGCAGGTAAGACATCATGCACACACTGAGATTAATACACTACACTGCAGGTAAGATAAACACAGGG
R20569	CCTGCAGGAGGAACCGCCCCTGCAATGCAGAGGAAGAGCCGTGAAATCATGATATGGGCAGTCCCGCG	CCTGCAGGAGGAACCGCCCCTGCAATGCAGAGGAGGAGCCGTGAAATCATGATATGGGCAGTCCCGCG
R20582	CCTGCAGGCGCTTTTCTGTTGGCACTCCAATATGTCCCATGAACCTCACAAACGGTCCTTTCGTTCGA	CCTGCAGGCGCTTTTCTGTTGGCACTCCAATATGTCCCATAAACCTCACAAACGGTCCTTTCGTTCGA
R20617	CCTGCAGGCTGACTTCAGTTGTCAGTTCAATGGTGTTTCCTCCGACACATTGGTGCAGCTGGCTTCCG	CCTGCAGGCTGACTTCATTTGTCAGTTCAATGGTGTTTCCTCCGACACATTGGTGCAGCTGGCTTCCG
R20654	CCTGCAGGTTTTTTGCTCCTCTTCTTCGTTCTGACCAGGCAAAGTACGTTAACTCGGGGGATATTTGA	CCTGCAGGTTTTTTGCTCCTCTTCTCCGTTCTGACCAGGCAAAGTACGTTAACTCGGGGGATATTTGA
R20670	CCTGCAGGCTGGGAACCATCTGCCCAGTCAGTCCGTAAGTGCTAAACAAATGTATTGAATTCACAGGA	CCTGCAGGCTGGGAACCATCTGCCCAGTCAGTCCGTAAGTGCTAAACAAATTTATTGAATTCACAGGA
R20700	CCTGCAGGTCTGTCTAAAGCTGTCAAATTAGGGGGCTCCACACTCCATCCCATAGAGACTCTTATGGA	CCTGCAGGTCTGTCTAAAGCTGTCAAATTAGGGGGCTCCACACTCCATCCCATAGAGACCCTTATGGA
R20767	CCTGCAGGAAAGCCCCTGCACAGCATGATGCTACCCTCCCCGGGCTTCACGGTTGGGATGGTATTCTT	CCTGCAGGAAAGCCCCTGCACAGCATGATGCTGCCCTCCCCGGGCTTCACGGTTGGGATGGTATTCTT
R20771	CCTGCAGGATGGTCTGAGACCAACCACCCAGACAGCTGATGAAACTGAGGAGTATTTCTGTCTGCAAT	CCTGCAGGATGGTCTGAGACCAACCACCCAGACAGCTGATGAAACTGAGGAGTATTTCTGTCTGTAAT
R20772	CCTGCAGGAACAAGGCAAAGTTCACTCCCCAAGTGTCACTCTCAGTGATCAGTTGGCAGTCTTCCACT	CCTGCAGGAACAAGGCAAAGTTCACTCCCCAAGTGTCTCTCTCAGTGATCAGTTGGCAGTCTTCCACT
R20788	CCTGCAGGGAGTCCAACCCCCACTTCCCCTGCTTTCCCATCCCCTCCCCCTTGGGTGTTGGATGCAGC	CCTGCAGGGAGTCCAACCCCCACTTCCCCTGCTCTCCCATCCCCTCCCCCTTGGGTGTTGGATGCAGC
R20794	CCTGCAGGCACCAGGCCCGCCACAAGGAGTCGCTAGGGCGCGATGAGCCAAATAAAGCCCCCCTGTCC	CCTGCAGGCACCAGGCCTGCCACAAGGAGTCGCTAGGGCGCGATGAGCCAAATAAAGCCCCCCTGTCC
R20836	CCTGCAGGGATTATGGGTTATTGTTTACCTAGATAGCTACATGTATTTACAAAAGATTATGCAAGTAA	CCTGCAGGGATTATGGGTTATTGTTTACCTAGATAGCTACATGTATTTACAAAAGACTATGCAAGTAA
R20839	CCTGCAGGAAGCATAAAGGCTGGGAGGAGAGGAGTGCACACTACCTTCAGGGGTGGAAAATGGCAGGA	CCTGCAGGAAGCATAAAGGCTGGGAGGAGAGGAGTGCACACTCCCTTCAGGGGTGGAAAATGGCAGGA
R20840	CCTGCAGGCTCCAGTTGTCTTATCTTGATTATTGTCCAGTCATGTGGTCGAGTGCTGCAAGGAAAGAC	CCTGCAGGCTCCAGTTGTCTTATCTTGATTATTGTCCAGTCATGTGGTCGAGTGCTGCAAGGAAATAC
R20843	CCTGCAGGGATGATTAAAAATAAAAATACATTAAATACAAATATAGGACAAAACACACATCAAGAAAA	CCTGCAGGGATGATTAAAAATAAAAATACATTAAATACAAATATAGGACAAAACACACATCAATAAAA
R20844	CCTGCAGGTTGATCCAATTCCAACCACAGCAACACACGTCTGTACAGAAGTTACACACGGCAAAGCCT	CCTGCAGGTTGATCCAATTCCAACCACAGCAACACACGTCTGTACATAAGTTACACACGGCAAAGCCT
R20848	CCTGCAGGATTTATCTCCATCCCAAGGCTGTGATGCCCCATTTGGAAAATACAGAGAAAGACGGAGCA	CCTGCAGGATTTATCTCCATCCCAAGGCTGTGATGCCCCATTTGGAAAATACAGAGAAAGACAGAGCA
R20851	CCTGCAGGGAGGTACGGACTGCCTCCATCATAGTAGAGACATCAAGTAGTCACGAGTCAGACTTAATC	CCTGCAGGGAGGTACGGACTGCCTCCATCATAGTAGAGACATCAAGTAGTCACGAATCAGACTTAATC
R20857	CCTGCAGGTGTGTGTCTGTCCGTGCAGGTGGGTTGACACTTGTCTAGTGTATGAATGGTAACACTTCC	CCTGCAGGTGTGTGTCTGTCCGTGCAGGTGGGTTGACACTTGTCTAGTGTATGAATGGTAACAATTCC
R20863	CCTGCAGGTGCCCAAGTCCGCCACAAGGAGTCGCTAGAGCGCAATGAGCCAAGTAAAGTCACTATTAA	CCTGCAGGTACCCAAGTCCGCCACAAGGAGTCGCTAGAGCGCAATGAGCCAAGTAAAGTCACTATTAA
R20868	CCTGCAGGAGATGAAGGGTCCAGTGAAGGATACAGCCCTAATTGAATGATCCTCTCCGTGTGGTCAAT	CCTGCAGGAGATGAATGGTCCAGTGAAGGATACAGCCCTAATTGAATGATCCTCTCCGTGTGGTCAAT
R20876	CCTGCAGGTTGACTTCAGTTCTCATTTGAATGGTGTTTCCTCGGACAAATCGTTGCAGTTAAGCGGGC	CCTGCAGGTTGACTTCAGTTCTCATTTGAATGGTGTTTCCTCTGACAAATCGTTGCAGTTAAGCGGGC
R20901	CCTGCAGGGCGACAACTAGAATCCTACAACAACAAAAAAATCAGGAAAATTACAAATAGGATGTGATT	CCTGCAGGGCGACAACTAGAATCCTACAACAACCAAAAAATCAGGAAAATTACAAATAGGATGTGATT
R20922	CCTGCAGGTGAAAAAGCCTAATGTGAAGGTCCTGGGCTGGCATGCTTACACTTGATCTGCAGTTGTGA	CCTGCAGGTGAAAAAGCCAAATGTGAAGGTCCTGGGCTGGCATGCTTACACTTGATCTGCAGTTGTGA
R20925	CCTGCAGGCTACACACATTGTCATGATGAAACTGTGTTAAATTATATCCAATGTTATGGAAGCTAGTC	CCTGCAGGCTACACACATTGTCATGATGAAACTGTGTTAAATTATATCCACTGTTATGGAAGCTAGTC
R20927	CCTGCAGGAGTGTGTGTGAGTGTGAATATATGTGTGTATGCTGTTGTAAGTATTGTTGTGTCACTAAC	CCTGCAGGAGTGTGTGTGAGTGTGAATATATGTGTGTATGCTGTTGTAAGTATTGTCGTGTCACTAAC
R20937	CCTGCAGGTGAAGAAGCCAAATGTGGAGGTCCTGGACTGGCGTGGTTACACTACTTCTCATTCAAGGG	CCTGCAGGTGAAGAAGCCAAATGTGGAGGTCCTGGACTGGCATGGTTACACTACTTCTCATTCAAGGG
R20960	CCTGCAGGTCCATCATGGACACGCTTTTGTTCACACTGAGGACCTAGGAGAGAGACAGAACATAACCT	CCTGCAGGTCCATCATGGACACGCTTTTGTTCACGCTGAGGACCTAGGAGAGAGACAGAACATAACCT
R20973	CCTGCAGGTATGTTGTCTGTTGAATGAATGGTAATATTTCGAAAAATATATAATGTATTACTTGCCTC	CCTGCAGGTATGTTGTCTGTTGAATGAATGGTAATATTTAGAAAAATATATAATGTATTACTTGCCTC
R20978	CCTGCAGGTGCTCCCGCCTGTCCAGCGCTGCCAGAGCCTTCCTCCTGTCCTGAGCTGCTAGAGTCTCC	CCTGCAGGTGCTCCCGCCTGTCTAGCGCTGCCAGAGCCTTCCTCCTGTCCTGAGCTGCTAGAGTCTCC
R20980	CCTGCAGGGAGTCAGAAACACTGAAACACCGACAGCAGGATTCTACCCTTTATTTTTTCTCTACATGA	CCTGCAGGGAGTCAGAAACACTGAAACACAGACAGCAGGATTCTACCCTTTATTTTTTCTCTACATGA
R20985	CCTGCAGGTACGTCGGCCTGTCTATTAACTGGTCTGGTGTTAACCCAGGATTACAGACAAAGTCAGAC	CCTGCAGGTACGTCGGCCTGTCTATTAACTGGTCTGGTGTTAACCCAGGATAACAGACAAAGTCAGAC
R21003	CCTGCAGGCTCTGACCATAGTAAGCTGTTTATTCTCTGTGTTAGTTGGGGCGTGATAGTGACTTAGGT	CCTGCAGGCTCTGACCATAGTAAGCTGTTTATTATCTGTGTTAGTTGGGGCGTGATAGTGACTTAGGT
R21004	CCTGCAGGTTCTTGTTGACAGAACCAACTAAAAACGAGCTCGGCAGCCACATTAAGGTATTAACATAA	CCTGCAGGTTTTTGTTGACAGAACCAACTAAAAACGAGCTCGGCAGCCACATTAAGGTATTAACATAA
R21005	CCTGCAGGGGCCTAGGCTTGAGACTCATATAATTATTGAATCATATTTTATAGGTACCCTATGAATAT	CCTGCAGGGGCCTAGGCTTGAGACTCATATAATTATTGAATCATATATTATAGGTACCCTATGAATAT
R21006	CCTGCAGGTAATTACAACCTGAATGACTTCCATCACACACATACCACATGACCCCAAATATTGATGAA	CCTGCAGGTAATTACAACCTGAATGACTTCCATCACACACATACCACATGACCCCAAATATTGATAAA
R21007	CCTGCAGGTTCAGAGCCCTTTGAGGCAGAAACAGCTGGCTGTTTCAGAGCAGACAACAGGAGACAGAG	CCTGCAGGTTCAGAGCCCTTTGAGGCAGAGACAGCTGGCTGTTTCAGAGCAGACAACAGGAGACAGAG
R21019	CCTGCAGGGCAACAGTGAGAGAAGGTTTGTGTCTTGAGATCAGGATCAGGTCATGTTTACTCAGCAGA	CCTGCAGGGAAACAGTGAGAGAAGGTTTGTGTCTTGAGATCAGGATCAGGTCATGTTTACTCAGCAGA
R21037	CCTGCAGGGGTCACTACACTGGGAGGTGGGTACAGCATGACCCTCCCAGGAGATCTGGCTGGTGTTGA	CCTGCAGGGGTCACTACACTGGGAGGTGGGTACAGCATGACCCTCCCAGGGGATCTGGCTGGTGTTGA
R21043	CCTGCAGGTATGTGTTGGGTCATCGTTCTGTTGAAAAACAAATGATAGTCCCCACTAAGCCCAAACCA	CCTGCAGGTGTGTGTTGGGTCATCGTTCTGTTGAAAAACAAATGATAGTCCCCACTAAGCCCAAACCA
R21068	CCTGCAGGGCAAACCCTCCCCTAACCCGGACGACACTGGACCAATTTTGTGCCACGCCATGGGTCTCT	CCTGCAGGGCAAACCCTCCCCTAACCCGGACGACACTGGACCAATTGTGTGCCACGCCATGGGTCTCT
R21081	CCTGCAGGTTCATTCTCTACAACATCAGTAGAGTATGACTCTATCTCACACAGGAAGCGGCGCAGGTC	CCTGCAGGTTCATTCTCTACAACATCAGTAGAGTACGACTCTATCTCACACAGGAAGCGGCGCAGGTC
R21082	CCTGCAGGAAACACGTGCAGCTATCTCCTTAGGAGAGACACATCCTGCAGTTATCTCCTTAGGAGAGA	CCTGCAGGAAACACGTGCAGTTATCTCCTTAGGAGAGACACATCCTGCAGTTATCTCCTTAGGAGAGA
R21084	CCTGCAGGAGAGGAAGGAAAGCAGCACGGAGTACATACGTCAGGAATCAGTTCAGATATGGTGATTAA	CCTGCAGGAGAGGAAGGAAAGCAGCACGGAGTACATACGTCAGGAATCAGTTCAGATATGGGGATTAA
R21087	CCTGCAGGAGGGTAGAGGAGGAGGACGACGAGTTACAGGGGATGAGGAAGCAGAGGGAAAATAGAGAG	CCTGCAGGAGGGTAGAGGAGGAGGACGACGAGTTACAGGGGATGAGGAAGCAGAGGGAGAATAGAGAG
R21100	CCTGCAGGCTGACTTCGGTCATCAGTTGACAGGGTAAGAGCGTCCAGTGTGTGTGCTCTGAACGCCCC	CCTGCAGGCTGACTTCGGTCATCAGTTGACAGGGTAAGAGCGTCCAGTATGTGTGCTCTGAACGCCCC
R21106	CCTGCAGGCACCCTTGGTGTGGTTGAAAGAAACTTGAAGCATCCGGTTTTCAGTGGAAAAGCAGAGAA	CCTGCAGGCACCCTTGGTGTGGTTGAAAGAAACTTGAAGCATCCGGTTTTCAGGGGAAAAGCAGAGAA
R21108	CCTGCAGGTTGGTGAAACCTGATGCAAGACTTGGGGATGTGTGACCTTTCTGTCATTGACATTCTGTT	CCTGCAGGTTGGTGAAACCTGATGCAAGACTTGGGGATGCGTGACCTTTCTGTCATTGACATTCTGTT
R21114	CCTGCAGGTAGAAAATATCCTGATCAAAATAAATATCCTATAAATCACATTGGTACGCATGGCCTGTC	CCTGCAGGTAGAAAATATCCTGATCAAAATAAATATCCTATAAATCACATTGGTATGCATGGCCTGTC
R21116	CCTGCAGGCGGCAAATAGGGACAGAATAGATAGGGGTCAAACGTATGTATTTTATGTATGTGTGTGTG	CCTGCAGGCGGTAAATAGGGACAGAATAGATAGGGGTCAAACGTATGTATTTTATGTATGTGTGTGTG
R21141	CCTGCAGGAGTTTTGTTTGTTGTGATTGATTGGGGGGGAACAGCTGTGGGCAAGGTTCTGACAAATGG	CCTGCAGGAGTTTTGTTTGTTGTGATTGATTGGGGGGGAACAGCTGCGGGCAAGGTTCTGACAAATGG
R21143	CCTGCAGGTCCTTGATGTTGGGGAAGGGGATGCCGACGTTGACCACTGTTCTGGCGTTGTCGTCTGTG	CCTGCAGGTCCTTGATGTTGGGGAAGGGGATGCCGACGTTGACCACTGTTCTGGCGTTGTTGTCTGTG
R21153	CCTGCAGGATCATCTGAGACCCATGAGCACCAACATGTGAAGTTAACAGGAGCACCAACATGTGAAGT	CCTGCAGGATCGTCTGAGACCCATGAGCACCAACATGTGAAGTTAACAGGAGCACCAACATGTGAAGT
R21160	CCTGCAGGCTCATCCTGACATGACATTCCGGTATGACAATGACACCAGCCATGCTGCTCATTCTGTGC	CCTGCAGGCTCATCCTGACATGACATTCCAGTATGACAATGACACCAGCCATGCTGCTCATTCTGTGC
R21178	CCTGCAGGTGAAAGACGGGACGCACAGTGCAGACGCCGCTGGGGTAGTGCTCCTTGACGTAGGCCCTC	CCTGCAGGTGAAAGACGGGACGTACAGTGCAGACGCCGCTGGGGTAGTGCTCCTTGACGTAGGCCCTC
R21185	CCTGCAGGCTCTAGTTTTAGCTTATTTAGATTTTTTCCCAGTCATATGGTCAAGTGCTGCAAAAAAAG	CCTGCAGGCTCTAGTTTTAGCTTATTTAGATTTTTTCCCAGTCATGTGGTCAAGTGCTGCAAAAAAAG
R21219	CCTGCAGGTACGGCGGACTCTGCACGGTGAGTAGTGAGCCCCTCACGAGTCGCTGGATCACCATGTTA	CCTGCAGGTACGGAGGACTCTGCACGGTGAGTAGTGAGCCCCTCACGAGTCGCTGGATCACCATGTTA
R21230	CCTGCAGGTGCACTGAGCAGTGACCCAAAACAAGCCTTTTCATTACTAACCTCCTTTTCACAAGAAGC	CCTGCAGGTGCACTGAGCAGTGACCCAAAACAAGCCTTTTCATTACTAACCACCTTTTCACAAGAAGC
R21250	CCTGCAGGAGATATCCTGCCAAACAATCTCCTCTGTTGCCGTTGCTTTAAAACACACTCGTTATGTGA	CCTGCAGGAGGTATCCTGCCAAACAATCTCCTCTGTTGCCGTTGCTTTAAAACACACTCGTTATGTGA
R21262	CCTGCAGGTGGTTGGCTCGAAGCTAACAGAGGAGACTGGGCAGTCATCTTGGATTCCCAGACCGGTGC	CCTGCAGGTGGTTGGCTCGAAGCTAACAGAGGAGACTGGGCAATCATCTTGGATTCCCAGACCGGTGC
R21263	CCTGCAGGCTTGCTGTCTATTCCCTCTTTCTGCCCATAAGAGAGCATGTGTTTGTGTCTGCGTGAGCA	CCTGCAGGCTTGCTGTCTATTCCCTCTTTCTGCCCGTAAGAGAGCATGTGTTTGTGTCTGCGTGAGCA
R21266	CCTGCAGGGCACAGAAGGAGAGAAAACAGTGTCAGAGACAGAGATCATGGGAGAGGGAGAAGAAGGGA	CCTGCAGGGCACAGAGGGAGAGAAAACAGTGTCAGAGACAGAGATCATGGGAGAGGGAGAAGAAGGGA
R21278	CCTGCAGGGCAATAACCCTAGGCATACTGGTAAAGCAACACTCAAGTGGTTTAAGGGGAAACATTTAA	CCTGCAGGGCAATAACCCTAGGCATACTGCTAAAGCAACACTCAAGTGGTTTAAGGGGAAACATTTAA
R21292	CCTGCAGGAACCCAGTCTGCCGCAAGAGCGCAATGAGCCGGCCAAACCGTCCCCTAACCCAAACGACG	CCTGCAGGAACCCAGTCTGCCGCAAGAGCGCGATGAGCCGGCCAAACCGTCCCCTAACCCAAACGACG
R21299	CCTGCAGGGGTCAGAGGATAGAGTTCGGAGGTCAGGTTTCAGAGGTCAGAGGATAGAGGTCAGGGTTC	CCTGCAGGGGTCAGAGGATAGAGTTCGGATGTCAGGTTTCAGAGGTCAGAGGATAGAGGTCAGGGTTC
R21306	CCTGCAGGGCAGGCAGTGTGCCCCCGATGATGCATTATGCTGACCGCACTATCTTTTGGAAAGTCCTG	CCTGCAGGGCAGGCAGTGTGCCCCTGATGATGCATTATGCTGACCGCACTATCTTTTGGAAAGTCCTG
R21313	CCTGCAGGAACTTAGTCTACAATAAGCTGGAGAGACTTGCATTGACAGGGGAGTGTTAAAGATGAGGA	CCTGCAGGAACTTAGTCTACAATAAGCTGGAGAGACTTGCATTGATAGGGGAGTGTTAAAGATGAGGA
R21315	CCTGCAGGCGCCCGGCCCGCCACAAGCACGATGAGCCAACTAAAGCCCCCCATGGCCAAGCCCTCCCC	CCTGCAGGCGCCCGGCCCGCCACAAGCACGATGAGCCAACTAAAGCCCCCCATGGCCACGCCCTCCCC
R21317	CCTGCAGGTCACAGAACATGTCCTTGATGGGCATCTTTCCCGTCTGAAACACAAAAAATAAACTCATC	CCTGCAGGTCACAGAACATGTCCTTGATGGGCATCTTTCCCGTCTGAAACACAAAAAATACACTCATC
R21329	CCTGCAGGTATTGGCAGATCTCCTCTGGTAGACGTTGTAACTCCGCCTCCAAGTCTCGCTCCAATCGG	CCTGCAGGTACTGGCAGATCTCCTCTGGTAGACGTTGTAACTCCGCCTCCAAGTCTCGCTCCAATCGG
R21330	CCTGCAGGAGCAAAGAACAGTAGGCAACATAACAGCAGGTTGGACAACACACCCATATCTGTCTAATA	CCTGCAGGAGCAAAGAACAGTAGGCACCATAACAGCAGGTTGGACAACACACCCATATCTGTCTAATA
R21345	CCTGCAGGATCGTCTGAGACCAGCCACCCAGACAGTTGATGAAACTATGAACTGTAATTTAGTAAAAT	CCTGCAGGATCGTCTGAGACCAGCCACCCAGACAGTTGAAGAAACTATGAACTGTAATTTAGTAAAAT
R21354	CCTGCAGGCGCGACACAAAATGCAGATAAAACATAATTAATGCCTTACCTTTGATGAGCTTCTTTTGT	CCTGCAGGCGTGACACAAAATGCAGATAAAACATAATTAATGCCTTACCTTTGATGAGCTTCTTTTGT
R21358	CCTGCAGGGCTTTCGGAAAGTATTCAGACCCATTGACCTTTTCCACGTTTTGCTACGTTACAGCCGTA	CCTGCAGGGCTTTCGGAAAGTATTCAGACCCATTGACCTTTTCCACGTTTTGTTACGTTACAGCCGTA
R21362	CCTGCAGGCGCCTGGCCCACCAGAAGGAGTCTCTACAGTGCGATGAGTCCCCCCTGGCCAAACTCTTT	CCTGCAGGCGCCTGGCCCACCAGAAGGAGTCTCTACAGTGCGATGAGTTCCCCCTGGCCAAACTCTTT
R21365	CCTGCAGGTACTGCACAGTAAGACCTGAAACTGAGTGCAATATAGAGGACTCCTCTGATTTGGTGTAT	CCTGCAGGTACTGCATAGTAAGACCTGAAACTGAGTGCAATATAGAGGACTCCTCTGATTTGGTGTAT
R21369	CCTGCAGGACCACAACACAGAGAATACAATGAAGACAAGTCCTTCATTATGTGTTACTGCATCTGCAA	CCTGCAGGACCACAACACAGAGAATACAATGAAGACAAGTCCTTCATTATGTATTACTGCATCTGCAA
R21372	CCTGCAGGCCCGTCTGTAGACTGTTGACATGCTTGACATTTCTACTTTTAATTACTCTGCTTAATTAC	CCTGCAGGCCCGTCTGTAGACTGTTGACCTGCTTGACATTTCTACTTTTAATTACTCTGCTTAATTAC
R21402	CCTGCAGGCTCAGCTGTTCTCTGTTCCAGCCACTTCGCTCAGTGGAGAGCAGCTGGACAAGCTAATAA	CCTGCAGGCTCAGCTGTTCTCTGTTCCAGCCACTTCGCTCAGTGGAGAGCAGCTGGACAAGCAAATAA
R21404	CCTGCAGGTCTGCCTTGTCCCCTCCTCACCTCCCCCTGTAGTGCTGTTCATGTTGCCCTTGACCATCG	CCTGCAGGTCTGCCTTGTCCCCTCCTCACCTCCCCCTGTAGTGCTGTTCATGTTGCCCTTGACCACCG
R21420	CCTGCAGGAGGGAGAAAAGGGGACATTACGAATGGGTGCTAGTGATACACATTGGTAGGTGAAGAGGT	CCTGCAGGAGGGAGAAAAAGGGACATTACGAATGGGTGCTAGTGATACACATTGGTAGGTGAAGAGGT
R21425	CCTGCAGGAAATCTGCGCTACAATAATGGATGAGTTTCTGACTCATTCTGTAGCTTCCCCCTTCCAAT	CCTGCAGGAAATCTGCGCTACAATAATGGATTAGTTTCTGACTCATTCTGTAGCTTCCCCCTTCCAAT
R21433	CCTGCAGGAGGCCTTTTGCCTTTTGGTAGGCTGTCATTGTAAATAAAAATTTGTTCTTAAGTGACTCG	CCTGCAGGAGGCCTTTTGCCTTTTGGTAGGCTGTCATTGTAAATAAAAATGTGTTCTTAAGTGACTCG
R21464	CCTGCAGGAGGTTTGTTTGTTGTGACTGAGCGGAGGGAAACACAAGGCTCTGACAGATGGATGTATCT	CCTGCAGGAAGTTTGTTTGTTGTGACTGAGCGGAGGGAAACACAAGGCTCTGACAGATGGATGTATCT
R21465	CCTGCAGGCTTGTAGAAACATTCTCATTGTTCAGTTCATATAGACGTTGAATCCTTTGTTGTCGTAAA	CCTGCAGGCTTGTAGAAACATTCTCACTGTTCAGTTCATATAGACGTTGAATCCTTTGTTGTCGTAAA
R21468	CCTGCAGGTGAAAAGGCACCATGTCCATATAACATGTTCAGTACTGTAATTTCATCCTTAGCTACAGT	CCTGCAGGTGAAAAGGCACCATGTCCATATAACATGTTCAGTACTGTCATTTCATCCTTAGCTACAGT
R21475	CCTGCAGGATCGTCCAATGGGTGGTGAGTAGGGGGTGCTGAGGAGTATTTCTGTCTGTAATAAAGCCC	CCTGCAGGATCGCCCAATGGGTGGTGAGTAGGGGGTGCTGAGGAGTATTTCTGTCTGTAATAAAGCCC
R21484	CCTGCAGGCATGTCCTTACCGTTGACATGGGTTTTCACCTGAACTAAGAATATTAATATATCTTTTTT	CCTGCAGGCATGTCCTTACCGTTGACATGGGTTTTCACCTGAACTAAGAATATTAATATATATTTTTT
R21495	CCTGCAGGAAGGGTACTACATGATATCGTCCCTGTAACGCACAGCTTTGAGATTGCCTGCAATGACAA	CCTGCAGGAAGGGTACTACATGATATTGTCCCTGTAACGCACAGCTTTGAGATTGCCTGCAATGACAA
R21498	CCTGCAGGACCTGCCTTGTTGATAGTGCTGTTAAGGCAGAGTAGGGCTTTATTAAGGACAGACTTCTC	CCTGCAGGACCTGCCTTGTTGATAGTGCTGTTAAGGCAGAGTAGGGGTTTATTAAGGACAGACTTCTC
R21499	CCTGCAGGGGTTGGGGGGGAGCACAGGGTCAGATAGGACCATTTAACACTGTTCTACGACACAAACAG	CCTGCAGGGGTTGGGGGGGAGCACAGGGTCAGATAGGACCATTTAACACTGTTCTACGACAGAAACAG
R21503	CCTGCAGGATGCCTTTATAACCTTTTTGTAAGGGTACACAAGAATGTGAGGCGCCTTTTAGAAGGTGG	CCTGCAGGATTCCTTTATAACCTTTTTGTAAGGGTACACAAGAATGTGAGGCGCCTTTTAGAAGGTGG
R21527	CCTGCAGGCGGATGACCTCTGGGGCCTACAGGCAGACAGCAGAGTCACACAGTTTACCAAGATATACA	CCTGCAGGCGGATGACCTCTGGGGCCTACAGGCAGACAGCAGAGTCACACAGTTTACCAAGATATGCA
R21532	CCTGCAGGATTTCGATAATGGAGGTAAGTTAGGACCCTAGAATCACCATGACTGTACTAAAATCATGA	CCTGCAGGATTTCGATAATGGAGGTAAGTTGGGACCCTAGAATCACCATGACTGTACTAAAATCATGA
R21540	CCTGCAGGCAGACAAGCCGACACCAACTCATCCACAACACTTACTGGAGAGAGTAGGAGCAGCTAGGA	CCTGCAGGCAGACAAGCCGACACCAACTCATTCACAACACTTACTGGAGAGAGTAGGAGCAGCTAGGA
R21546	CCTGCAGGGCCGCTTTGCGTAGTGAAAACAAAAAAAGAGGTTAGTGGGTTTGATTCCTGGGACTACCG	CCTGCAGGGCCGCTTTGCGTAGTGAAAACAAAAAAAGAAGTTAGTGGGTTTGATTCCTGGGACTACCG
R21606	CCTGCAGGTGACTCCCTAAACTCCAGGGCAGACCAGATGCAAGGTGATGAATGACCTTTGAACATGTT	CCTGCAGGTGACTCCCTAAACTCCAGGCCAGACCAGATGCAAGGTGATGAATGACCTTTGAACATGTT
R21628	CCTGCAGGCAGATATGAGCGATTTCTGCTAGATGGGCCAGCTGCAAAGTCAAAATTGGCTACATTGTA	CCTGCAGGCAGATATGAGCGATTTCTGCTAGATGGGCCAGCTGCAAAGTCAAAATTGGCTACATTATA
R21655	CCTGCAGGGGTTAAACGCTAGTAAGACATTAGCCGCCCCATGTATGATTCATAGTAATCTCCCCAAGC	CCTGCAGGGGTTAAACGCTAGTAAGACGTTAGCCGCCCCATGTATGATTCATAGTAATCTCCCCAAGC
R21666	CCTGCAGGCCCAATCTACCTTCTGCCACTGCCACGTCTTGGCCATGCGCTCAAACCACAGCAGGTAGT	CCTGCAGGCCCACTCTACCTTCTGCCACTGCCACGTCTTGGCCATGCGCTCAAACCACAGCAGGTAGT
R21668	CCTGCAGGGCCAGTATACCAAGATGCAGTGCTGCTGTGACACGGGCCGCTGCTGGGCTTCTGGACAGA	CCTGCAGGGCCAGTATACCAAGATGCAGTGCTGCTGTGACACGGGCCGCTGCTGGGCTTCTGGACAGG
R21684	CCTGCAGGGAGGCCGATTGTCGTCACAGTCTTTATGTTGGTGACACAGCTGACATTGAGAAGTACATC	CCTGCAGGGAGGCCGATTGTCGTCACAGGCTTTATGTTGGTGACACAGCTGACATTGAGAAGTACATC
[truncated: 6,791 more rows]
