# Supplementary material for: Genetic Architecture of Migration-Related Traits in Rainbow and Steelhead Trout, Oncorhynchus mykiss
Source: G3 (Bethesda). 2012 Sep 1;2(9):1113–27. doi: 10.1534/g3.112.003137 (PMC3429926; doi:10.1534/g3.112.003137)
Supplement: Supporting Information [file supp_2.9.1113_TableS5.xlsx]

## Sheet: Table S5
Table S5 Genetic map position (cM) and chromosome and linkage group assignment for all markers used to estimate the linkage map.
Marker	Chromosome_(Linkage Group)	Position (cM)
R28105	Omy1	0
R36869	Omy1	4.87
Omm1776	Omy1	7.35
R43662	Omy1	10.59
R39698	Omy1	24.18
Omm1046	Omy1	29.29
Omm1454	Omy1	32.49
Omm1780	Omy1	34.48
R42795	Omy1	40.27
R39919	Omy1	45.86
R43999	Omy1	51.49
R13377	Omy1	60.26
R01951	Omy1	65.45
R29784	Omy1	69.49
R39908	Omy1	76.04
R38442	Omy1	80.67
R39679	Omy1	88.28
R11835	Omy1	90.54
R05436	Omy1	97.3
R45458	Omy1	105.81
R21100	Omy1	110.19
R40073	Omy1	116.46
R10965	Omy1	120.26
R28803	Omy1	124.5
R12830	Omy1	129.2
R44466	Omy1	137.29
R27511	Omy1	141.95
Omm1151	Omy1	146.56
R42679	Omy1	153.42
R30424	Omy1	158.13
R38701	Omy1	163.54
R05751	Omy1	168.83
Omy1185INRA	Omy1	189.44
R44804	Omy2	0
R17089	Omy2	4.63
R43947	Omy2	11.63
R22578	Omy2	13.64
R35208	Omy2	17.9
R42580	Omy2	20.12
R43331	Omy2	25.97
R30262	Omy2	30.66
R43132	Omy2	32.74
R34801	Omy2	37.12
SFO-8	Omy2	52.76
Omm5188	Omy2	77.73
R40719	Omy2	88.05
R04108	Omy2	96.84
R19614	Omy2	106.52
R27496	Omy2	113.42
R40334	Omy2	156.56
R42963	Omy2	162.38
Omm1082	Omy3	0
Omm1053	Omy3	5.47
R10502	Omy3	11.65
R04448	Omy3	27.67
R20062	Omy3	29.87
R33500	Omy3	35.03
R31928	Omy3	45.28
R20070	Omy3	48.11
R45192	Omy3	51.04
R20313	Omy3	55.16
R08791	Omy3	61.08
R20282	Omy3	68.92
R02818	Omy3	75.08
R16018	Omy3	82.22
R43482	Omy3	91.31
R41092	Omy3	96.68
R25917	Omy3	100.68
R43943	Omy3	104.04
R45095	Omy3	109.92
Omm5146	Omy3	123.58
Omm5109	Omy3	124.94
Omm1138	Omy3	126.46
R43552	Omy4	0
R14948	Omy4	3.72
Omm5113	Omy4	10.43
R35634	Omy4	16.97
R09614	Omy4	32.28
R21313	Omy4	49.51
R40622	Omy4	58.51
R12833	Omy4	63.8
R40744	Omy4	69.38
R42271	Omy4	74.32
R05449	Omy4	80.37
R40784	Omy4	88.69
R08706	Omy4	94.94
Omm1275	Omy4	99.49
Omm1449	Omy4	100.26
Omy1306INRA	Omy4	101.15
Omm1322	Omy4	101.95
R26065	Omy4	106.75
R43129	Omy4	132.57
R40730	Omy4	134.75
Ots4	Omy4	138.84
R40878	Omy4	143.06
R45542	Omy4	149.42
R13281	Omy4	155.13
R06496	Omy4	160.54
R24041	Omy4	173.95
R01715	Omy4	181.38
Omy1342INRA	Omy4	183.9
Clock1B	Omy4	188.68
R31437	Omy4	188.68
R25682	Omy4	192.2
R41002	Omy4	196.43
R35708	Omy4	199.19
R41285	Omy4	204.14
R13158	Omy4	209.63
R18282	Omy4	215
R06828	Omy4	235.18
R04661	Omy4	245.26
R41521	Omy4	252.13
R34185	Omy4	266
R00437	Omy4	269.04
R08829	Omy5a	0
Omy1793	Omy5a	13.96
OmyFGT12TUF	Omy5a	16.78
Omm1716	Omy5a	18.98
R04741	Omy5a	23.66
R44043	Omy5a	28.32
R44684	Omy5a	33.2
R27486	Omy5a	36.39
Omm1423	Omy5a	39.83
Omm3111	Omy5a	41.64
R28339	Omy5a	48.91
R06763	Omy5a	53.42
R39743	Omy5a	55.5
R44821	Omy5a	69.8
Omm1406	Omy5a	83.35
One112	Omy5a	86.66
Omm5213	Omy5a	88.3
Omm1660	Omy5a	108.94
R45384	Omy5a	122.26
Omm5181	Omy5a	127.34
Omm1009	Omy5a	127.34
R41927	Omy5a	128.22
R15143	Omy5a	131.22
R20794	Omy5a	138.03
R44162	Omy5a	141.03
R38936	Omy5a	148.9
Omm1774	Omy5a	164.02
R37553	Omy5a	178.89
R43653	Omy5a	182.67
Omm1075	Omy5b	0
R40864	Omy5b	19.47
Omm5318	Omy5b	23.25
R39512	Omy5b	30.65
R26289	Omy6	0
R11522	Omy6	16.64
Omm5306	Omy6	22.7
R15590	Omy6	33.23
OmyRGT2TUF	Omy6	38.23
Omm1475	Omy6	38.23
Omy1160INRA	Omy6	38.23
R24774	Omy6	40.8
R17533	Omy6	45.65
R42200	Omy6	48.36
Omm5316	Omy6	55.63
R42686	Omy6	80.17
R41086	Omy6	83.82
R25189	Omy6	86.53
R27334	Omy6	90.56
R40356	Omy6	94.37
R41798	Omy6	94.37
R16129	Omy6	98.88
Omm1214	Omy6	126.05
Omm1749	Omy6	126.05
R04462	Omy7	0
Ots100	Omy7	5.18
Omm1236	Omy7	19.07
OmyFGT4TUF	Omy7	23.12
R42563	Omy7	39.93
R13738	Omy7	47.44
R06423	Omy7	52.62
R14500	Omy7	60.84
R21160	Omy7	65.16
R09922	Omy7	72.4
R44572	Omy7	77.13
Omm1557	Omy7	85.47
R40892	Omy7	107.3
R18610	Omy8	0
R44956	Omy8	6.49
Omm5310	Omy8	11.28
R29621	Omy8	21.38
R41409	Omy8	28.74
R43021	Omy8	36.59
Omm1069	Omy8	70.91
Omy1069INRA	Omy8	73.12
Omm1097	Omy8	76.19
R03397	Omy8	81.57
R38869	Omy8	91.56
Omy1502INRA	Omy8	96.62
R15029	Omy8	103.46
R43779	Omy8	111.56
R15988	Omy8	118.04
Omm5239	Omy8	124.46
R44067	Omy8	132.14
R45184	Omy8	136.31
R11861	Omy8	138.21
Omm5003	Omy8	143.96
R29327	Omy8	146.37
R19036	Omy8	154.2
R44636	Omy8	164.77
R43495	Omy8	174.58
Omy1361INRA	Omy8	180.16
R03665	Omy8	186.16
R26353	Omy8	192.6
Omm1453	Omy9	0
Omm5197	Omy9	15.56
Omm1059	Omy9	17.07
R27276	Omy9	21.42
R37951	Omy9	26.35
R43085	Omy9	30.78
R00418	Omy9	34.49
R28132	Omy9	39
R40823	Omy9	48.68
R28394	Omy9	55.71
Omm5014	Omy9	63.58
R16703	Omy9	78.35
R45260	Omy9	82.18
R23109	Omy9	88.31
Omy1013INRA	Omy9	95.03
R01564	Omy9	105.5
R23886	Omy9	116.29
R00619	Omy9	122.35
R43995	Omy9	127.43
R33318	Omy9	134.87
R26890	Omy9	145.96
R26955	Omy9	151.43
R21964	Omy9	153.99
Omy325UoG	Omy9	165.71
R08976	Omy9	187.72
Omm3102	Omy10	0
Omm1438	Omy10	1.86
R44920	Omy10	18.7
R23962	Omy10	27.55
P53	Omy10	32.03
Omm1544	Omy10	35.22
Omi100TUF	Omy10	38.1
R44967	Omy10	40.29
R00369	Omy10	47.91
R38679	Omy10	59.28
R36303	Omy10	69.58
R17802	Omy10	81.57
R18467	Omy10	88.21
R26038	Omy10	98.93
R35994	Omy10	102.87
R07409	Omy10	109.23
Omm1120	Omy10	115.57
Omm1044	Omy10	119.65
Omm5262	Omy10	119.65
Omm1050	Omy10	120.29
Omy1020INRA	Omy10	122.54
Omm1181	Omy10	123.14
Per_TC195413	Omy10	125.21
Omm1107	Omy10	132.07
R41972	Omy10	151.19
R06237	Omy11	0
R08145	Omy11	10.57
R45525	Omy11	17.35
Omm5156	Omy11	17.35
R26893	Omy11	23.82
R44244	Omy11	31.42
R27968	Omy11	47.86
R30555	Omy11	54.97
R20771	Omy11	62.86
Omy1363INRA	Omy11	67.23
Omm1313	Omy11	68.6
Omy1279INRA	Omy11	71.86
Omm1619	Omy11	76.27
Omm5289	Omy11	76.28
R27226	Omy11	81.58
Omy1135INRA	Omy11	84.96
R35018	Omy11	87.68
R05614	Omy11	91.75
R04527	Omy11	94.33
R06996	Omy11	99.27
R22973	Omy11	107.75
R44874	Omy11	111.87
R36340	Omy11	119.77
Ssa407	Omy11	128.43
R42140	Omy11	136
R42209	Omy11	141.39
R42267	Omy11	160.22
R23795	Omy11	165.53
R38957	Omy11	175.42
R41566	Omy12	0
R44609	Omy12	20.84
Omm1258	Omy12	38.18
R42938	Omy12	49.83
Omm5152	Omy12	62.56
R35947	Omy12	69.71
R41108	Omy12	74.4
R45057	Omy12	94.9
Omm1363	Omy12	97.38
Omm5200	Omy12	98.8
R29925	Omy12	106.32
R18423	Omy12	116.41
R24544	Omy12	121.43
R34447	Omy12	133.84
R43095	Omy12	139.64
R17020	Omy12	144
One14	Omy12	158.48
Omy1166INRA	Omy12	161.39
R42879	Omy12	166.49
R41885	Omy12	173.75
R34871	Omy12	179.45
R32073	Omy12	185.65
R07614	Omy12	195.7
R30335	Omy13	0
R43229	Omy13	6.59
R42910	Omy13	18
Ots9	Omy13	21.66
OmyRGT40TUF	Omy13	21.66
R40003	Omy13	25.8
R36287	Omy13	32.08
R44177	Omy13	47.88
R35852	Omy14	0
R10078	Omy14	14.11
R42014	Omy14	22.62
R05885	Omy14	50.81
R20495	Omy14	59.04
R45059	Omy14	63.1
R35480	Omy14	64.24
R07555	Omy14	66.08
Omm5192	Omy14	71.47
R40908	Omy14	74.02
R36321	Omy14	81.35
Omm1312	Omy14	83.49
Omy1170INRA	Omy14	83.49
Omm1346	Omy14	85.41
Omy1018INRA	Omy14	85.41
R40902	Omy14	104.16
R09171	Omy14	118.34
Omm3044	Omy14	123.57
Omm1415	Omy14	128.03
R36489	Omy14	133.65
Omm1669	Omy15	0
Omm1732	Omy15	22.46
R43459	Omy15	46.02
Omm1444	Omy15	47.81
R45607	Omy15	59.61
Omm1112	Omy15	60.78
Omm1649	Omy15	77.23
Omm1351	Omy15	77.23
Omm1087	Omy15	81.19
R24583	Omy15	85.59
R44329	Omy15	89.97
R10083	Omy15	96.69
R22441	Omy15	104.46
R23674	Omy15	110.72
R04655	Omy15	117.16
R41066	Omy16	0
R37038	Omy16	5.58
R41370	Omy16	11.32
R07101	Omy16	23.31
R41075	Omy16	28.08
Omy1158INRA	Omy16	39.9
R43333	Omy16	56.87
R28594	Omy16	61.44
R06301	Omy16	66.16
Omy11901INRA	Omy16	68.49
R45528	Omy16	75.2
R18258	Omy16	78.29
R45132	Omy16	99.29
Omy1508INRA	Omy16	105.42
R06199	Omy16	110.88
R16875	Omy16	118.21
R03911	Omy16	122.5
R11332	Omy16	128.13
R42544	Omy16	134.07
Omm5162	Omy16	139.71
R05800	Omy16	157.11
R34593	Omy16	159.13
R44143	Omy16	161.37
R35987	Omy16	166.35
R05962	Omy16	170.81
R31009	Omy16	172.5
R27248	Omy16	175.29
R34146	Omy16	180.62
R16048	Omy17	0
R42223	Omy17	7.98
Omm1798	Omy17	9.41
R27731	Omy17	12.48
Omm1201	Omy17	15.94
R42825	Omy17	20.66
R41225	Omy17	28.95
R02971	Omy17	49.08
R29546	Omy17	56.74
R41826	Omy17	64.16
R29852	Omy17	81.08
Omm1162	Omy17	89.9
Omy1190INRA	Omy18	0
Omy77DU	Omy18	9.46
R44256	Omy18	12.64
R41904	Omy18	21.58
R42073	Omy18	26.36
Omy1298INRA	Omy18	38.85
Omm1088	Omy18	40.01
R41488	Omy18	43.93
R37025	Omy18	45.46
R16076	Omy18	50.04
R19105	Omy18	55.98
R04693	Omy18	70.76
R04217	Omy18	76.25
Omy1045INRA	Omy18	80.47
Omy1318INRA	Omy18	80.47
Omm1101	Omy18	83.7
R33974	Omy18	96.14
Omm1352	Omy18	99.91
R45423	Omy18	106.93
R43111	Omy18	112.52
R45541	Omy19	0
Omy1328INRA	Omy19	23.84
Omm5106	Omy19	26.18
R40248	Omy19	31.2
Omy1374INRA	Omy19	35.18
Omm1440	Omy19	40.27
R02723	Omy19	58.62
R18431	Omy19	69.43
R45083	Omy19	77.83
R30748	Omy19	83.98
R42886	Omy19	89.3
Omm5216	Omy19	91.69
Dio	Omy19	92.27
R23774	Omy19	95.17
Omy1182INRA	Omy19	98.96
R34680	Omy19	104.52
R41743	Omy19	110.09
R11855	Omy19	119.3
R41246	Omy19	124.52
R45151	Omy19	131.71
R42147	Omy19	146.09
R45545	Omy19	152.83
R05124	Omy19	154.98
R44588	Omy19	161.47
R40694	Omy19	167.86
R41292	Omy19	175.02
R45325	Omy19	190.47
R45387	Omy19	204.61
Omm1338	Omy19	219.1
Omm1117	Omy20a	0
R14655	Omy20a	7.11
R27122	Omy20a	14.74
R07027	Omy20a	20.61
R22317	Omy20a	31.37
Omm1135	Omy20a	39.34
R42296	Omy20a	49.89
R43574	Omy20a	52.06
R10756	Omy20a	82.18
Omm5044	Omy20b	0
R25107	Omy20b	21.28
R43600	Omy20b	28.12
R43198	Omy20b	31.86
R43717	Omy20b	40.45
R22913	Omy20b	48.59
R01847	Omy20b	53.58
R09120	Omy20b	63.26
OtsG85	Omy20b	67.76
R07096	Omy20b	71.8
R11179	Omy20b	78.07
R38105	Omy20b	112.69
Omy1376INRA	Omy20b	119.13
R16925	Omy21	0
R42592	Omy21	12.67
R26490	Omy21	22.15
Omy1330INRA	Omy21	32.25
Omm1036	Omy21	33.33
Omm5100	Omy21	36.91
R10335	Omy21	60.2
R43672	Omy21	70.87
R45522	Omy21	78.3
R10199	Omy21	83.18
Gabarap	Omy21	87.96
OmyRGT21TUF	Omy21	92.36
R12228	Omy22	0
Omm1365	Omy22	13.87
R44034	Omy22	23.6
R42060	Omy22	33.72
R42728	Omy22	37.78
Omy1096INRA	Omy22	42.37
Omm1104	Omy22	44.19
Omm1032	Omy22	52.76
Omm1007	Omy22	55.71
R45342	Omy22	67.99
R41014	Omy22	71.85
R13457	Omy22	77.3
R19821	Omy22	85.24
OtsG249	Omy22	90
Omy1167INRA	Omy22	91.8
R18884	Omy22	98.66
Omy1510INRA	Omy22	102.41
R44294	Omy22	107.44
R42083	Omy22	119.29
R45386	Omy22	127.72
R01364	Omy23	0
R38274	Omy23	4.94
R41898	Omy23	9.46
R13541	Omy23	12.5
Omy5DIAS	Omy23	15.41
R10462	Omy23	23.94
R17311	Omy24	0
R01086	Omy24	27.78
R16732	Omy24	34.23
R19525	Omy24	39.99
R25061	Omy24	47.41
R41783	Omy24	54.54
OtsG401	Omy24	56.45
R02153	Omy24	68.37
R39128	Omy24	88.09
Omm1015	Omy24	90.4
R20045	Omy24	94.19
R19623	Omy24	103.18
R45385	Omy24	123.39
R42559	Omy25	0
R44010	Omy25	5.65
Omm5138	Omy25	9.39
R40779	Omy25	11.97
R40723	Omy25	25.48
Omm1548	Omy25	29.64
R27780	Omy25	36.68
R10400	Omy25	46.85
R37917	Omy25	55.06
R19178	Omy25	61.86
R45337	Omy25	67.13
Omm5277	Omy25	70.74
R41129	Omy25	73.56
R43798	Omy25	79.18
R17595	Omy25	85.7
R42533	Omy25	93.06
Omm1193	Omy25	98.23
R34446	Omy25	100.13
R26540	Omy25	105.98
R12565	Omy25	117.65
R44875	Omy25	127.86
R45448	Omy25	136.16
R45587	Omy25	141.55
R33768	Omy25	147.12
R44235	Omy26	0
R40792	Omy26	20.68
Omy1001UW	Omy26	66.3
Omm1159	Omy26	91.48
R45148	Omy27	0
R42468	Omy27	18.15
R43223	Omy27	23.29
Omm1688	Omy27	28.44
Omy1011UW	Omy27	30.51
Omm1084	Omy27	32.81
R27109	Omy27	37.83
Omy1179INRA	Omy27	47.49
R13996	Omy27	58.74
Omy13DIAS	Omy27	62.16
R43682	Omy27	67.59
R41211	Omy27	70.77
R05228	Omy27	80.98
R43416	Omy27	85.91
R41585	Omy27	90.18
R43128	Omy27	93.49
R45042	Omy27	100.6
Omm1209	Omy27	105.06
R43286	Omy27	110.59
R39653	Omy28	0
R11358	Omy28	7.9
Omm1020	Omy28	15.18
OmyRGT46TUF	Omy28	17.52
Omm1388	Omy28	18.2
R45241	Omy28	22.01
BX857013	Omy28	30.64
R44953	Omy28	34.58
Omy1307INRA	Omy28	57.45
Omm1026	OmySex	0
R28604	OmySex	10.64
Omy1282INRA	OmySex	26.55
R22379	OmySex	30.24
R40815	OmySex	34.12
Ssa408	OmySex	53.62
GHR2	OmySex	65.72
R43596	OmySex	71.24
Per_TC142952	OmySex	76.56
OmyY1	OmySex	81.29
Omm1665	OmySex	86
Omy1200INRA	OmySex	86
R41371	OmySex	90.16
R18113	OmySex	93.35
R42093	OmySex	98.42
R41140	OmySex	106.31
SMOLT	OmySex	143
